# Supplementary material for: CTCF Point Mutation at R567 Disrupts Mouse Heart Development via 3D Genome Rearrangement and Transcription Dysregulation
Source: Cell Prolif. 2024 Dec 16;58(4):e13783. doi: 10.1111/cpr.13783 (PMC11969252; doi:10.1111/cpr.13783)
Supplement: Supplementary file 6 — Data S1. Lists of primer sequences used for RT‐qPCR and 4C experiments. [file CPR-58-e13783-s001.xlsx]

## Sheet: RT-qPCR
Supplementary data 1. List of primer sequences used for RT-qPCR experiments.
Target	Forward primer (5'- to -3')	Reverse primer (5'- to -3')
mActa1	CCCAAAGCTAACCGGGAGAAG	CCAGAATCCAACACGATGCC
mMyl9	ACAGCGCCGAGGACTTTTC	AGACATTGGACGTAGCCCTCT
mCasq1	CTGGCACTGCTGTTTGTACTG	GGGGGCTCATGGTAGAGGAG
mFdps	GGAGGTCCTAGAGTACAATGCC	AAGCCTGGAGCAGTTCTACAC
mCnn1	TCTGCACATTTTAACCGAGGTC	GCCAGCTTGTTCTTTACTTCAGC
mAif1l	GTCGCACTCAGCAACAGGTT	ACTTCTGGTCACAGAGGAACTC
mLmod3	ACTCCTAGCCAACTTATCCCC	ACTGACAGGAACTCGTTCATCT
mSyt7	CCGTCAGCCTTAGCGTCAC	GCAGGCAACTTGATGGCTTTC
mDbi	GAATTTGACAAAGCCGCTGAG	CCCACAGTAGCTTGTTTGAAGTG
mS100a1	AATGTGTTCCATGCCCATTCG	ACCAGCACAACATACTCCTTG
mPlcg2	GTGGACACCCTTCCAGAATATG	ACCTGCCGAGTCTCCATGAT
mCox6a1	TCAACGTGTTCCTCAAGTCGC	AGGGTATGGTTACCGTCTCCC
mCox7a2	GCTGGCCCTTCGTCAGATT	GGCATCCCATTATCCTCCTGAA
mUqcrh	GTGGACCCCCTAACAACAGTG	CGGGAAGACACGCGATTATCA
mNdufs6	GGGGAAAAGATCACGCATACC	CAAAACGAACCCTCCTGTAGTC
mGapdh	AGGTCGGTGTGAACGGATTTG	TGTAGACCATGTAGTTGAGGTCA

## Sheet: 4C
Supplementary data 2. List of primers and probes used for 4C experiments.
Primers	Primer sequences (5'- to -3')
Biotin-Lmod2(pro)	cagaaccagcagggattattcacac
P5-Lmod2(pro)	AATGATACGGCGACCACCGAGATCTACACGGCTCTGAACACTCTTTCCCTACACGACGCTCTTCCGATCTtaccacagacactgaggacgtgaac
Biotin-Lmod2(enh)	ggaattgccagttctcagctgttcc
P5-Lmod2(enh)	AATGATACGGCGACCACCGAGATCTACACCCTATCCTACACTCTTTCCCTACACGACGCTCTTCCGATCTcctgtggtttgctgtctgtccagag
