# Supplementary material for: CTCF Point Mutation at R567 Disrupts Mouse Heart Development via 3D Genome Rearrangement and Transcription Dysregulation
Source: Cell Prolif. 2024 Dec 16;58(4):e13783. doi: 10.1111/cpr.13783 (PMC11969252; doi:10.1111/cpr.13783)
Supplement: Supplementary file 7 — Data S2. DEGs from heart tissues RNA‐seq data. [file CPR-58-e13783-s006.xlsx]

## Sheet: homo vs wt_Downregulated
gene	log2FoldChange	padj
3222401L13Rik	-2.17915	4.00524e-08
Acot11	-0.831215	7.83526e-05
Acta1	-1.78437	5.38701e-08
Acta2	-1.02933	6.46385e-05
Adssl1	-0.652474	0.000340563
Aif1l	-1.33556	4.60049e-06
Ankrd1	-0.911294	0.000130095
Atf3	-3.81275	0.00456508
Atp5k	-0.647522	6.46385e-05
Atp5l	-0.588247	0.00212022
AW551984	-0.913034	0.00752875
B3glct	-1.46098	1.83171e-08
BC026585	-1.07533	0.000185302
Bex1	-1.26711	1.25124e-10
Bnip3	-0.761635	4.17259e-05
Bola3	-0.673031	5.72579e-05
Casq1	-1.62528	5.46963e-14
Cideb	-3.91729	0.000901547
Cited4	-0.847894	2.98394e-05
Ckb	-0.709112	1.4358e-12
Cnn1	-1.48655	6.88833e-05
Col15a1	-0.805943	3.13648e-05
Cox6a1	-0.586085	5.91697e-06
Cox7a2	-0.585019	0.00313352
Cryab	-0.604923	6.42384e-06
Csrp1	-0.594371	0.000560235
Ctgf	-3.24809	0.00239028
Cxcl2	-6.14486	0.00553576
Cyp27a1	-1.15722	0.0039204
Cyr61	-3.18888	0.00847993
Dbi	-0.595415	0.0010553
Def8	-1.41103	2.59066e-14
Dhrs13	-1.5792	1.17205e-05
Dhrs4	-0.611492	0.00521113
Dnaja4	-0.873617	2.50167e-06
Dtd1	-1.31426	0.00082919
Ehd4	-0.632553	2.2564e-06
Emilin2	-0.782378	0.000109178
Epdr1	-1.50985	4.64697e-13
Ephx2	-0.617069	0.00705378
F3	-1.97363	0.0048168
Fabp3	-0.633983	2.91613e-12
Fam134b	-0.816654	1.94122e-05
Fam198b	-0.725735	4.63806e-06
Fam213b	-0.845905	0.00811703
Fdps	-0.712668	0.00386613
Fhl1	-0.622772	0.00252257
Fndc5	-0.659471	0.000160299
Fos	-5.02274	0.005035
Fosb	-5.70012	0.00044734
Fuca2	-0.687154	3.89921e-07
Gadd45g	-1.2457	0.000702738
Gbp3	-1.57096	0.00153452
Gk	-0.672838	0.000729639
Glipr2	-0.854978	8.25759e-05
Gltp	-1.18183	3.80509e-07
Gm13139	-2.56699	6.23816e-16
Gm13248	-3.45023	0.0034738
Gm13251	-2.6333	6.89428e-06
Gm13502	-6.46329	0.00605689
Gm16867	-8.58722	1.88185e-06
Gm18852	-6.7384	0.000819302
Gm29331	-3.61197	0.000211162
Gm7336	-0.642513	0.00999964
Gpnmb	-3.82975	6.62537e-17
Grhpr	-0.837418	6.58692e-09
Gstm6	-2.47572	0.000167775
Gypc	-0.604982	0.00938468
Hacd1	-0.623206	0.000275934
Higd1a	-0.709814	2.45344e-07
Id1	-1.014	0.0059508
Idi1	-0.61375	0.00148771
Ier3	-0.706974	0.00148623
Ier5	-0.932909	0.00148771
Ifitm3	-1.22451	0.00797026
Igfbpl1	-1.3915	5.46781e-06
Insig1	-0.643968	0.00290279
Kcne1	-0.940458	2.38879e-09
Lgals3bp	-1.69313	4.60226e-05
Lmod2	-1.0146	0.000627708
Lmod3	-0.796005	8.68932e-05
Lpl	-0.612237	0.000209828
Man2b2	-2.57862	3.09404e-25
Mb	-0.602294	1.83171e-08
Medag	-0.96829	0.00669196
Mif	-0.58549	3.77364e-06
Mmp12	-5.57983	0.000611397
Mrap	-0.734437	0.0048168
Msra	-0.644921	0.00741004
mt-Co2	-0.648568	0.00186368
Mthfd2	-0.822771	0.000801929
Murc	-0.61246	0.00464701
Myl12a	-0.62369	0.000340563
Myl9	-0.914072	2.69573e-05
Nacad	-2.10783	0.000313099
Ndufs6	-0.592956	4.17148e-05
Nes	-0.669482	4.21233e-07
Nkd2	-1.99628	2.44863e-05
Nmrk2	-1.93905	1.36124e-15
Ntn4	-0.689917	8.88738e-06
Ocrl	-0.672912	0.00346671
Opn4	-3.25059	5.31442e-08
Otud1	-1.65691	0.00010715
Pcdhga1	-2.75819	0.000117963
Pcdhga10	-1.95665	1.83171e-08
Pcdhga12	-1.34947	0.000340563
Pcdhga2	-4.01206	2.38442e-25
Pcdhga3	-1.32174	0.000361208
Pcdhga4	-1.7336	0.000732373
Pcdhga6	-2.68221	1.02014e-06
Pcdhga7	-2.09673	1.58716e-06
Pcdhgb6	-1.33127	8.06504e-05
Pcdhgb7	-1.18957	7.83526e-05
Pgam1-ps2	-1.04275	0.00115209
Plac9b	-1.57898	0.00461581
Plcg2	-0.879188	0.0010466
Polr1e	-0.709144	0.000865172
Ppa2	-1.16363	4.30531e-15
Pstk	-0.684817	0.000702738
Rcor2	-0.607139	0.002257
Rn7s1	-3.12222	0.00121941
Rpl27-ps3	-0.931903	0.0058677
Rpl38	-0.624517	0.00169753
Rsad2	-1.99509	1.39745e-05
Rxfp1	-0.953257	6.42384e-06
S100a1	-1.13776	3.09095e-20
Scd2	-0.659455	6.65317e-05
Scrn2	-1.20619	0.000801929
Serpinb6b	-4.73067	2.64378e-49
Shcbp1	-0.672619	0.00553576
Slc16a3	-1.021	1.0791e-14
Spp1	-4.77843	7.97658e-24
Sqle	-0.684434	0.00847993
Syt7	-1.62541	1.36954e-12
Tceal5	-0.856547	0.00561809
Tceal7	-1.88465	5.00862e-05
Tgfa	-1.14757	0.002257
Tgm2	-0.686833	4.21189e-05
Tmem44	-0.59224	4.25128e-05
Tnfrsf12a	-0.91165	0.005035
Tstd3	-1.87132	9.73094e-15
Ttc39a	-1.18101	0.00485532
Uqcc2	-0.592173	0.00618783
Uqcrh	-0.598074	2.75913e-05
Usp18	-1.8064	0.00909995
Vwa1	-0.992332	0.00199263
Zdhhc2	-1.02997	9.41628e-08
Znf41-ps	-2.05778	0.000477782

## Sheet: homo vs wt_Upregulated
gene	log2FoldChange	padj
4932438A13Rik	0.648541	0.00162087
Abcb9	1.36196	0.00984201
Ache	2.2726	0.000361208
Arhgap36	2.72682	5.58235e-12
Arrdc4	0.810885	0.00456628
Bcl2l11	0.718091	5.3337e-05
Bmf	0.75543	0.00327404
Cadm3	1.87447	0.000870648
Capn11	3.45928	0.00313352
Ccr7	6.4952	0.00541844
Col6a5	2.58852	0.00461475
Cux2	0.837698	0.000612314
Dgkk	1.41947	1.35122e-08
Dmc1	2.1292	8.94936e-05
Ephb6	1.93715	0.00822294
Fmn2	2.25758	2.98394e-05
Gfra1	2.31431	0.00850514
Gja5	0.719013	0.00327409
Gpr50	4.23312	0.0010466
Gstp2	1.31856	0.000901547
H6pd	0.626295	0.00209194
Inadl	0.635754	0.00553576
Jam2	0.611276	0.0059508
Kmt2a	0.745942	0.00209655
Kmt2c	0.698505	0.00811703
Lancl3	1.48252	2.27345e-05
Lyst	0.897353	0.00841246
Maf	0.912894	0.00371018
Mafb	0.973435	0.000642266
Map3k1	0.687525	0.00322013
Map7	0.977767	0.000121774
Mylip	0.908693	2.09273e-05
Nrn1	1.43004	0.00044734
Ogdhl	0.717727	0.00452664
Opcml	1.95163	0.00718065
Pcdhgb4	1.30386	0.00521113
Phf24	0.799447	4.60226e-05
Ppp1r3b	0.696386	0.00243039
Rhbdl3	1.68174	0.000432942
Rin2	0.664511	0.00220282
Robo1	1.13535	3.27443e-07
RP23-253I14.4	7.46064	6.36178e-05
Sbk3	1.30372	3.83694e-07
Serpinb9	2.531	1.21991e-58
Sfrp5	2.57235	2.59268e-12
Shisa6	1.8102	0.000712777
Slc22a3	2.72562	0.00186372
Slc2a3	1.04883	1.9995e-06
Slc35f1	1.20012	0.000340563
Slc36a2	1.32465	0.00730811
Slc9a2	1.40597	0.00485716
Slitrk4	0.776445	0.00553576
Spock2	1.21599	3.79388e-05
Sqrdl	0.992844	0.00938468
Syt13	4.34726	0.000702738
Tmem151b	2.42531	0.000865172
Tnfrsf8	6.75514	0.00803415
Vangl2	0.719813	0.00909995
Wasf3	2.40671	0.000819302
Zfp189	1.12632	0.000190665
Zfp467	0.67139	0.004941
Zfp579	0.835514	1.13546e-06
Zfp704	0.680132	0.00125756
Zfp882	1.66608	0.00300756

## Sheet: homo vs hete_Downregulated
gene	log2FoldChange	padj
Acta1	-1.58902	7.78215e-06
Aif1l	-1.08045	0.00124682
Ankrd1	-0.672541	0.00745879
Apold1	-0.671383	0.00695854
Bex1	-0.93216	3.21895e-11
Bst2	-1.16499	0.00160717
Casq1	-1.2689	4.92987e-06
Cited4	-0.890353	3.22983e-06
Cmpk2	-1.38595	0.00390333
Col15a1	-0.628826	0.00425777
Ddx58	-0.948756	0.00503287
Def8	-1.22411	6.52614e-11
Dnaja4	-0.658608	6.55133e-05
Entpd4	-0.683318	0.000692703
Epdr1	-1.06864	3.32204e-05
F3	-1.29055	0.0068493
Frmd5	-0.60616	0.00777748
Gbp3	-1.96683	3.95456e-05
Gk	-0.608975	0.000310601
Gm13502	-6.55287	0.00667164
Gm16867	-9.41646	4.91932e-11
Gm21685	-0.655312	3.95456e-05
Grhpr	-0.643932	5.48481e-05
Gvin1	-2.09424	1.20032e-10
Itga1	-0.620649	0.00396768
Kcne1	-0.638216	1.74857e-05
Ldlr	-0.593398	0.00854617
Lgals3bp	-1.45046	0.00107841
Lmod3	-0.799364	1.70603e-06
Lpl	-0.604342	0.0058531
Man2b2	-1.93163	2.40326e-11
Murc	-0.591029	0.00777748
Mylk4	-0.790806	0.00667164
Nmrk2	-1.75503	1.08486e-07
Ocrl	-0.680243	0.0044504
Parp12	-0.769929	0.000816247
Pcdhb17	-1.77659	0.00706167
Pcdhga10	-1.70482	8.42204e-07
Pcdhga2	-3.1984	1.39662e-11
Pcdhga6	-2.44265	3.95456e-05
Pcdhga7	-2.0728	1.40251e-07
Pcdhgb6	-1.16713	0.00926528
Pcdhgb7	-1.02695	0.00418095
Phf11d	-1.85622	0.000822427
Ppa2	-0.590979	0.00303864
Rn18s-rs5	-0.614551	0.00777748
Rn7s1	-2.16329	0.00926528
Rnf213	-1.02656	1.82205e-05
Rsad2	-2.92325	1.80864e-07
Rtp4	-1.61507	0.0044076
Serpinb6b	-3.31339	3.46941e-17
Slc16a3	-0.726139	1.32404e-10
Sntb1	-0.709038	0.00058191
Stat2	-0.741813	0.00671856
Syt7	-1.11149	0.000181591
Tceal7	-1.43005	0.0044076
Tstd3	-1.44535	1.83262e-07
Usp18	-2.27536	0.00418095
Xaf1	-1.55044	0.00473615

## Sheet: homo vs hete_Upregulated
gene	log2FoldChange	padj
Adgrb2	0.782907	0.00777748
Arhgap36	1.60476	6.39081e-05
Col6a5	3.21474	0.00667164
Emb	1.95454	0.00667164
Fmn2	1.81315	0.00650901
Gdpd1	0.635533	0.00503287
Rhbdl3	1.21003	0.00282938
Robo1	1.00196	2.77474e-06
Sbk3	0.876985	0.00328429
Serpinb9	1.33326	2.87991e-22
Sfrp5	1.81407	2.77474e-06
Syt13	4.30129	0.000913948
Tmem151b	2.9678	2.92283e-05

## Sheet: hete vs wt_Downregulated
gene	log2FoldChange	padj
B3glct	-0.71825	0.00842307
Gltp	-0.764775	0.000294928
Gm13139	-1.15586	0.00163994
Gpnmb	-2.39274	6.57312e-08
Pcdhga2	-0.810865	0.00650195
S100a1	-0.660895	6.96732e-08
Serpinb6b	-1.41324	1.91163e-11
Spp1	-3.02216	1.55657e-14

## Sheet: hete vs wt_Upregulated
gene	log2FoldChange	padj
Dgkk	1.00314	3.05e-05
Ppp1r3b	0.644671	0.00634007
Serpinb9	1.20046	6.02e-11
Xirp2	0.71381	0.00698109

## Sheet: 8w_Downregulated genes
gene	log2FoldChange	padj
Ucp3	-1.55744	3.08918e-09
Ces1d	-1.11216	1.00747e-06
Slc25a34	-1.34731	5.82928e-06
Angptl4	-2.64494	1.00519e-05
Retreg1	-1.01778	2.09048e-05
Slc40a1	-1.59633	6.19217e-05
Gm47644	-1.2227	0.000100656
Dgat2	-0.979387	0.000233102
Atp5c1	-0.893792	0.000260676
Lmod2	-0.918892	0.000260676
Hrc	-0.812684	0.0007529
Gm50321	-0.871009	0.000968794
Gm47547	-1.08628	0.00147728
Gm9821	-2.14056	0.00166652
Acyp2	-1.14612	0.00190759
Gpam	-0.828225	0.00223984
Pdk4	-2.54757	0.00330548
Dhrs4	-1.23109	0.00441855
Fh1	-0.812218	0.00451654
Tpt1-ps3	-1.04847	0.00485423
Raver1	-1.42428	0.00534135
Mdh2	-0.743763	0.0053652
Gm36827	-1.14228	0.00579824
Gm10053	-0.836826	0.0059185
Ptgr2	-0.755397	0.00603355
Cacnb2	-0.700277	0.0114739
Gm16185	-2.74269	0.0114739
Lpl	-0.733383	0.0114739
Vcp	-0.68371	0.0118884
Zfp46	-0.915143	0.0128812
Hadha	-0.671518	0.0138226
Herpud1	-0.726127	0.0152839
Nipsnap2	-0.666653	0.0157679
Slc25a42	-0.846047	0.0157679
Ogdh	-0.659029	0.0192172
Uqcc1	-0.755774	0.019756
Echs1	-0.765607	0.0242709
Serpinb6b	-1.181	0.0246555
Plin5	-0.865094	0.0276743
Gm49759	-1.13692	0.0280783
Cpt2	-0.695146	0.0307814
Ctsd	-0.685679	0.0308575
Ghitm	-0.665665	0.0308575
Lrtm1	-0.704149	0.0319859
Ech1	-0.651768	0.0339093
Hadh	-0.771063	0.0339093
Idh3b	-0.704513	0.0339093
Etfa	-0.729015	0.0360941
Mdh1	-0.707668	0.0360941
Nceh1	-0.707697	0.0375148
Lbh	-0.689903	0.0379719
Phyh	-0.715735	0.0384439
Atp5a1	-0.641081	0.0386881
Bmpr1a	-0.7854	0.0398744
Suclg1	-0.604085	0.0398744
Slc6a6	-0.665851	0.0411144
Trp53inp1	-0.996476	0.0411144
Cat	-0.693351	0.0427913
Eci1	-0.712927	0.0430817
Pink1	-0.696482	0.0433297
Acadvl	-0.610667	0.0435107
Saraf	-0.788645	0.0439936
Etfdh	-0.597891	0.0465539
Fbxo32	-0.707692	0.0471831
Glul	-0.624318	0.047657
Serpine1	-1.65488	0.0487337
Gm7336	-0.838782	0.0499076

## Sheet: 8w_Upregulated genes
gene	log2FoldChange	padj
Gm10925	1.16208	1.28975e-09
Pla2g4e	1.27122	5.44307e-07
Gm43857	1.24368	5.02616e-06
Gm29331	1.47574	2.09048e-05
Ush1c	1.37731	9.71305e-05
mt-Atp6	0.866106	0.000157481
Pde4a	0.913371	0.000260676
Plekha7	1.13171	0.000889189
Lcat	1.45717	0.00113287
Podn	0.962469	0.00134023
Ehbp1	0.77466	0.00167619
Rtn4r	1.48357	0.00167619
Ppp1r10	1.11573	0.00167619
Bcar1	0.976364	0.00167619
Gm20427	1.12148	0.00167619
Gm3164	2.15627	0.00200022
Gm28661	0.732827	0.00238062
Actg1	0.925244	0.00258366
Dnase1l2	1.08	0.00473085
mt-Nd4	0.663186	0.00518234
Phf24	0.876106	0.00533109
Kbtbd3	0.949945	0.00579824
Stat2	0.741792	0.00994594
Strn4	0.700703	0.0106715
Timeless	0.754323	0.0114739
Nedd4l	0.835164	0.0114739
mt-Nd2	0.689137	0.0114739
Dnaja1	1.01552	0.0115216
Camk1d	1.26742	0.0132244
Prkcd	0.711147	0.0157679
Fam163a	2.30944	0.0181876
Mapt	0.705862	0.0222956
Nppb	0.706732	0.0239455
Gga2	0.752064	0.0253842
mt-Co3	0.637648	0.0257107
Gm28437	0.645044	0.0261401
Gm28438	0.589441	0.027383
Abcb9	0.896493	0.0275226
Rnf25	0.821127	0.0308575
Gm28439	0.656201	0.0308575
Pyroxd2	0.919061	0.0319859
Sytl2	1.18914	0.0321397
Masp1	1.24164	0.0321397
Gm37033	1.59965	0.0339093
Zfp821	0.802216	0.0356525
Gm29216	2.65191	0.0356525
Kctd15	1.12831	0.0360463
Klf2	0.84229	0.0379719
Nop2	0.877114	0.0398744
Zfp579	0.750759	0.0398744
Txlna	0.745941	0.0411144
Sipa1	0.710759	0.0412604
Ccm2l	0.598366	0.0444502
Lgi3	1.51181	0.0451065
Tnfrsf25	1.11108	0.0465539
Ubash3a	1.74549	0.0471831
Morf4l2	0.730471	0.047657
Adamts1	0.837126	0.0497187
