# Supplementary material for: CTCF Point Mutation at R567 Disrupts Mouse Heart Development via 3D Genome Rearrangement and Transcription Dysregulation
Source: Cell Prolif. 2024 Dec 16;58(4):e13783. doi: 10.1111/cpr.13783 (PMC11969252; doi:10.1111/cpr.13783)
Supplement: Supplementary file 8 — Data S3. GO pathway analysis. [file CPR-58-e13783-s008.xlsx]

## Sheet: Downregulated gene
homo vs wt_Downregulated gene GO pathway
ID	Description	GeneRatio	BgRatio	pvalue	p.adjust	qvalue	geneID	Count
GO:0030239	myofibril assembly	6/123	72/28564	6.98e-07	0.000494112	0.000414764	Acta1/Casq1/Csrp1/Lmod2/Lmod3/Myl9	6
GO:0006631	fatty acid metabolic process	12/123	458/28564	7.22e-07	0.000494112	0.000414764	Acot11/Dbi/Ephx2/Fabp3/Gk/Gstm6/Hacd1/Insig1/Lpl/Mif/Ndufs6/Scd2	12
GO:0055002	striated muscle cell development	6/123	73/28564	7.58e-07	0.000494112	0.000414764	Acta1/Casq1/Csrp1/Lmod2/Lmod3/Myl9	6
GO:0050873	brown fat cell differentiation	5/123	64/28564	8.49e-06	0.00414894	0.00348267	Bnip3/Fabp3/Fndc5/Mb/Mrap	5
GO:0051146	striated muscle cell differentiation	9/123	342/28564	1.81e-05	0.00579611	0.00486533	Acta1/AW551984/Casq1/Csrp1/Fdps/Hacd1/Lmod2/Lmod3/Myl9	9
GO:0009060	aerobic respiration	7/123	193/28564	2.11e-05	0.00579611	0.00486533	Atp5k/Bnip3/Cox6a1/Cox7a2/Ndufs6/Uqcc2/Uqcrh	7
GO:0045444	fat cell differentiation	8/123	270/28564	2.32e-05	0.00579611	0.00486533	Bnip3/Fabp3/Fndc5/Insig1/Lpl/Mb/Medag/Mrap	8
GO:0010927	cellular component assembly involved in morphogenesis	6/123	132/28564	2.37e-05	0.00579611	0.00486533	Acta1/Casq1/Csrp1/Lmod2/Lmod3/Myl9	6
GO:0031032	actomyosin structure organization	7/123	212/28564	3.85e-05	0.00770994	0.00647182	Acta1/Casq1/Cnn1/Csrp1/Lmod2/Lmod3/Myl9	7
GO:0006119	oxidative phosphorylation	6/123	145/28564	4.02e-05	0.00770994	0.00647182	Atp5k/Cox6a1/Cox7a2/Ndufs6/Uqcc2/Uqcrh	6
GO:0072330	monocarboxylic acid biosynthetic process	7/123	216/28564	4.34e-05	0.00770994	0.00647182	Cyp27a1/Gstm6/Hacd1/Insig1/Lpl/Mif/Scd2	7
GO:0006633	fatty acid biosynthetic process	6/123	157/28564	6.27e-05	0.00972768	0.00816554	Gstm6/Hacd1/Insig1/Lpl/Mif/Scd2	6
GO:1901021	positive regulation of calcium ion transmembrane transporter activity	4/123	50/28564	6.47e-05	0.00972768	0.00816554	Casq1/Kcne1/Plcg2/S100a1	4
GO:0055001	muscle cell development	7/123	235/28564	7.38e-05	0.0103017	0.00864739	Acta1/Casq1/Csrp1/Fdps/Lmod2/Lmod3/Myl9	7
GO:1904427	positive regulation of calcium ion transmembrane transport	5/123	109/28564	0.000111474	0.0139256	0.0116894	Casq1/Dbi/Kcne1/Plcg2/S100a1	5
GO:0045333	cellular respiration	7/123	252/28564	0.000113969	0.0139256	0.0116894	Atp5k/Bnip3/Cox6a1/Cox7a2/Ndufs6/Uqcc2/Uqcrh	7
GO:0019646	aerobic electron transport chain	4/123	64/28564	0.000170358	0.0190648	0.0160033	Cox6a1/Cox7a2/Ndufs6/Uqcrh	4
GO:0042692	muscle cell differentiation	9/123	460/28564	0.000175533	0.0190648	0.0160033	Acta1/AW551984/Casq1/Csrp1/Fdps/Hacd1/Lmod2/Lmod3/Myl9	9
GO:0007517	muscle organ development	8/123	377/28564	0.000235549	0.0242367	0.0203446	Acta1/Ankrd1/Atf3/Cryab/Fhl1/Fos/Lmod3/Uqcc2	8
GO:1905954	positive regulation of lipid localization	5/123	134/28564	0.000292457	0.0267089	0.0224198	Dbi/Fabp3/Lpl/Mif/Spp1	5
GO:0140694	non-membrane-bounded organelle assembly	8/123	392/28564	0.000305987	0.0267089	0.0224198	Acta1/Casq1/Csrp1/Lmod2/Lmod3/Myl9/Rpl38/Sqle	8
GO:0007519	skeletal muscle tissue development	6/123	211/28564	0.000313688	0.0267089	0.0224198	Acta1/Ankrd1/Atf3/Fos/Lmod3/Uqcc2	6
GO:2001259	positive regulation of cation channel activity	4/123	75/28564	0.000314222	0.0267089	0.0224198	Casq1/Kcne1/Plcg2/S100a1	4
GO:0042775	mitochondrial ATP synthesis coupled electron transport	4/123	77/28564	0.000347544	0.0283103	0.0237641	Cox6a1/Cox7a2/Ndufs6/Uqcrh	4
GO:0042773	ATP synthesis coupled electron transport	4/123	79/28564	0.000383321	0.0290541	0.0243884	Cox6a1/Cox7a2/Ndufs6/Uqcrh	4
GO:0046394	carboxylic acid biosynthetic process	7/123	310/28564	0.00040224	0.0290541	0.0243884	Cyp27a1/Gstm6/Hacd1/Insig1/Lpl/Mif/Scd2	7
GO:0071277	cellular response to calcium ion	4/123	81/28564	0.000421656	0.0290541	0.0243884	Fos/Fosb/Plcg2/Syt7	4
GO:0016053	organic acid biosynthetic process	7/123	313/28564	0.000426046	0.0290541	0.0243884	Cyp27a1/Gstm6/Hacd1/Insig1/Lpl/Mif/Scd2	7
GO:0060538	skeletal muscle organ development	6/123	224/28564	0.000430982	0.0290541	0.0243884	Acta1/Ankrd1/Atf3/Fos/Lmod3/Uqcc2	6
GO:0008203	cholesterol metabolic process	5/123	148/28564	0.000461551	0.0300778	0.0252477	Cyp27a1/Ephx2/Fdps/Insig1/Sqle	5
GO:0051928	positive regulation of calcium ion transport	5/123	150/28564	0.000490686	0.0309449	0.0259755	Casq1/Dbi/Kcne1/Plcg2/S100a1	5
GO:0034103	regulation of tissue remodeling	4/123	87/28564	0.00055304	0.0337873	0.0283615	Def8/Gpnmb/Spp1/Syt7	4
GO:1903715	regulation of aerobic respiration	3/123	38/28564	0.000588779	0.0348807	0.0292793	Bnip3/Cox7a2/Uqcc2	3
GO:1902652	secondary alcohol metabolic process	5/123	160/28564	0.00065763	0.0378137	0.0317413	Cyp27a1/Ephx2/Fdps/Insig1/Sqle	5
GO:0016125	sterol metabolic process	5/123	162/28564	0.000695565	0.0388522	0.0326131	Cyp27a1/Ephx2/Fdps/Insig1/Sqle	5
GO:0006066	alcohol metabolic process	7/123	346/28564	0.000770029	0.0401614	0.033712	Cyp27a1/Ephx2/Fdps/Gk/Insig1/Plcg2/Sqle	7
GO:0035914	skeletal muscle cell differentiation	4/123	95/28564	0.000770333	0.0401614	0.033712	Ankrd1/Atf3/Fos/Uqcc2	4
GO:0015980	energy derivation by oxidation of organic compounds	7/123	347/28564	0.000783121	0.0401614	0.033712	Atp5k/Bnip3/Cox6a1/Cox7a2/Ndufs6/Uqcc2/Uqcrh	7
GO:1901019	regulation of calcium ion transmembrane transporter activity	4/123	96/28564	0.000801174	0.0401614	0.033712	Casq1/Kcne1/Plcg2/S100a1	4
GO:0009266	response to temperature stimulus	5/123	171/28564	0.000886876	0.0419599	0.0352217	Acot11/Casq1/Dnaja4/Ier5/Opn4	5
GO:1904064	positive regulation of cation transmembrane transport	5/123	174/28564	0.0009586	0.0419599	0.0352217	Casq1/Dbi/Kcne1/Plcg2/S100a1	5
GO:0042632	cholesterol homeostasis	4/123	101/28564	0.000968574	0.0419599	0.0352217	Ephx2/Fabp3/Insig1/Lpl	4
GO:0032365	intracellular lipid transport	3/123	45/28564	0.000968883	0.0419599	0.0352217	Fabp3/Gltp/Syt7	3
GO:0051561	positive regulation of mitochondrial calcium ion concentration	2/123	11/28564	0.000986199	0.0419599	0.0352217	Bnip3/Tgm2	2
GO:1901339	regulation of store-operated calcium channel activity	2/123	11/28564	0.000986199	0.0419599	0.0352217	Casq1/Plcg2	2
GO:0055092	sterol homeostasis	4/123	102/28564	0.00100479	0.0419599	0.0352217	Ephx2/Fabp3/Insig1/Lpl	4
GO:0071248	cellular response to metal ion	5/123	176/28564	0.00100876	0.0419599	0.0352217	Bnip3/Fos/Fosb/Plcg2/Syt7	5
GO:0022904	respiratory electron transport chain	4/123	103/28564	0.00104194	0.0424372	0.0356224	Cox6a1/Cox7a2/Ndufs6/Uqcrh	4
GO:0006091	generation of precursor metabolites and energy	8/123	478/28564	0.0011162	0.0445342	0.0373826	Atp5k/Bnip3/Cox6a1/Cox7a2/Ier3/Ndufs6/Uqcc2/Uqcrh	8
GO:0006641	triglyceride metabolic process	4/123	107/28564	0.00120023	0.0458086	0.0384523	Dbi/Gk/Insig1/Lpl	4
GO:0046486	glycerolipid metabolic process	7/123	374/28564	0.00120862	0.0458086	0.0384523	Dbi/Fabp3/Gk/Insig1/Lpl/Ocrl/Plcg2	7
GO:0043270	positive regulation of monoatomic ion transport	6/123	274/28564	0.00122859	0.0458086	0.0384523	Casq1/Dbi/Fhl1/Kcne1/Plcg2/S100a1	6
GO:0019217	regulation of fatty acid metabolic process	4/123	108/28564	0.00124228	0.0458086	0.0384523	Dbi/Fabp3/Gk/Insig1	4
GO:0062012	regulation of small molecule metabolic process	7/123	377/28564	0.0012653	0.0458086	0.0384523	Dbi/Ephx2/Fabp3/Fdps/Gk/Ier3/Insig1	7
GO:0045214	sarcomere organization	3/123	50/28564	0.00131749	0.0468308	0.0393104	Casq1/Csrp1/Lmod2	3
GO:0032370	positive regulation of lipid transport	4/123	111/28564	0.00137463	0.0478619	0.0401759	Dbi/Fabp3/Mif/Spp1	4
GO:0090199	regulation of release of cytochrome c from mitochondria	3/123	51/28564	0.00139546	0.0478619	0.0401759	Bnip3/Cideb/Higd1a	3
GO:0010876	lipid localization	8/123	500/28564	0.00148358	0.0500068	0.0419763	Dbi/Fabp3/Gltp/Lpl/Mif/Spp1/Sqle/Syt7	8
GO:0022900	electron transport chain	4/123	114/28564	0.00151653	0.050251	0.0421813	Cox6a1/Cox7a2/Ndufs6/Uqcrh	4
GO:0019216	regulation of lipid metabolic process	7/123	393/28564	0.00160371	0.0507193	0.0425745	Dbi/Ephx2/Fabp3/Fdps/Gk/Insig1/Plcg2	7
GO:2000343	positive regulation of chemokine (C-X-C motif) ligand 2 production	2/123	14/28564	0.00161797	0.0507193	0.0425745	Lpl/Mif	2
GO:1905952	regulation of lipid localization	5/123	196/28564	0.00162374	0.0507193	0.0425745	Dbi/Fabp3/Lpl/Mif/Spp1	5
GO:0010823	negative regulation of mitochondrion organization	3/123	54/28564	0.00164657	0.0507193	0.0425745	Bnip3/Higd1a/Ier3	3
GO:1902075	cellular response to salt	5/123	197/28564	0.00166038	0.0507193	0.0425745	Fos/Fosb/Plcg2/Syt7/Tgm2	5
GO:1903169	regulation of calcium ion transmembrane transport	5/123	201/28564	0.001813	0.0545296	0.0457729	Casq1/Dbi/Kcne1/Plcg2/S100a1	5
GO:0008637	apoptotic mitochondrial changes	4/123	122/28564	0.00194425	0.0575911	0.0483428	Bnip3/Cideb/Higd1a/Ier3	4
GO:0034767	positive regulation of monoatomic ion transmembrane transport	5/123	206/28564	0.00201796	0.0588822	0.0494265	Casq1/Dbi/Kcne1/Plcg2/S100a1	5
GO:0030644	intracellular chloride ion homeostasis	2/123	16/28564	0.0021216	0.0609961	0.0512009	Ckb/Spp1	2
GO:0048771	tissue remodeling	5/123	212/28564	0.00228568	0.0647608	0.0543611	Def8/Gpnmb/Spp1/Syt7/Tgm2	5
GO:0030002	intracellular monoatomic anion homeostasis	2/123	17/28564	0.00239772	0.066965	0.0562113	Ckb/Spp1	2
GO:0006874	intracellular calcium ion homeostasis	6/123	316/28564	0.00251779	0.0680631	0.0571331	Bnip3/Casq1/Dbi/Plcg2/Spp1/Tgm2	6
GO:0016126	sterol biosynthetic process	3/123	63/28564	0.00256307	0.0680631	0.0571331	Fdps/Insig1/Sqle	3
GO:0032414	positive regulation of ion transmembrane transporter activity	4/123	132/28564	0.00258801	0.0680631	0.0571331	Casq1/Kcne1/Plcg2/S100a1	4
GO:0006936	muscle contraction	6/123	318/28564	0.00259768	0.0680631	0.0571331	Acta2/Casq1/Kcne1/Lmod2/Lmod3/Ndufs6	6
GO:0043244	regulation of protein-containing complex disassembly	4/123	133/28564	0.0026595	0.0680631	0.0571331	Bnip3/Lmod2/Lmod3/Nes	4
GO:0043457	regulation of cellular respiration	3/123	64/28564	0.00268075	0.0680631	0.0571331	Bnip3/Cox7a2/Uqcc2	3
GO:0046850	regulation of bone remodeling	3/123	64/28564	0.00268075	0.0680631	0.0571331	Def8/Spp1/Syt7	3
GO:0000086	G2/M transition of mitotic cell cycle	4/123	134/28564	0.00273233	0.0684835	0.0574859	Fhl1/Hacd1/Ier3/Nes	4
GO:0003012	muscle system process	7/123	436/28564	0.00286784	0.07097	0.0595732	Acta2/Casq1/Fdps/Kcne1/Lmod2/Lmod3/Ndufs6	7
GO:0051592	response to calcium ion	4/123	137/28564	0.00295902	0.0714182	0.0599494	Fos/Fosb/Plcg2/Syt7	4
GO:0061041	regulation of wound healing	4/123	137/28564	0.00295902	0.0714182	0.0599494	Acta2/Emilin2/F3/Tnfrsf12a	4
GO:0006123	mitochondrial electron transport, cytochrome c to oxygen	2/123	19/28564	0.00299787	0.0714735	0.0599958	Cox6a1/Cox7a2	2
GO:0033559	unsaturated fatty acid metabolic process	4/123	139/28564	0.00311708	0.0727041	0.0610288	Ephx2/Gstm6/Mif/Scd2	4
GO:0001836	release of cytochrome c from mitochondria	3/123	68/28564	0.00318459	0.0727041	0.0610288	Bnip3/Cideb/Higd1a	3
GO:0032387	negative regulation of intracellular transport	3/123	68/28564	0.00318459	0.0727041	0.0610288	Cryab/Insig1/Kcne1	3
GO:0032411	positive regulation of transporter activity	4/123	140/28564	0.00319824	0.0727041	0.0610288	Casq1/Kcne1/Plcg2/S100a1	4
GO:0035795	negative regulation of mitochondrial membrane permeability	2/123	20/28564	0.00332161	0.0742642	0.0623383	Bnip3/Ier3	2
GO:0046165	alcohol biosynthetic process	4/123	142/28564	0.00336485	0.0742642	0.0623383	Cyp27a1/Fdps/Insig1/Plcg2	4
GO:0006639	acylglycerol metabolic process	4/123	143/28564	0.00345033	0.0742642	0.0623383	Dbi/Gk/Insig1/Lpl	4
GO:0015986	proton motive force-driven ATP synthesis	3/123	70/28564	0.0034568	0.0742642	0.0623383	Atp5k/Atp5l/Ndufs6	3
GO:0045600	positive regulation of fat cell differentiation	3/123	70/28564	0.0034568	0.0742642	0.0623383	Fndc5/Lpl/Medag	3
GO:0010821	regulation of mitochondrion organization	4/123	144/28564	0.00353727	0.0745536	0.0625813	Bnip3/Cideb/Higd1a/Ier3	4
GO:1901617	organic hydroxy compound biosynthetic process	5/123	236/28564	0.00361969	0.0745536	0.0625813	Cyp27a1/Fdps/Insig1/Plcg2/Sqle	5
GO:0006638	neutral lipid metabolic process	4/123	145/28564	0.0036257	0.0745536	0.0625813	Dbi/Gk/Insig1/Lpl	4
GO:0035994	response to muscle stretch	2/123	21/28564	0.00366094	0.0745536	0.0625813	Ankrd1/Fos	2
GO:1901387	positive regulation of voltage-gated calcium channel activity	2/123	21/28564	0.00366094	0.0745536	0.0625813	Kcne1/S100a1	2
GO:0072522	purine-containing compound biosynthetic process	5/123	241/28564	0.00395577	0.0785076	0.0659003	Adssl1/Atp5k/Atp5l/Ndufs6/Spp1	5
GO:0055074	calcium ion homeostasis	6/123	347/28564	0.00398284	0.0785076	0.0659003	Bnip3/Casq1/Dbi/Plcg2/Spp1/Tgm2	6
GO:0035634	response to stilbenoid	2/123	22/28564	0.00401574	0.0785076	0.0659003	Idi1/Usp18	2
GO:1905709	negative regulation of membrane permeability	2/123	22/28564	0.00401574	0.0785076	0.0659003	Bnip3/Ier3	2
GO:0044839	cell cycle G2/M phase transition	4/123	150/28564	0.0040904	0.0791756	0.0664611	Fhl1/Hacd1/Ier3/Nes	4
GO:0008202	steroid metabolic process	6/123	351/28564	0.00420994	0.0805882	0.0676468	Cyp27a1/Ephx2/Fdps/Insig1/Spp1/Sqle	6
GO:0045598	regulation of fat cell differentiation	4/123	152/28564	0.00428705	0.0805882	0.0676468	Fndc5/Insig1/Lpl/Medag	4
GO:2001257	regulation of cation channel activity	4/123	152/28564	0.00428705	0.0805882	0.0676468	Casq1/Kcne1/Plcg2/S100a1	4
GO:0071241	cellular response to inorganic substance	5/123	247/28564	0.0043879	0.0816985	0.0685788	Bnip3/Fos/Fosb/Plcg2/Syt7	5
GO:0043467	regulation of generation of precursor metabolites and energy	4/123	154/28564	0.00448998	0.0828104	0.0695122	Bnip3/Cox7a2/Ier3/Uqcc2	4
GO:0006644	phospholipid metabolic process	6/123	360/28564	0.00475583	0.0868938	0.0729398	Dbi/Fabp3/Fdps/Idi1/Ocrl/Plcg2	6
GO:0022612	gland morphogenesis	4/123	157/28564	0.00480636	0.0870041	0.0730323	Ntn4/Rxfp1/Tgfa/Tgm2	4
GO:0051235	maintenance of location	6/123	364/28564	0.00501449	0.0899388	0.0754958	Casq1/Dbi/Insig1/Lpl/Plcg2/Sqle	6
GO:0010565	regulation of cellular ketone metabolic process	4/123	160/28564	0.0051374	0.0902701	0.0757739	Dbi/Fabp3/Gk/Insig1	4
GO:0006706	steroid catabolic process	2/123	25/28564	0.00517148	0.0902701	0.0757739	Cyp27a1/Spp1	2
GO:0055064	chloride ion homeostasis	2/123	25/28564	0.00517148	0.0902701	0.0757739	Ckb/Spp1	2
GO:2000377	regulation of reactive oxygen species metabolic process	4/123	161/28564	0.00525106	0.090848	0.076259	Bnip3/Cryab/Ier3/Plcg2	4
GO:0031589	cell-substrate adhesion	6/123	369/28564	0.0053522	0.0917855	0.0770459	Epdr1/Hacd1/Mmp12/Ntn4/Spp1/Tnfrsf12a	6
GO:1904062	regulation of monoatomic cation transmembrane transport	6/123	371/28564	0.00549185	0.0925599	0.077696	Casq1/Dbi/Fhl1/Kcne1/Plcg2/S100a1	6
GO:0030194	positive regulation of blood coagulation	2/123	26/28564	0.00558674	0.0925599	0.077696	Emilin2/F3	2
GO:0042474	middle ear morphogenesis	2/123	26/28564	0.00558674	0.0925599	0.077696	Insig1/Rpl38	2
GO:1900048	positive regulation of hemostasis	2/123	26/28564	0.00558674	0.0925599	0.077696	Emilin2/F3	2
GO:0032368	regulation of lipid transport	4/123	166/28564	0.00584465	0.0960192	0.0805998	Dbi/Fabp3/Mif/Spp1	4
GO:0009165	nucleotide biosynthetic process	5/123	266/28564	0.00597805	0.0960803	0.0806511	Adssl1/Atp5k/Atp5l/Ndufs6/Nmrk2	5
GO:0072567	chemokine (C-X-C motif) ligand 2 production	2/123	27/28564	0.00601677	0.0960803	0.0806511	Lpl/Mif	2
GO:2000341	regulation of chemokine (C-X-C motif) ligand 2 production	2/123	27/28564	0.00601677	0.0960803	0.0806511	Lpl/Mif	2
GO:0048284	organelle fusion	4/123	168/28564	0.0060941	0.0960803	0.0806511	Bnip3/Nkd2/Pcdhga3/Syt7	4
GO:1990845	adaptive thermogenesis	4/123	168/28564	0.0060941	0.0960803	0.0806511	Acot11/Ckb/Gadd45g/Id1	4
GO:0002720	positive regulation of cytokine production involved in immune response	3/123	86/28564	0.00614884	0.0961679	0.0807246	Mif/Plcg2/Rsad2	3
GO:0006694	steroid biosynthetic process	4/123	169/28564	0.00622144	0.0964285	0.0809434	Cyp27a1/Fdps/Insig1/Sqle	4
GO:1901293	nucleoside phosphate biosynthetic process	5/123	271/28564	0.00645611	0.0964285	0.0809434	Adssl1/Atp5k/Atp5l/Ndufs6/Nmrk2	5
GO:0002082	regulation of oxidative phosphorylation	2/123	28/28564	0.00646145	0.0964285	0.0809434	Cox7a2/Uqcc2	2
GO:0045780	positive regulation of bone resorption	2/123	28/28564	0.00646145	0.0964285	0.0809434	Def8/Spp1	2
GO:0055081	monoatomic anion homeostasis	2/123	28/28564	0.00646145	0.0964285	0.0809434	Ckb/Spp1	2
GO:0060445	branching involved in salivary gland morphogenesis	2/123	28/28564	0.00646145	0.0964285	0.0809434	Ntn4/Tgm2	2
GO:0042537	benzene-containing compound metabolic process	2/123	29/28564	0.00692064	0.100969	0.0847548	Ephx2/Gstm6	2
GO:0050820	positive regulation of coagulation	2/123	29/28564	0.00692064	0.100969	0.0847548	Emilin2/F3	2
GO:0051560	mitochondrial calcium ion homeostasis	2/123	29/28564	0.00692064	0.100969	0.0847548	Bnip3/Tgm2	2
GO:0042060	wound healing	6/123	392/28564	0.0071239	0.103064	0.0865131	Acta2/Emilin2/F3/Mmp12/Syt7/Tnfrsf12a	6
GO:0034764	positive regulation of transmembrane transport	5/123	278/28564	0.00716965	0.103064	0.0865131	Casq1/Dbi/Kcne1/Plcg2/S100a1	5
GO:1903034	regulation of response to wounding	4/123	177/28564	0.0073043	0.104233	0.0874945	Acta2/Emilin2/F3/Tnfrsf12a	4
GO:0090200	positive regulation of release of cytochrome c from mitochondria	2/123	30/28564	0.00739422	0.104751	0.0879297	Bnip3/Cideb	2
GO:0055088	lipid homeostasis	4/123	182/28564	0.00804052	0.112131	0.0941245	Ephx2/Fabp3/Insig1/Lpl	4
GO:0006720	isoprenoid metabolic process	3/123	95/28564	0.00808722	0.112131	0.0941245	Dhrs4/Fdps/Idi1	3
GO:1901879	regulation of protein depolymerization	3/123	95/28564	0.00808722	0.112131	0.0941245	Lmod2/Lmod3/Nes	3
GO:0032680	regulation of tumor necrosis factor production	4/123	185/28564	0.00850482	0.116455	0.097754	Gpnmb/Lpl/Mif/Plcg2	4
GO:0032412	regulation of monoatomic ion transmembrane transporter activity	5/123	290/28564	0.0085182	0.116455	0.097754	Casq1/Fhl1/Kcne1/Plcg2/S100a1	5
GO:0051924	regulation of calcium ion transport	5/123	292/28564	0.0087589	0.118914	0.0998182	Casq1/Dbi/Kcne1/Plcg2/S100a1	5
GO:1903555	regulation of tumor necrosis factor superfamily cytokine production	4/123	188/28564	0.00898635	0.120377	0.101046	Gpnmb/Lpl/Mif/Plcg2	4
GO:0009408	response to heat	3/123	99/28564	0.00905135	0.120377	0.101046	Casq1/Dnaja4/Ier5	3
GO:0070252	actin-mediated cell contraction	3/123	99/28564	0.00905135	0.120377	0.101046	Acta2/Epdr1/Kcne1	3
GO:2000193	positive regulation of fatty acid transport	2/123	34/28564	0.00942976	0.124455	0.10447	Fabp3/Mif	2
GO:0000302	response to reactive oxygen species	4/123	191/28564	0.00948535	0.124455	0.10447	Bnip3/Cryab/Fos/Mb	4
GO:0032640	tumor necrosis factor production	4/123	192/28564	0.00965561	0.125011	0.104936	Gpnmb/Lpl/Mif/Plcg2	4
GO:0050731	positive regulation of peptidyl-tyrosine phosphorylation	4/123	192/28564	0.00965561	0.125011	0.104936	Ehd4/Mif/Plcg2/Tgfa	4
GO:1902806	regulation of cell cycle G1/S phase transition	4/123	193/28564	0.00982785	0.125793	0.105592	Fhl1/Gpnmb/Hacd1/Plcg2	4
GO:0008299	isoprenoid biosynthetic process	2/123	35/28564	0.00997332	0.125793	0.105592	Fdps/Idi1	2
GO:0097345	mitochondrial outer membrane permeabilization	2/123	35/28564	0.00997332	0.125793	0.105592	Bnip3/Ier3	2
GO:1905476	negative regulation of protein localization to membrane	2/123	35/28564	0.00997332	0.125793	0.105592	Kcne1/Mrap	2
GO:0045069	regulation of viral genome replication	3/123	103/28564	0.01008	0.12594	0.105716	Gbp3/Ifitm3/Rsad2	3
GO:0022898	regulation of transmembrane transporter activity	5/123	303/28564	0.0101674	0.12594	0.105716	Casq1/Fhl1/Kcne1/Plcg2/S100a1	5
GO:0071706	tumor necrosis factor superfamily cytokine production	4/123	195/28564	0.0101783	0.12594	0.105716	Gpnmb/Lpl/Mif/Plcg2	4
GO:0006754	ATP biosynthetic process	3/123	104/28564	0.0103473	0.125979	0.105749	Atp5k/Atp5l/Ndufs6	3
GO:0010389	regulation of G2/M transition of mitotic cell cycle	3/123	104/28564	0.0103473	0.125979	0.105749	Fhl1/Hacd1/Ier3	3
GO:0045765	regulation of angiogenesis	5/123	305/28564	0.0104392	0.125979	0.105749	Emilin2/F3/Id1/S100a1/Tnfrsf12a	5
GO:0051607	defense response to virus	5/123	305/28564	0.0104392	0.125979	0.105749	Bnip3/Gbp3/Ifitm3/Mmp12/Rsad2	5
GO:0140546	defense response to symbiont	5/123	306/28564	0.010577	0.126859	0.106487	Bnip3/Gbp3/Ifitm3/Mmp12/Rsad2	5
GO:0072659	protein localization to plasma membrane	5/123	308/28564	0.0108562	0.126917	0.106535	Ehd4/Mrap/Myl12a/Nkd2/Zdhhc2	5
GO:0009152	purine ribonucleotide biosynthetic process	4/123	199/28564	0.0109033	0.126917	0.106535	Adssl1/Atp5k/Atp5l/Ndufs6	4
GO:0010038	response to metal ion	5/123	309/28564	0.0109977	0.126917	0.106535	Bnip3/Fos/Fosb/Plcg2/Syt7	5
GO:1901342	regulation of vasculature development	5/123	309/28564	0.0109977	0.126917	0.106535	Emilin2/F3/Id1/S100a1/Tnfrsf12a	5
GO:0007435	salivary gland morphogenesis	2/123	37/28564	0.0111011	0.126917	0.106535	Ntn4/Tgm2	2
GO:0043243	positive regulation of protein-containing complex disassembly	2/123	37/28564	0.0111011	0.126917	0.106535	Bnip3/Nes	2
GO:0043516	regulation of DNA damage response, signal transduction by p53 class mediator	2/123	37/28564	0.0111011	0.126917	0.106535	Ankrd1/Mif	2
GO:0070542	response to fatty acid	2/123	37/28564	0.0111011	0.126917	0.106535	Lpl/Scd2	2
GO:0046849	bone remodeling	3/123	108/28564	0.0114576	0.13023	0.109317	Def8/Spp1/Syt7	3
GO:0045922	negative regulation of fatty acid metabolic process	2/123	38/28564	0.0116852	0.131214	0.110143	Dbi/Insig1	2
GO:1902110	positive regulation of mitochondrial membrane permeability involved in apoptotic process	2/123	38/28564	0.0116852	0.131214	0.110143	Bnip3/Ier3	2
GO:0046889	positive regulation of lipid biosynthetic process	3/123	109/28564	0.0117455	0.131214	0.110143	Dbi/Fabp3/Fdps	3
GO:1905475	regulation of protein localization to membrane	4/123	205/28564	0.012052	0.133873	0.112374	Kcne1/Mrap/Nkd2/Zdhhc2	4
GO:0032409	regulation of transporter activity	5/123	317/28564	0.0121755	0.134481	0.112885	Casq1/Fhl1/Kcne1/Plcg2/S100a1	5
GO:0019751	polyol metabolic process	3/123	111/28564	0.0123337	0.134706	0.113074	Cyp27a1/Gk/Plcg2	3
GO:0032479	regulation of type I interferon production	3/123	111/28564	0.0123337	0.134706	0.113074	Gbp3/Mmp12/Plcg2	3
GO:0062014	negative regulation of small molecule metabolic process	3/123	112/28564	0.0126341	0.134976	0.1133	Dbi/Ier3/Insig1	3
GO:0030258	lipid modification	4/123	208/28564	0.0126543	0.134976	0.1133	Dbi/Ephx2/Fabp3/Ocrl	4
GO:0046839	phospholipid dephosphorylation	2/123	40/28564	0.0128928	0.134976	0.1133	Ephx2/Ocrl	2
GO:0051693	actin filament capping	2/123	40/28564	0.0128928	0.134976	0.1133	Lmod2/Lmod3	2
GO:1902686	mitochondrial outer membrane permeabilization involved in programmed cell death	2/123	40/28564	0.0128928	0.134976	0.1133	Bnip3/Ier3	2
GO:0030198	extracellular matrix organization	5/123	322/28564	0.0129535	0.134976	0.1133	Col15a1/Mmp12/Ntn4/Rxfp1/Vwa1	5
GO:0006869	lipid transport	6/123	447/28564	0.0130267	0.134976	0.1133	Dbi/Fabp3/Gltp/Mif/Spp1/Syt7	6
GO:0019218	regulation of steroid metabolic process	3/123	114/28564	0.0132473	0.134976	0.1133	Ephx2/Fdps/Insig1	3
GO:0032760	positive regulation of tumor necrosis factor production	3/123	114/28564	0.0132473	0.134976	0.1133	Lpl/Mif/Plcg2	3
GO:0043062	extracellular structure organization	5/123	324/28564	0.013274	0.134976	0.1133	Col15a1/Mmp12/Ntn4/Rxfp1/Vwa1	5
GO:0045229	external encapsulating structure organization	5/123	324/28564	0.013274	0.134976	0.1133	Col15a1/Mmp12/Ntn4/Rxfp1/Vwa1	5
GO:0009260	ribonucleotide biosynthetic process	4/123	211/28564	0.0132756	0.134976	0.1133	Adssl1/Atp5k/Atp5l/Ndufs6	4
GO:0046890	regulation of lipid biosynthetic process	4/123	211/28564	0.0132756	0.134976	0.1133	Dbi/Fabp3/Fdps/Insig1	4
GO:0006636	unsaturated fatty acid biosynthetic process	2/123	41/28564	0.0135162	0.134976	0.1133	Mif/Scd2	2
GO:0007431	salivary gland development	2/123	41/28564	0.0135162	0.134976	0.1133	Ntn4/Tgm2	2
GO:0009206	purine ribonucleoside triphosphate biosynthetic process	3/123	115/28564	0.0135602	0.134976	0.1133	Atp5k/Atp5l/Ndufs6	3
GO:0031349	positive regulation of defense response	6/123	452/28564	0.0136942	0.134976	0.1133	Emilin2/Lpl/Mmp12/Plcg2/Rsad2/Tgm2	6
GO:0071496	cellular response to external stimulus	5/123	327/28564	0.0137646	0.134976	0.1133	Ankrd1/Atf3/Fos/Higd1a/Lpl	5
GO:0009145	purine nucleoside triphosphate biosynthetic process	3/123	116/28564	0.0138773	0.134976	0.1133	Atp5k/Atp5l/Ndufs6	3
GO:0032606	type I interferon production	3/123	116/28564	0.0138773	0.134976	0.1133	Gbp3/Mmp12/Plcg2	3
GO:1902749	regulation of cell cycle G2/M phase transition	3/123	116/28564	0.0138773	0.134976	0.1133	Fhl1/Hacd1/Ier3	3
GO:1903557	positive regulation of tumor necrosis factor superfamily cytokine production	3/123	116/28564	0.0138773	0.134976	0.1133	Lpl/Mif/Plcg2	3
GO:0070372	regulation of ERK1 and ERK2 cascade	5/123	329/28564	0.0140984	0.136448	0.114536	Acta2/Atf3/Glipr2/Gpnmb/Mif	5
GO:1903076	regulation of protein localization to plasma membrane	3/123	117/28564	0.0141986	0.13674	0.114781	Mrap/Nkd2/Zdhhc2	3
GO:0035794	positive regulation of mitochondrial membrane permeability	2/123	43/28564	0.0148014	0.139886	0.117422	Bnip3/Ier3	2
GO:0051281	positive regulation of release of sequestered calcium ion into cytosol	2/123	43/28564	0.0148014	0.139886	0.117422	Casq1/Dbi	2
GO:0061081	positive regulation of myeloid leukocyte cytokine production involved in immune response	2/123	43/28564	0.0148014	0.139886	0.117422	Mif/Plcg2	2
GO:0010959	regulation of metal ion transport	6/123	460/28564	0.0148115	0.139886	0.117422	Casq1/Dbi/Fhl1/Kcne1/Plcg2/S100a1	6
GO:0002833	positive regulation of response to biotic stimulus	5/123	335/28564	0.0151325	0.140678	0.118087	Emilin2/Mif/Mmp12/Plcg2/Rsad2	5
GO:0009201	ribonucleoside triphosphate biosynthetic process	3/123	120/28564	0.0151877	0.140678	0.118087	Atp5k/Atp5l/Ndufs6	3
GO:0042542	response to hydrogen peroxide	3/123	120/28564	0.0151877	0.140678	0.118087	Bnip3/Cryab/Mb	3
GO:0008654	phospholipid biosynthetic process	4/123	220/28564	0.0152551	0.140678	0.118087	Fabp3/Fdps/Idi1/Plcg2	4
GO:0046390	ribose phosphate biosynthetic process	4/123	220/28564	0.0152551	0.140678	0.118087	Adssl1/Atp5k/Atp5l/Ndufs6	4
GO:0001562	response to protozoan	2/123	44/28564	0.0154631	0.141263	0.118578	Gbp3/Ier3	2
GO:1902108	regulation of mitochondrial membrane permeability involved in apoptotic process	2/123	44/28564	0.0154631	0.141263	0.118578	Bnip3/Ier3	2
GO:0032386	regulation of intracellular transport	5/123	338/28564	0.0156681	0.142471	0.119592	Cryab/Ier3/Insig1/Kcne1/Zdhhc2	5
GO:0070588	calcium ion transmembrane transport	5/123	339/28564	0.0158494	0.142752	0.119828	Casq1/Dbi/Kcne1/Plcg2/S100a1	5
GO:1902074	response to salt	5/123	340/28564	0.0160322	0.142752	0.119828	Fos/Fosb/Plcg2/Syt7/Tgm2	5
GO:0046320	regulation of fatty acid oxidation	2/123	45/28564	0.0161372	0.142752	0.119828	Dbi/Fabp3	2
GO:0071825	protein-lipid complex subunit organization	2/123	45/28564	0.0161372	0.142752	0.119828	Lpl/Pcdhga3	2
GO:0090181	regulation of cholesterol metabolic process	2/123	45/28564	0.0161372	0.142752	0.119828	Ephx2/Fdps	2
GO:0097178	ruffle assembly	2/123	45/28564	0.0161372	0.142752	0.119828	Aif1l/Def8	2
GO:0006612	protein targeting to membrane	3/123	123/28564	0.0162149	0.142794	0.119863	Kcne1/Nacad/Zdhhc2	3
GO:0016042	lipid catabolic process	5/123	342/28564	0.0164018	0.143792	0.120701	Cyp27a1/Dbi/Lpl/Plcg2/Spp1	5
GO:0051261	protein depolymerization	3/123	124/28564	0.0165658	0.144456	0.121258	Lmod2/Lmod3/Nes	3
GO:0030835	negative regulation of actin filament depolymerization	2/123	46/28564	0.0168237	0.144456	0.121258	Lmod2/Lmod3	2
GO:1905710	positive regulation of membrane permeability	2/123	46/28564	0.0168237	0.144456	0.121258	Bnip3/Ier3	2
GO:2000191	regulation of fatty acid transport	2/123	46/28564	0.0168237	0.144456	0.121258	Fabp3/Mif	2
GO:0001666	response to hypoxia	4/123	227/28564	0.016917	0.144456	0.121258	Bnip3/Cryab/Higd1a/Mb	4
GO:0050764	regulation of phagocytosis	3/123	125/28564	0.0169209	0.144456	0.121258	Plcg2/Syt7/Tgm2	3
GO:0070374	positive regulation of ERK1 and ERK2 cascade	4/123	228/28564	0.0171632	0.145888	0.12246	Acta2/Glipr2/Gpnmb/Mif	4
GO:2000177	regulation of neural precursor cell proliferation	3/123	126/28564	0.0172803	0.146247	0.122761	Bex1/Nes/Shcbp1	3
GO:0120163	negative regulation of cold-induced thermogenesis	2/123	47/28564	0.0175226	0.146338	0.122838	Acot11/Id1	2
GO:1901385	regulation of voltage-gated calcium channel activity	2/123	47/28564	0.0175226	0.146338	0.122838	Kcne1/S100a1	2
GO:0002718	regulation of cytokine production involved in immune response	3/123	127/28564	0.0176439	0.146338	0.122838	Mif/Plcg2/Rsad2	3
GO:0051209	release of sequestered calcium ion into cytosol	3/123	127/28564	0.0176439	0.146338	0.122838	Casq1/Dbi/Plcg2	3
GO:0071214	cellular response to abiotic stimulus	5/123	349/28564	0.0177402	0.146338	0.122838	Ankrd1/Cryab/Kcne1/Opn4/Serpinb6b	5
GO:0104004	cellular response to environmental stimulus	5/123	349/28564	0.0177402	0.146338	0.122838	Ankrd1/Cryab/Kcne1/Opn4/Serpinb6b	5
GO:0030048	actin filament-based movement	3/123	128/28564	0.0180118	0.1473	0.123646	Acta2/Epdr1/Kcne1	3
GO:0051283	negative regulation of sequestering of calcium ion	3/123	128/28564	0.0180118	0.1473	0.123646	Casq1/Dbi/Plcg2	3
GO:0046034	ATP metabolic process	4/123	232/28564	0.0181708	0.1473	0.123646	Atp5k/Atp5l/Ier3/Ndufs6	4
GO:0048741	skeletal muscle fiber development	2/123	48/28564	0.0182336	0.1473	0.123646	Acta1/Lmod3	2
GO:0090317	negative regulation of intracellular protein transport	2/123	48/28564	0.0182336	0.1473	0.123646	Insig1/Kcne1	2
GO:0006164	purine nucleotide biosynthetic process	4/123	233/28564	0.0184283	0.14826	0.124452	Adssl1/Atp5k/Atp5l/Ndufs6	4
GO:0070371	ERK1 and ERK2 cascade	5/123	353/28564	0.0185366	0.148488	0.124643	Acta2/Atf3/Glipr2/Gpnmb/Mif	5
GO:1903828	negative regulation of protein localization	4/123	234/28564	0.0186881	0.148488	0.124643	Insig1/Kcne1/Mrap/Rsad2	4
GO:0009142	nucleoside triphosphate biosynthetic process	3/123	130/28564	0.0187604	0.148488	0.124643	Atp5k/Atp5l/Ndufs6	3
GO:0051282	regulation of sequestering of calcium ion	3/123	130/28564	0.0187604	0.148488	0.124643	Casq1/Dbi/Plcg2	3
GO:0050679	positive regulation of epithelial cell proliferation	4/123	237/28564	0.019481	0.153307	0.128688	F3/Id1/Mmp12/Tgfa	4
GO:0051208	sequestering of calcium ion	3/123	132/28564	0.019526	0.153307	0.128688	Casq1/Dbi/Plcg2	3
GO:0019079	viral genome replication	3/123	133/28564	0.0199152	0.155128	0.130217	Gbp3/Ifitm3/Rsad2	3
GO:0034765	regulation of monoatomic ion transmembrane transport	6/123	492/28564	0.0199168	0.155128	0.130217	Casq1/Dbi/Fhl1/Kcne1/Plcg2/S100a1	6
GO:0032984	protein-containing complex disassembly	4/123	240/28564	0.0202945	0.157444	0.13216	Bnip3/Lmod2/Lmod3/Nes	4
GO:0051651	maintenance of location in cell	4/123	242/28564	0.0208483	0.161101	0.13523	Casq1/Dbi/Insig1/Plcg2	4
GO:0043268	positive regulation of potassium ion transport	2/123	52/28564	0.0211968	0.163149	0.136949	Fhl1/Kcne1	2
GO:0009615	response to virus	5/123	366/28564	0.0212869	0.1632	0.136992	Bnip3/Gbp3/Ifitm3/Mmp12/Rsad2	5
GO:0042180	cellular ketone metabolic process	4/123	244/28564	0.0214114	0.163513	0.137255	Dbi/Fabp3/Gk/Insig1	4
GO:0014904	myotube cell development	2/123	54/28564	0.0227484	0.171711	0.144137	Acta1/Lmod3	2
GO:0035272	exocrine system development	2/123	54/28564	0.0227484	0.171711	0.144137	Ntn4/Tgm2	2
GO:0045124	regulation of bone resorption	2/123	54/28564	0.0227484	0.171711	0.144137	Def8/Spp1	2
GO:0072593	reactive oxygen species metabolic process	4/123	249/28564	0.0228596	0.171887	0.144284	Bnip3/Cryab/Ier3/Plcg2	4
GO:0030834	regulation of actin filament depolymerization	2/123	55/28564	0.0235413	0.175662	0.147453	Lmod2/Lmod3	2
GO:2000378	negative regulation of reactive oxygen species metabolic process	2/123	55/28564	0.0235413	0.175662	0.147453	Bnip3/Cryab	2
GO:0002702	positive regulation of production of molecular mediator of immune response	3/123	143/28564	0.0240428	0.178721	0.150021	Mif/Plcg2/Rsad2	3
GO:0014902	myotube differentiation	3/123	144/28564	0.0244791	0.181275	0.152165	Acta1/Hacd1/Lmod3	3
GO:0036293	response to decreased oxygen levels	4/123	255/28564	0.0246747	0.181511	0.152363	Bnip3/Cryab/Higd1a/Mb	4
GO:0010639	negative regulation of organelle organization	5/123	381/28564	0.0247764	0.181511	0.152363	Bnip3/Higd1a/Ier3/Lmod2/Lmod3	5
GO:0009205	purine ribonucleoside triphosphate metabolic process	4/123	256/28564	0.0249854	0.181511	0.152363	Atp5k/Atp5l/Ier3/Ndufs6	4
GO:0019318	hexose metabolic process	4/123	256/28564	0.0249854	0.181511	0.152363	Atf3/B3glct/Fuca2/Man2b2	4
GO:0006695	cholesterol biosynthetic process	2/123	57/28564	0.0251608	0.181511	0.152363	Fdps/Insig1	2
GO:0052372	modulation by symbiont of entry into host	2/123	57/28564	0.0251608	0.181511	0.152363	Fuca2/Ifitm3	2
GO:1902653	secondary alcohol biosynthetic process	2/123	57/28564	0.0251608	0.181511	0.152363	Fdps/Insig1	2
GO:0044843	cell cycle G1/S phase transition	4/123	259/28564	0.0259319	0.182097	0.152854	Fhl1/Gpnmb/Hacd1/Plcg2	4
GO:0006692	prostanoid metabolic process	2/123	58/28564	0.0259872	0.182097	0.152854	Gstm6/Mif	2
GO:0006693	prostaglandin metabolic process	2/123	58/28564	0.0259872	0.182097	0.152854	Gstm6/Mif	2
GO:0031529	ruffle organization	2/123	58/28564	0.0259872	0.182097	0.152854	Aif1l/Def8	2
GO:0045010	actin nucleation	2/123	58/28564	0.0259872	0.182097	0.152854	Lmod2/Lmod3	2
GO:0051155	positive regulation of striated muscle cell differentiation	2/123	58/28564	0.0259872	0.182097	0.152854	Fdps/Lmod3	2
GO:0060337	type I interferon-mediated signaling pathway	2/123	58/28564	0.0259872	0.182097	0.152854	Ifitm3/Mmp12	2
GO:0071357	cellular response to type I interferon	2/123	58/28564	0.0259872	0.182097	0.152854	Ifitm3/Mmp12	2
GO:0002367	cytokine production involved in immune response	3/123	149/28564	0.0267246	0.183877	0.154349	Mif/Plcg2/Rsad2	3
GO:0120161	regulation of cold-induced thermogenesis	3/123	149/28564	0.0267246	0.183877	0.154349	Acot11/Gadd45g/Id1	3
GO:1904375	regulation of protein localization to cell periphery	3/123	149/28564	0.0267246	0.183877	0.154349	Mrap/Nkd2/Zdhhc2	3
GO:1990778	protein localization to cell periphery	5/123	389/28564	0.0267796	0.183877	0.154349	Ehd4/Mrap/Myl12a/Nkd2/Zdhhc2	5
GO:0030042	actin filament depolymerization	2/123	59/28564	0.0268245	0.183877	0.154349	Lmod2/Lmod3	2
GO:0140353	lipid export from cell	2/123	59/28564	0.0268245	0.183877	0.154349	Mif/Spp1	2
GO:0009144	purine nucleoside triphosphate metabolic process	4/123	262/28564	0.0268996	0.183877	0.154349	Atp5k/Atp5l/Ier3/Ndufs6	4
GO:0009199	ribonucleoside triphosphate metabolic process	4/123	263/28564	0.027227	0.185466	0.155683	Atp5k/Atp5l/Ier3/Ndufs6	4
GO:0031668	cellular response to extracellular stimulus	4/123	264/28564	0.0275567	0.186551	0.156594	Atf3/Fos/Higd1a/Lpl	4
GO:0051224	negative regulation of protein transport	3/123	151/28564	0.0276527	0.186551	0.156594	Insig1/Kcne1/Rsad2	3
GO:2001238	positive regulation of extrinsic apoptotic signaling pathway	2/123	60/28564	0.0276726	0.186551	0.156594	Atf3/Tnfrsf12a	2
GO:0050729	positive regulation of inflammatory response	3/123	152/28564	0.0281232	0.188291	0.158054	Lpl/Plcg2/Tgm2	3
GO:0106106	cold-induced thermogenesis	3/123	152/28564	0.0281232	0.188291	0.158054	Acot11/Gadd45g/Id1	3
GO:0046470	phosphatidylcholine metabolic process	2/123	61/28564	0.0285314	0.190372	0.1598	Dbi/Fabp3	2
GO:0031333	negative regulation of protein-containing complex assembly	3/123	154/28564	0.0290769	0.193351	0.162302	Cryab/Lmod2/Lmod3	3
GO:0046902	regulation of mitochondrial membrane permeability	2/123	62/28564	0.0294008	0.194746	0.163472	Bnip3/Ier3	2
GO:1904950	negative regulation of establishment of protein localization	3/123	155/28564	0.0295601	0.194746	0.163472	Insig1/Kcne1/Rsad2	3
GO:0050730	regulation of peptidyl-tyrosine phosphorylation	4/123	270/28564	0.0295854	0.194746	0.163472	Ehd4/Mif/Plcg2/Tgfa	4
GO:0090303	positive regulation of wound healing	2/123	63/28564	0.0302808	0.19733	0.165641	Emilin2/F3	2
GO:1903078	positive regulation of protein localization to plasma membrane	2/123	63/28564	0.0302808	0.19733	0.165641	Nkd2/Zdhhc2	2
GO:0006650	glycerophospholipid metabolic process	4/123	272/28564	0.0302808	0.19733	0.165641	Dbi/Fabp3/Ocrl/Plcg2	4
GO:0010972	negative regulation of G2/M transition of mitotic cell cycle	2/123	64/28564	0.0311711	0.20112	0.168823	Fhl1/Ier3	2
GO:0034340	response to type I interferon	2/123	64/28564	0.0311711	0.20112	0.168823	Ifitm3/Mmp12	2
GO:0046173	polyol biosynthetic process	2/123	64/28564	0.0311711	0.20112	0.168823	Cyp27a1/Plcg2	2
GO:0006979	response to oxidative stress	5/123	408/28564	0.0319439	0.204235	0.171438	Bnip3/Cryab/Fos/Mb/Msra	5
GO:0006081	cellular aldehyde metabolic process	2/123	65/28564	0.0320717	0.204235	0.171438	Dhrs4/Grhpr	2
GO:0031663	lipopolysaccharide-mediated signaling pathway	2/123	65/28564	0.0320717	0.204235	0.171438	Mif/Plcg2	2
GO:0042776	proton motive force-driven mitochondrial ATP synthesis	2/123	65/28564	0.0320717	0.204235	0.171438	Atp5k/Ndufs6	2
GO:0051701	biological process involved in interaction with host	3/123	161/28564	0.0325485	0.206598	0.173421	Fuca2/Gbp3/Ifitm3	3
GO:0045071	negative regulation of viral genome replication	2/123	66/28564	0.0329825	0.208003	0.1746	Ifitm3/Rsad2	2
GO:1902750	negative regulation of cell cycle G2/M phase transition	2/123	66/28564	0.0329825	0.208003	0.1746	Fhl1/Ier3	2
GO:0009141	nucleoside triphosphate metabolic process	4/123	281/28564	0.0335296	0.20975	0.176067	Atp5k/Atp5l/Ier3/Ndufs6	4
GO:0005996	monosaccharide metabolic process	4/123	282/28564	0.0339026	0.20975	0.176067	Atf3/B3glct/Fuca2/Man2b2	4
GO:0015909	long-chain fatty acid transport	2/123	67/28564	0.0339034	0.20975	0.176067	Fabp3/Mif	2
GO:0030837	negative regulation of actin filament polymerization	2/123	67/28564	0.0339034	0.20975	0.176067	Lmod2/Lmod3	2
GO:0032892	positive regulation of organic acid transport	2/123	67/28564	0.0339034	0.20975	0.176067	Fabp3/Mif	2
GO:0043903	regulation of biological process involved in symbiotic interaction	2/123	67/28564	0.0339034	0.20975	0.176067	Fuca2/Ifitm3	2
GO:1903900	regulation of viral life cycle	3/123	164/28564	0.0340997	0.2103	0.176528	Gbp3/Ifitm3/Rsad2	3
GO:0030330	DNA damage response, signal transduction by p53 class mediator	2/123	68/28564	0.0348343	0.212816	0.17864	Ankrd1/Mif	2
GO:1901016	regulation of potassium ion transmembrane transporter activity	2/123	68/28564	0.0348343	0.212816	0.17864	Fhl1/Kcne1	2
GO:2000134	negative regulation of G1/S transition of mitotic cell cycle	2/123	68/28564	0.0348343	0.212816	0.17864	Fhl1/Gpnmb	2
GO:2000045	regulation of G1/S transition of mitotic cell cycle	3/123	167/28564	0.0356888	0.217205	0.182325	Fhl1/Gpnmb/Hacd1	3
GO:0061082	myeloid leukocyte cytokine production	2/123	69/28564	0.035775	0.217205	0.182325	Mif/Plcg2	2
GO:2001233	regulation of apoptotic signaling pathway	5/123	424/28564	0.0367463	0.222412	0.186695	Atf3/Higd1a/Ier3/Mif/Tnfrsf12a	5
GO:0030193	regulation of blood coagulation	2/123	71/28564	0.0376858	0.225999	0.189707	Emilin2/F3	2
GO:0035456	response to interferon-beta	2/123	71/28564	0.0376858	0.225999	0.189707	Gbp3/Ifitm3	2
GO:1904377	positive regulation of protein localization to cell periphery	2/123	71/28564	0.0376858	0.225999	0.189707	Nkd2/Zdhhc2	2
GO:0007584	response to nutrient	2/123	72/28564	0.0386556	0.231106	0.193993	Lpl/Spp1	2
GO:0006941	striated muscle contraction	3/123	173/28564	0.0389799	0.232335	0.195025	Casq1/Kcne1/Lmod3	3
GO:0042770	signal transduction in response to DNA damage	3/123	174/28564	0.039543	0.233929	0.196363	Ankrd1/Ier3/Mif	3
GO:1900046	regulation of hemostasis	2/123	73/28564	0.0396348	0.233929	0.196363	Emilin2/F3	2
GO:0009150	purine ribonucleotide metabolic process	5/123	434/28564	0.0399622	0.233929	0.196363	Adssl1/Atp5k/Atp5l/Ier3/Ndufs6	5
GO:0006721	terpenoid metabolic process	2/123	74/28564	0.0406235	0.233929	0.196363	Dhrs4/Fdps	2
GO:0032481	positive regulation of type I interferon production	2/123	74/28564	0.0406235	0.233929	0.196363	Mmp12/Plcg2	2
GO:0048678	response to axon injury	2/123	74/28564	0.0406235	0.233929	0.196363	Bex1/Plcg2	2
GO:1901987	regulation of cell cycle phase transition	5/123	437/28564	0.0409594	0.233929	0.196363	Fhl1/Gpnmb/Hacd1/Ier3/Plcg2	5
GO:0050818	regulation of coagulation	2/123	75/28564	0.0416215	0.233929	0.196363	Emilin2/F3	2
GO:2000179	positive regulation of neural precursor cell proliferation	2/123	75/28564	0.0416215	0.233929	0.196363	Bex1/Nes	2
GO:1901991	negative regulation of mitotic cell cycle phase transition	3/123	178/28564	0.0418366	0.233929	0.196363	Fhl1/Gpnmb/Ier3	3
GO:1902904	negative regulation of supramolecular fiber organization	3/123	178/28564	0.0418366	0.233929	0.196363	Cryab/Lmod2/Lmod3	3
GO:0007567	parturition	1/123	10/28564	0.0422428	0.233929	0.196363	Rxfp1	1
GO:0031666	positive regulation of lipopolysaccharide-mediated signaling pathway	1/123	10/28564	0.0422428	0.233929	0.196363	Mif	1
GO:0034163	regulation of toll-like receptor 9 signaling pathway	1/123	10/28564	0.0422428	0.233929	0.196363	Rsad2	1
GO:0034372	very-low-density lipoprotein particle remodeling	1/123	10/28564	0.0422428	0.233929	0.196363	Lpl	1
GO:0060923	cardiac muscle cell fate commitment	1/123	10/28564	0.0422428	0.233929	0.196363	AW551984	1
GO:0070862	negative regulation of protein exit from endoplasmic reticulum	1/123	10/28564	0.0422428	0.233929	0.196363	Insig1	1
GO:0071394	cellular response to testosterone stimulus	1/123	10/28564	0.0422428	0.233929	0.196363	Spp1	1
GO:0106104	regulation of glutamate receptor clustering	1/123	10/28564	0.0422428	0.233929	0.196363	Zdhhc2	1
GO:0150078	positive regulation of neuroinflammatory response	1/123	10/28564	0.0422428	0.233929	0.196363	Plcg2	1
GO:0150172	regulation of phosphatidylcholine metabolic process	1/123	10/28564	0.0422428	0.233929	0.196363	Fabp3	1
GO:1901731	positive regulation of platelet aggregation	1/123	10/28564	0.0422428	0.233929	0.196363	Emilin2	1
GO:1903044	protein localization to membrane raft	1/123	10/28564	0.0422428	0.233929	0.196363	Zdhhc2	1
GO:1904717	regulation of AMPA glutamate receptor clustering	1/123	10/28564	0.0422428	0.233929	0.196363	Zdhhc2	1
GO:2000491	positive regulation of hepatic stellate cell activation	1/123	10/28564	0.0422428	0.233929	0.196363	Acta2	1
GO:0010822	positive regulation of mitochondrion organization	2/123	76/28564	0.0426286	0.233929	0.196363	Bnip3/Cideb	2
GO:0090559	regulation of membrane permeability	2/123	76/28564	0.0426286	0.233929	0.196363	Bnip3/Ier3	2
GO:0045766	positive regulation of angiogenesis	3/123	181/28564	0.0436	0.233929	0.196363	Emilin2/F3/S100a1	3
GO:1904018	positive regulation of vasculature development	3/123	181/28564	0.0436	0.233929	0.196363	Emilin2/F3/S100a1	3
GO:0140888	interferon-mediated signaling pathway	2/123	77/28564	0.0436448	0.233929	0.196363	Ifitm3/Mmp12	2
GO:0009991	response to extracellular stimulus	5/123	447/28564	0.0443923	0.233929	0.196363	Atf3/Fos/Higd1a/Lpl/Spp1	5
GO:0071222	cellular response to lipopolysaccharide	4/123	308/28564	0.0444562	0.233929	0.196363	Ankrd1/Cxcl2/Mif/Plcg2	4
GO:0007568	aging	2/123	78/28564	0.0446701	0.233929	0.196363	Msra/Ndufs6	2
GO:1902807	negative regulation of cell cycle G1/S phase transition	2/123	78/28564	0.0446701	0.233929	0.196363	Fhl1/Gpnmb	2
GO:0044772	mitotic cell cycle phase transition	5/123	450/28564	0.045455	0.233929	0.196363	Fhl1/Gpnmb/Hacd1/Ier3/Nes	5
GO:0045834	positive regulation of lipid metabolic process	3/123	185/28564	0.0460083	0.233929	0.196363	Dbi/Fabp3/Fdps	3
GO:0006816	calcium ion transport	5/123	452/28564	0.0461718	0.233929	0.196363	Casq1/Dbi/Kcne1/Plcg2/S100a1	5
GO:0001514	selenocysteine incorporation	1/123	11/28564	0.0463685	0.233929	0.196363	Pstk	1
GO:0002732	positive regulation of dendritic cell cytokine production	1/123	11/28564	0.0463685	0.233929	0.196363	Plcg2	1
GO:0006013	mannose metabolic process	1/123	11/28564	0.0463685	0.233929	0.196363	Man2b2	1
GO:0006451	translational readthrough	1/123	11/28564	0.0463685	0.233929	0.196363	Pstk	1
GO:0030643	intracellular phosphate ion homeostasis	1/123	11/28564	0.0463685	0.233929	0.196363	Spp1	1
GO:0034370	triglyceride-rich lipoprotein particle remodeling	1/123	11/28564	0.0463685	0.233929	0.196363	Lpl	1
GO:0043353	enucleate erythrocyte differentiation	1/123	11/28564	0.0463685	0.233929	0.196363	Mb	1
GO:0045542	positive regulation of cholesterol biosynthetic process	1/123	11/28564	0.0463685	0.233929	0.196363	Fdps	1
GO:0045602	negative regulation of endothelial cell differentiation	1/123	11/28564	0.0463685	0.233929	0.196363	Id1	1
GO:0048318	axial mesoderm development	1/123	11/28564	0.0463685	0.233929	0.196363	Rpl38	1
GO:0060693	regulation of branching involved in salivary gland morphogenesis	1/123	11/28564	0.0463685	0.233929	0.196363	Ntn4	1
GO:0090237	regulation of arachidonic acid secretion	1/123	11/28564	0.0463685	0.233929	0.196363	Mif	1
GO:0106120	positive regulation of sterol biosynthetic process	1/123	11/28564	0.0463685	0.233929	0.196363	Fdps	1
GO:1902260	negative regulation of delayed rectifier potassium channel activity	1/123	11/28564	0.0463685	0.233929	0.196363	Kcne1	1
GO:1903059	regulation of protein lipidation	1/123	11/28564	0.0463685	0.233929	0.196363	Dbi	1
GO:1903599	positive regulation of autophagy of mitochondrion	1/123	11/28564	0.0463685	0.233929	0.196363	Bnip3	1
GO:1990440	positive regulation of transcription from RNA polymerase II promoter in response to endoplasmic reticulum stress	1/123	11/28564	0.0463685	0.233929	0.196363	Atf3	1
GO:0009259	ribonucleotide metabolic process	5/123	453/28564	0.0465328	0.233929	0.196363	Adssl1/Atp5k/Atp5l/Ier3/Ndufs6	5
GO:0015718	monocarboxylic acid transport	3/123	186/28564	0.0466205	0.233929	0.196363	Fabp3/Mif/Slc16a3	3
GO:1903036	positive regulation of response to wounding	2/123	80/28564	0.0467472	0.233929	0.196363	Emilin2/F3	2
GO:0007015	actin filament organization	5/123	454/28564	0.0468954	0.233929	0.196363	Acta1/Aif1l/Id1/Lmod2/Lmod3	5
GO:0051260	protein homooligomerization	3/123	187/28564	0.0472368	0.233929	0.196363	Ehd4/Mif/Tgm2	3
GO:0070482	response to oxygen levels	4/123	315/28564	0.0475789	0.233929	0.196363	Bnip3/Cryab/Higd1a/Mb	4
GO:0045453	bone resorption	2/123	81/28564	0.0477988	0.233929	0.196363	Def8/Spp1	2
GO:0051149	positive regulation of muscle cell differentiation	2/123	81/28564	0.0477988	0.233929	0.196363	Fdps/Lmod3	2
GO:1901880	negative regulation of protein depolymerization	2/123	81/28564	0.0477988	0.233929	0.196363	Lmod2/Lmod3	2
GO:0051279	regulation of release of sequestered calcium ion into cytosol	2/123	82/28564	0.0488591	0.233929	0.196363	Casq1/Dbi	2
GO:0071219	cellular response to molecule of bacterial origin	4/123	318/28564	0.0489537	0.233929	0.196363	Ankrd1/Cxcl2/Mif/Plcg2	4
GO:0070997	neuron death	5/123	461/28564	0.0494812	0.233929	0.196363	Bnip3/Cxcl2/Fos/Gpnmb/Nes	5
GO:0032272	negative regulation of protein polymerization	2/123	83/28564	0.0499279	0.233929	0.196363	Lmod2/Lmod3	2
GO:0032722	positive regulation of chemokine production	2/123	83/28564	0.0499279	0.233929	0.196363	Lpl/Mif	2
GO:0001659	temperature homeostasis	3/123	192/28564	0.0503782	0.233929	0.196363	Acot11/Gadd45g/Id1	3
GO:0002223	stimulatory C-type lectin receptor signaling pathway	1/123	12/28564	0.0504765	0.233929	0.196363	Plcg2	1
GO:0006072	glycerol-3-phosphate metabolic process	1/123	12/28564	0.0504765	0.233929	0.196363	Gk	1
GO:0032959	inositol trisphosphate biosynthetic process	1/123	12/28564	0.0504765	0.233929	0.196363	Plcg2	1
GO:0034154	toll-like receptor 7 signaling pathway	1/123	12/28564	0.0504765	0.233929	0.196363	Rsad2	1
GO:0035437	maintenance of protein localization in endoplasmic reticulum	1/123	12/28564	0.0504765	0.233929	0.196363	Insig1	1
GO:0036151	phosphatidylcholine acyl-chain remodeling	1/123	12/28564	0.0504765	0.233929	0.196363	Dbi	1
GO:0042362	fat-soluble vitamin biosynthetic process	1/123	12/28564	0.0504765	0.233929	0.196363	Cyp27a1	1
GO:0043653	mitochondrial fragmentation involved in apoptotic process	1/123	12/28564	0.0504765	0.233929	0.196363	Bnip3	1
GO:0045741	positive regulation of epidermal growth factor-activated receptor activity	1/123	12/28564	0.0504765	0.233929	0.196363	Tgfa	1
GO:0048102	autophagic cell death	1/123	12/28564	0.0504765	0.233929	0.196363	Bnip3	1
GO:0050774	negative regulation of dendrite morphogenesis	1/123	12/28564	0.0504765	0.233929	0.196363	Id1	1
GO:0070831	basement membrane assembly	1/123	12/28564	0.0504765	0.233929	0.196363	Ntn4	1
GO:0071073	positive regulation of phospholipid biosynthetic process	1/123	12/28564	0.0504765	0.233929	0.196363	Fabp3	1
GO:0086013	membrane repolarization during cardiac muscle cell action potential	1/123	12/28564	0.0504765	0.233929	0.196363	Kcne1	1
GO:0090084	negative regulation of inclusion body assembly	1/123	12/28564	0.0504765	0.233929	0.196363	Dnaja4	1
GO:0090385	phagosome-lysosome fusion	1/123	12/28564	0.0504765	0.233929	0.196363	Syt7	1
GO:1901029	negative regulation of mitochondrial outer membrane permeabilization involved in apoptotic signaling pathway	1/123	12/28564	0.0504765	0.233929	0.196363	Ier3	1
GO:1902166	negative regulation of intrinsic apoptotic signaling pathway in response to DNA damage by p53 class mediator	1/123	12/28564	0.0504765	0.233929	0.196363	Mif	1
GO:1903911	positive regulation of receptor clustering	1/123	12/28564	0.0504765	0.233929	0.196363	Zdhhc2	1
GO:1905522	negative regulation of macrophage migration	1/123	12/28564	0.0504765	0.233929	0.196363	Mif	1
GO:1905907	negative regulation of amyloid fibril formation	1/123	12/28564	0.0504765	0.233929	0.196363	Cryab	1
GO:1990840	response to lectin	1/123	12/28564	0.0504765	0.233929	0.196363	Plcg2	1
GO:1990858	cellular response to lectin	1/123	12/28564	0.0504765	0.233929	0.196363	Plcg2	1
GO:2000551	regulation of T-helper 2 cell cytokine production	1/123	12/28564	0.0504765	0.233929	0.196363	Rsad2	1
GO:0001558	regulation of cell growth	5/123	464/28564	0.0506147	0.233929	0.196363	Cryab/Fdps/Fhl1/Igfbpl1/Tnfrsf12a	5
GO:0019693	ribose phosphate metabolic process	5/123	464/28564	0.0506147	0.233929	0.196363	Adssl1/Atp5k/Atp5l/Ier3/Ndufs6	5
GO:0097553	calcium ion transmembrane import into cytosol	3/123	193/28564	0.0510185	0.235239	0.197462	Casq1/Dbi/Plcg2	3
GO:0043122	regulation of I-kappaB kinase/NF-kappaB signaling	3/123	194/28564	0.0516627	0.237091	0.199017	Gbp3/Plcg2/Tgm2	3
GO:0050792	regulation of viral process	3/123	194/28564	0.0516627	0.237091	0.199017	Gbp3/Ifitm3/Rsad2	3
GO:1901796	regulation of signal transduction by p53 class mediator	2/123	85/28564	0.0520908	0.238495	0.200196	Ankrd1/Mif	2
GO:0018108	peptidyl-tyrosine phosphorylation	4/123	326/28564	0.0527266	0.238654	0.20033	Ehd4/Mif/Plcg2/Tgfa	4
GO:0001667	ameboidal-type cell migration	5/123	470/28564	0.0529275	0.238654	0.20033	Acta2/Dnaja4/Glipr2/Mmp12/Plcg2	5
GO:0032456	endocytic recycling	2/123	86/28564	0.0531846	0.238654	0.20033	Ehd4/Zdhhc2	2
GO:0018212	peptidyl-tyrosine modification	4/123	328/28564	0.053694	0.238654	0.20033	Ehd4/Mif/Plcg2/Tgfa	4
GO:0006122	mitochondrial electron transport, ubiquinol to cytochrome c	1/123	13/28564	0.054567	0.238654	0.20033	Uqcrh	1
GO:0007597	blood coagulation, intrinsic pathway	1/123	13/28564	0.054567	0.238654	0.20033	F3	1
GO:0010739	positive regulation of protein kinase A signaling	1/123	13/28564	0.054567	0.238654	0.20033	Mif	1
GO:0031632	positive regulation of synaptic vesicle fusion to presynaptic active zone membrane	1/123	13/28564	0.054567	0.238654	0.20033	Syt7	1
GO:0035999	tetrahydrofolate interconversion	1/123	13/28564	0.054567	0.238654	0.20033	Mthfd2	1
GO:0042447	hormone catabolic process	1/123	13/28564	0.054567	0.238654	0.20033	Spp1	1
GO:0042761	very long-chain fatty acid biosynthetic process	1/123	13/28564	0.054567	0.238654	0.20033	Hacd1	1
GO:0048742	regulation of skeletal muscle fiber development	1/123	13/28564	0.054567	0.238654	0.20033	Lmod3	1
GO:0051121	hepoxilin metabolic process	1/123	13/28564	0.054567	0.238654	0.20033	Gstm6	1
GO:0051122	hepoxilin biosynthetic process	1/123	13/28564	0.054567	0.238654	0.20033	Gstm6	1
GO:0070091	glucagon secretion	1/123	13/28564	0.054567	0.238654	0.20033	Syt7	1
GO:0070092	regulation of glucagon secretion	1/123	13/28564	0.054567	0.238654	0.20033	Syt7	1
GO:0099502	calcium-dependent activation of synaptic vesicle fusion	1/123	13/28564	0.054567	0.238654	0.20033	Syt7	1
GO:0140042	lipid droplet formation	1/123	13/28564	0.054567	0.238654	0.20033	Sqle	1
GO:1901634	positive regulation of synaptic vesicle membrane organization	1/123	13/28564	0.054567	0.238654	0.20033	Syt7	1
GO:1990144	intrinsic apoptotic signaling pathway in response to hypoxia	1/123	13/28564	0.054567	0.238654	0.20033	Bnip3	1
GO:0050810	regulation of steroid biosynthetic process	2/123	88/28564	0.0553967	0.241204	0.20247	Fdps/Insig1	2
GO:0051881	regulation of mitochondrial membrane potential	2/123	88/28564	0.0553967	0.241204	0.20247	Bnip3/Ppa2	2
GO:0050708	regulation of protein secretion	4/123	336/28564	0.0576601	0.24654	0.206949	Ankrd1/Rsad2/Syt7/Uqcc2	4
GO:0051495	positive regulation of cytoskeleton organization	3/123	204/28564	0.058321	0.24654	0.206949	Id1/Lmod2/Nes	3
GO:0001886	endothelial cell morphogenesis	1/123	14/28564	0.05864	0.24654	0.206949	Id1	1
GO:0010635	regulation of mitochondrial fusion	1/123	14/28564	0.05864	0.24654	0.206949	Bnip3	1
GO:0010917	negative regulation of mitochondrial membrane potential	1/123	14/28564	0.05864	0.24654	0.206949	Bnip3	1
GO:0021670	lateral ventricle development	1/123	14/28564	0.05864	0.24654	0.206949	Dbi	1
GO:0030497	fatty acid elongation	1/123	14/28564	0.05864	0.24654	0.206949	Hacd1	1
GO:0042574	retinal metabolic process	1/123	14/28564	0.05864	0.24654	0.206949	Dhrs4	1
GO:0072044	collecting duct development	1/123	14/28564	0.05864	0.24654	0.206949	Spp1	1
GO:0090110	COPII-coated vesicle cargo loading	1/123	14/28564	0.05864	0.24654	0.206949	Insig1	1
GO:0097113	AMPA glutamate receptor clustering	1/123	14/28564	0.05864	0.24654	0.206949	Zdhhc2	1
GO:0097688	glutamate receptor clustering	1/123	14/28564	0.05864	0.24654	0.206949	Zdhhc2	1
GO:0106072	negative regulation of adenylate cyclase-activating G protein-coupled receptor signaling pathway	1/123	14/28564	0.05864	0.24654	0.206949	Mrap	1
GO:1903817	negative regulation of voltage-gated potassium channel activity	1/123	14/28564	0.05864	0.24654	0.206949	Kcne1	1
GO:2000489	regulation of hepatic stellate cell activation	1/123	14/28564	0.05864	0.24654	0.206949	Acta2	1
GO:2001140	positive regulation of phospholipid transport	1/123	14/28564	0.05864	0.24654	0.206949	Dbi	1
GO:0043242	negative regulation of protein-containing complex disassembly	2/123	91/28564	0.0587746	0.246576	0.206979	Lmod2/Lmod3	2
GO:0002831	regulation of response to biotic stimulus	5/123	485/28564	0.0589764	0.246892	0.207245	Emilin2/Mif/Mmp12/Plcg2/Rsad2	5
GO:0071902	positive regulation of protein serine/threonine kinase activity	3/123	206/28564	0.0596991	0.248117	0.208273	Higd1a/Mif/Tgfa	3
GO:0019915	lipid storage	2/123	92/28564	0.0599161	0.248117	0.208273	Lpl/Sqle	2
GO:1901990	regulation of mitotic cell cycle phase transition	4/123	342/28564	0.0607354	0.248117	0.208273	Fhl1/Gpnmb/Hacd1/Ier3	4
GO:0002700	regulation of production of molecular mediator of immune response	3/123	208/28564	0.0610926	0.248117	0.208273	Mif/Plcg2/Rsad2	3
GO:0043648	dicarboxylic acid metabolic process	2/123	94/28564	0.062222	0.248117	0.208273	Adssl1/Grhpr	2
GO:0071216	cellular response to biotic stimulus	4/123	345/28564	0.0623052	0.248117	0.208273	Ankrd1/Cxcl2/Mif/Plcg2	4
GO:0006167	AMP biosynthetic process	1/123	15/28564	0.0626956	0.248117	0.208273	Adssl1	1
GO:0010744	positive regulation of macrophage derived foam cell differentiation	1/123	15/28564	0.0626956	0.248117	0.208273	Lpl	1
GO:0010889	regulation of sequestering of triglyceride	1/123	15/28564	0.0626956	0.248117	0.208273	Lpl	1
GO:0014819	regulation of skeletal muscle contraction	1/123	15/28564	0.0626956	0.248117	0.208273	Casq1	1
GO:0021548	pons development	1/123	15/28564	0.0626956	0.248117	0.208273	Kcne1	1
GO:0032026	response to magnesium ion	1/123	15/28564	0.0626956	0.248117	0.208273	Plcg2	1
GO:0032308	positive regulation of prostaglandin secretion	1/123	15/28564	0.0626956	0.248117	0.208273	Mif	1
GO:0032933	SREBP signaling pathway	1/123	15/28564	0.0626956	0.248117	0.208273	Insig1	1
GO:0035627	ceramide transport	1/123	15/28564	0.0626956	0.248117	0.208273	Gltp	1
GO:0038128	ERBB2 signaling pathway	1/123	15/28564	0.0626956	0.248117	0.208273	Tgfa	1
GO:0042693	muscle cell fate commitment	1/123	15/28564	0.0626956	0.248117	0.208273	AW551984	1
GO:0043517	positive regulation of DNA damage response, signal transduction by p53 class mediator	1/123	15/28564	0.0626956	0.248117	0.208273	Ankrd1	1
GO:0043518	negative regulation of DNA damage response, signal transduction by p53 class mediator	1/123	15/28564	0.0626956	0.248117	0.208273	Mif	1
GO:0052646	alditol phosphate metabolic process	1/123	15/28564	0.0626956	0.248117	0.208273	Gk	1
GO:0070207	protein homotrimerization	1/123	15/28564	0.0626956	0.248117	0.208273	Mif	1
GO:0071468	cellular response to acidic pH	1/123	15/28564	0.0626956	0.248117	0.208273	Kcne1	1
GO:0097428	protein maturation by iron-sulfur cluster transfer	1/123	15/28564	0.0626956	0.248117	0.208273	Bola3	1
GO:0140507	granzyme-mediated programmed cell death signaling pathway	1/123	15/28564	0.0626956	0.248117	0.208273	Bnip3	1
GO:1900029	positive regulation of ruffle assembly	1/123	15/28564	0.0626956	0.248117	0.208273	Def8	1
GO:1900426	positive regulation of defense response to bacterium	1/123	15/28564	0.0626956	0.248117	0.208273	Emilin2	1
GO:2001138	regulation of phospholipid transport	1/123	15/28564	0.0626956	0.248117	0.208273	Dbi	1
GO:0062197	cellular response to chemical stress	4/123	347/28564	0.0633637	0.249839	0.209718	Bnip3/Fos/Msra/Serpinb6b	4
GO:0046683	response to organophosphorus	2/123	95/28564	0.0633862	0.249839	0.209718	Kcne1/Plcg2	2
GO:0061351	neural precursor cell proliferation	3/123	212/28564	0.0639249	0.251455	0.211075	Bex1/Nes/Shcbp1	3
GO:0043367	CD4-positive, alpha-beta T cell differentiation	2/123	96/28564	0.0645578	0.252349	0.211825	Gadd45g/Rsad2	2
GO:1901379	regulation of potassium ion transmembrane transport	2/123	96/28564	0.0645578	0.252349	0.211825	Fhl1/Kcne1	2
GO:0045017	glycerolipid biosynthetic process	3/123	213/28564	0.0646424	0.252349	0.211825	Fabp3/Lpl/Plcg2	3
GO:0010940	positive regulation of necrotic cell death	1/123	16/28564	0.0667339	0.252349	0.211825	Bnip3	1
GO:0033280	response to vitamin D	1/123	16/28564	0.0667339	0.252349	0.211825	Spp1	1
GO:0034112	positive regulation of homotypic cell-cell adhesion	1/123	16/28564	0.0667339	0.252349	0.211825	Emilin2	1
GO:0034162	toll-like receptor 9 signaling pathway	1/123	16/28564	0.0667339	0.252349	0.211825	Rsad2	1
GO:0035733	hepatic stellate cell activation	1/123	16/28564	0.0667339	0.252349	0.211825	Acta2	1
GO:0042359	vitamin D metabolic process	1/123	16/28564	0.0667339	0.252349	0.211825	Cyp27a1	1
GO:0046415	urate metabolic process	1/123	16/28564	0.0667339	0.252349	0.211825	Spp1	1
GO:0060911	cardiac cell fate commitment	1/123	16/28564	0.0667339	0.252349	0.211825	AW551984	1
GO:0071501	cellular response to sterol depletion	1/123	16/28564	0.0667339	0.252349	0.211825	Insig1	1
GO:0106380	purine ribonucleotide salvage	1/123	16/28564	0.0667339	0.252349	0.211825	Adssl1	1
GO:1901163	regulation of trophoblast cell migration	1/123	16/28564	0.0667339	0.252349	0.211825	Mmp12	1
GO:1902043	positive regulation of extrinsic apoptotic signaling pathway via death domain receptors	1/123	16/28564	0.0667339	0.252349	0.211825	Atf3	1
GO:1902165	regulation of intrinsic apoptotic signaling pathway in response to DNA damage by p53 class mediator	1/123	16/28564	0.0667339	0.252349	0.211825	Mif	1
GO:1903727	positive regulation of phospholipid metabolic process	1/123	16/28564	0.0667339	0.252349	0.211825	Fabp3	1
GO:1903818	positive regulation of voltage-gated potassium channel activity	1/123	16/28564	0.0667339	0.252349	0.211825	Kcne1	1
GO:1905906	regulation of amyloid fibril formation	1/123	16/28564	0.0667339	0.252349	0.211825	Cryab	1
GO:2000833	positive regulation of steroid hormone secretion	1/123	16/28564	0.0667339	0.252349	0.211825	Spp1	1
GO:0016050	vesicle organization	4/123	355/28564	0.067692	0.254744	0.213835	Insig1/Kcne1/Nkd2/Syt7	4
GO:0006497	protein lipidation	2/123	99/28564	0.068116	0.254744	0.213835	Dbi/Zdhhc2	2
GO:0007204	positive regulation of cytosolic calcium ion concentration	3/123	218/28564	0.0682857	0.254744	0.213835	Cxcl2/Plcg2/Tgm2	3
GO:0032091	negative regulation of protein binding	2/123	100/28564	0.0693163	0.254744	0.213835	Id1/Nes	2
GO:0033108	mitochondrial respiratory chain complex assembly	2/123	100/28564	0.0693163	0.254744	0.213835	Ndufs6/Uqcc2	2
GO:0044409	entry into host	2/123	101/28564	0.0705235	0.254744	0.213835	Fuca2/Ifitm3	2
GO:0001845	phagolysosome assembly	1/123	17/28564	0.0707549	0.254744	0.213835	Syt7	1
GO:0002689	negative regulation of leukocyte chemotaxis	1/123	17/28564	0.0707549	0.254744	0.213835	Mif	1
GO:0002730	regulation of dendritic cell cytokine production	1/123	17/28564	0.0707549	0.254744	0.213835	Plcg2	1
GO:0006991	response to sterol depletion	1/123	17/28564	0.0707549	0.254744	0.213835	Insig1	1
GO:0009313	oligosaccharide catabolic process	1/123	17/28564	0.0707549	0.254744	0.213835	Man2b2	1
GO:0016137	glycoside metabolic process	1/123	17/28564	0.0707549	0.254744	0.213835	Fuca2	1
GO:0016322	neuron remodeling	1/123	17/28564	0.0707549	0.254744	0.213835	Ntn4	1
GO:0032306	regulation of prostaglandin secretion	1/123	17/28564	0.0707549	0.254744	0.213835	Mif	1
GO:0035745	T-helper 2 cell cytokine production	1/123	17/28564	0.0707549	0.254744	0.213835	Rsad2	1
GO:0044406	adhesion of symbiont to host	1/123	17/28564	0.0707549	0.254744	0.213835	Gbp3	1
GO:0046653	tetrahydrofolate metabolic process	1/123	17/28564	0.0707549	0.254744	0.213835	Mthfd2	1
GO:0055091	phospholipid homeostasis	1/123	17/28564	0.0707549	0.254744	0.213835	Fabp3	1
GO:0060100	positive regulation of phagocytosis, engulfment	1/123	17/28564	0.0707549	0.254744	0.213835	Plcg2	1
GO:0061450	trophoblast cell migration	1/123	17/28564	0.0707549	0.254744	0.213835	Mmp12	1
GO:0070131	positive regulation of mitochondrial translation	1/123	17/28564	0.0707549	0.254744	0.213835	Uqcc2	1
GO:0071498	cellular response to fluid shear stress	1/123	17/28564	0.0707549	0.254744	0.213835	Spp1	1
GO:0090336	positive regulation of brown fat cell differentiation	1/123	17/28564	0.0707549	0.254744	0.213835	Fndc5	1
GO:0097094	craniofacial suture morphogenesis	1/123	17/28564	0.0707549	0.254744	0.213835	Insig1	1
GO:1905155	positive regulation of membrane invagination	1/123	17/28564	0.0707549	0.254744	0.213835	Plcg2	1
GO:2001256	regulation of store-operated calcium entry	1/123	17/28564	0.0707549	0.254744	0.213835	Casq1	1
GO:0008217	regulation of blood pressure	3/123	222/28564	0.0712664	0.256114	0.214985	Acta2/Ephx2/Ier3	3
GO:0042158	lipoprotein biosynthetic process	2/123	104/28564	0.0741863	0.263339	0.22105	Dbi/Zdhhc2	2
GO:0002371	dendritic cell cytokine production	1/123	18/28564	0.0747587	0.263339	0.22105	Plcg2	1
GO:0002830	positive regulation of type 2 immune response	1/123	18/28564	0.0747587	0.263339	0.22105	Rsad2	1
GO:0030730	sequestering of triglyceride	1/123	18/28564	0.0747587	0.263339	0.22105	Lpl	1
GO:0032957	inositol trisphosphate metabolic process	1/123	18/28564	0.0747587	0.263339	0.22105	Plcg2	1
GO:0045717	negative regulation of fatty acid biosynthetic process	1/123	18/28564	0.0747587	0.263339	0.22105	Insig1	1
GO:0045837	negative regulation of membrane potential	1/123	18/28564	0.0747587	0.263339	0.22105	Bnip3	1
GO:0046322	negative regulation of fatty acid oxidation	1/123	18/28564	0.0747587	0.263339	0.22105	Dbi	1
GO:0061051	positive regulation of cell growth involved in cardiac muscle cell development	1/123	18/28564	0.0747587	0.263339	0.22105	Fdps	1
GO:0070206	protein trimerization	1/123	18/28564	0.0747587	0.263339	0.22105	Mif	1
GO:1901881	positive regulation of protein depolymerization	1/123	18/28564	0.0747587	0.263339	0.22105	Nes	1
GO:0052548	regulation of endopeptidase activity	4/123	368/28564	0.0750447	0.263499	0.221184	Cideb/Cryab/F3/Serpinb6b	4
GO:0033157	regulation of intracellular protein transport	3/123	227/28564	0.0750736	0.263499	0.221184	Insig1/Kcne1/Zdhhc2	3
GO:0030593	neutrophil chemotaxis	2/123	105/28564	0.0754206	0.264242	0.221808	Cxcl2/Spp1	2
GO:0051153	regulation of striated muscle cell differentiation	2/123	106/28564	0.0766615	0.264514	0.222037	Fdps/Lmod3	2
GO:0051604	protein maturation	4/123	371/28564	0.0767969	0.264514	0.222037	Bola3/Cideb/F3/Nkd2	4
GO:0010810	regulation of cell-substrate adhesion	3/123	230/28564	0.0774006	0.264514	0.222037	Hacd1/Mmp12/Spp1	3
GO:0030595	leukocyte chemotaxis	3/123	230/28564	0.0774006	0.264514	0.222037	Cxcl2/Mif/Spp1	3
GO:0044242	cellular lipid catabolic process	3/123	230/28564	0.0774006	0.264514	0.222037	Dbi/Lpl/Plcg2	3
GO:0000082	G1/S transition of mitotic cell cycle	3/123	231/28564	0.0781833	0.264514	0.222037	Fhl1/Gpnmb/Hacd1	3
GO:0001878	response to yeast	1/123	19/28564	0.0787454	0.264514	0.222037	Plcg2	1
GO:0015669	gas transport	1/123	19/28564	0.0787454	0.264514	0.222037	Mb	1
GO:0016114	terpenoid biosynthetic process	1/123	19/28564	0.0787454	0.264514	0.222037	Fdps	1
GO:0019363	pyridine nucleotide biosynthetic process	1/123	19/28564	0.0787454	0.264514	0.222037	Nmrk2	1
GO:0031630	regulation of synaptic vesicle fusion to presynaptic active zone membrane	1/123	19/28564	0.0787454	0.264514	0.222037	Syt7	1
GO:0032261	purine nucleotide salvage	1/123	19/28564	0.0787454	0.264514	0.222037	Adssl1	1
GO:0033574	response to testosterone	1/123	19/28564	0.0787454	0.264514	0.222037	Spp1	1
GO:0042026	protein refolding	1/123	19/28564	0.0787454	0.264514	0.222037	Dnaja4	1
GO:0044539	long-chain fatty acid import into cell	1/123	19/28564	0.0787454	0.264514	0.222037	Fabp3	1
GO:0045956	positive regulation of calcium ion-dependent exocytosis	1/123	19/28564	0.0787454	0.264514	0.222037	Syt7	1
GO:0050746	regulation of lipoprotein metabolic process	1/123	19/28564	0.0787454	0.264514	0.222037	Dbi	1
GO:0051000	positive regulation of nitric-oxide synthase activity	1/123	19/28564	0.0787454	0.264514	0.222037	S100a1	1
GO:0060033	anatomical structure regression	1/123	19/28564	0.0787454	0.264514	0.222037	Opn4	1
GO:0086011	membrane repolarization during action potential	1/123	19/28564	0.0787454	0.264514	0.222037	Kcne1	1
GO:0097623	potassium ion export across plasma membrane	1/123	19/28564	0.0787454	0.264514	0.222037	Kcne1	1
GO:0106070	regulation of adenylate cyclase-activating G protein-coupled receptor signaling pathway	1/123	19/28564	0.0787454	0.264514	0.222037	Mrap	1
GO:1901632	regulation of synaptic vesicle membrane organization	1/123	19/28564	0.0787454	0.264514	0.222037	Syt7	1
GO:1902259	regulation of delayed rectifier potassium channel activity	1/123	19/28564	0.0787454	0.264514	0.222037	Kcne1	1
GO:0031669	cellular response to nutrient levels	3/123	232/28564	0.0789695	0.264812	0.222287	Atf3/Higd1a/Lpl	3
GO:0050727	regulation of inflammatory response	4/123	377/28564	0.0803629	0.268763	0.225603	Ier3/Lpl/Plcg2/Tgm2	4
GO:0032890	regulation of organic acid transport	2/123	109/28564	0.0804228	0.268763	0.225603	Fabp3/Mif	2
GO:0032755	positive regulation of interleukin-6 production	2/123	110/28564	0.0816892	0.271221	0.227667	Lpl/Plcg2	2
GO:0007249	I-kappaB kinase/NF-kappaB signaling	3/123	236/28564	0.0821489	0.271221	0.227667	Gbp3/Plcg2/Tgm2	3
GO:0031340	positive regulation of vesicle fusion	1/123	20/28564	0.0827151	0.271221	0.227667	Syt7	1
GO:0035313	wound healing, spreading of epidermal cells	1/123	20/28564	0.0827151	0.271221	0.227667	Mmp12	1
GO:0036003	positive regulation of transcription from RNA polymerase II promoter in response to stress	1/123	20/28564	0.0827151	0.271221	0.227667	Atf3	1
GO:0060099	regulation of phagocytosis, engulfment	1/123	20/28564	0.0827151	0.271221	0.227667	Plcg2	1
GO:0060340	positive regulation of type I interferon-mediated signaling pathway	1/123	20/28564	0.0827151	0.271221	0.227667	Mmp12	1
GO:0090141	positive regulation of mitochondrial fission	1/123	20/28564	0.0827151	0.271221	0.227667	Bnip3	1
GO:1900227	positive regulation of NLRP3 inflammasome complex assembly	1/123	20/28564	0.0827151	0.271221	0.227667	Plcg2	1
GO:2001135	regulation of endocytic recycling	1/123	20/28564	0.0827151	0.271221	0.227667	Zdhhc2	1
GO:0007006	mitochondrial membrane organization	2/123	111/28564	0.0829618	0.271221	0.227667	Bnip3/Ier3	2
GO:0048525	negative regulation of viral process	2/123	111/28564	0.0829618	0.271221	0.227667	Ifitm3/Rsad2	2
GO:1905477	positive regulation of protein localization to membrane	2/123	111/28564	0.0829618	0.271221	0.227667	Nkd2/Zdhhc2	2
GO:0045930	negative regulation of mitotic cell cycle	3/123	238/28564	0.0837591	0.273371	0.229471	Fhl1/Gpnmb/Ier3	3
GO:0032642	regulation of chemokine production	2/123	112/28564	0.0842404	0.273953	0.229959	Lpl/Mif	2
GO:0045833	negative regulation of lipid metabolic process	2/123	112/28564	0.0842404	0.273953	0.229959	Dbi/Insig1	2
GO:0030324	lung development	3/123	239/28564	0.0845694	0.273953	0.229959	Id1/Mmp12/Rxfp1	3
GO:0006909	phagocytosis	3/123	240/28564	0.085383	0.273953	0.229959	Plcg2/Syt7/Tgm2	3
GO:0008630	intrinsic apoptotic signaling pathway in response to DNA damage	2/123	113/28564	0.0855252	0.273953	0.229959	Ier3/Mif	2
GO:0000028	ribosomal small subunit assembly	1/123	21/28564	0.0866678	0.273953	0.229959	Rpl38	1
GO:0002281	macrophage activation involved in immune response	1/123	21/28564	0.0866678	0.273953	0.229959	Plcg2	1
GO:0006071	glycerol metabolic process	1/123	21/28564	0.0866678	0.273953	0.229959	Gk	1
GO:0006656	phosphatidylcholine biosynthetic process	1/123	21/28564	0.0866678	0.273953	0.229959	Fabp3	1
GO:0032310	prostaglandin secretion	1/123	21/28564	0.0866678	0.273953	0.229959	Mif	1
GO:0045540	regulation of cholesterol biosynthetic process	1/123	21/28564	0.0866678	0.273953	0.229959	Fdps	1
GO:0045820	negative regulation of glycolytic process	1/123	21/28564	0.0866678	0.273953	0.229959	Ier3	1
GO:0061760	antifungal innate immune response	1/123	21/28564	0.0866678	0.273953	0.229959	Plcg2	1
GO:0071071	regulation of phospholipid biosynthetic process	1/123	21/28564	0.0866678	0.273953	0.229959	Fabp3	1
GO:0072537	fibroblast activation	1/123	21/28564	0.0866678	0.273953	0.229959	Acta2	1
GO:0090083	regulation of inclusion body assembly	1/123	21/28564	0.0866678	0.273953	0.229959	Dnaja4	1
GO:0099638	endosome to plasma membrane protein transport	1/123	21/28564	0.0866678	0.273953	0.229959	Zdhhc2	1
GO:0106118	regulation of sterol biosynthetic process	1/123	21/28564	0.0866678	0.273953	0.229959	Fdps	1
GO:1905153	regulation of membrane invagination	1/123	21/28564	0.0866678	0.273953	0.229959	Plcg2	1
GO:0014074	response to purine-containing compound	2/123	114/28564	0.0868158	0.273953	0.229959	Kcne1/Plcg2	2
GO:0030323	respiratory tube development	3/123	242/28564	0.0870202	0.273953	0.229959	Id1/Mmp12/Rxfp1	3
GO:0097529	myeloid leukocyte migration	3/123	242/28564	0.0870202	0.273953	0.229959	Cxcl2/Mif/Spp1	3
GO:1903532	positive regulation of secretion by cell	4/123	389/28564	0.087738	0.275768	0.231483	Ankrd1/Mif/Spp1/Syt7	4
GO:0071456	cellular response to hypoxia	2/123	115/28564	0.0881124	0.275962	0.231646	Bnip3/Higd1a	2
GO:0043266	regulation of potassium ion transport	2/123	116/28564	0.0894148	0.275962	0.231646	Fhl1/Kcne1	2
GO:2001234	negative regulation of apoptotic signaling pathway	3/123	246/28564	0.0903347	0.275962	0.231646	Higd1a/Ier3/Mif	3
GO:0006907	pinocytosis	1/123	22/28564	0.0906036	0.275962	0.231646	Ehd4	1
GO:0007252	I-kappaB phosphorylation	1/123	22/28564	0.0906036	0.275962	0.231646	Plcg2	1
GO:0009110	vitamin biosynthetic process	1/123	22/28564	0.0906036	0.275962	0.231646	Cyp27a1	1
GO:0010885	regulation of cholesterol storage	1/123	22/28564	0.0906036	0.275962	0.231646	Lpl	1
GO:0042790	nucleolar large rRNA transcription by RNA polymerase I	1/123	22/28564	0.0906036	0.275962	0.231646	Polr1e	1
GO:0043101	purine-containing compound salvage	1/123	22/28564	0.0906036	0.275962	0.231646	Adssl1	1
GO:0055062	phosphate ion homeostasis	1/123	22/28564	0.0906036	0.275962	0.231646	Spp1	1
GO:0060307	regulation of ventricular cardiac muscle cell membrane repolarization	1/123	22/28564	0.0906036	0.275962	0.231646	Kcne1	1
GO:0060749	mammary gland alveolus development	1/123	22/28564	0.0906036	0.275962	0.231646	Tgfa	1
GO:0061377	mammary gland lobule development	1/123	22/28564	0.0906036	0.275962	0.231646	Tgfa	1
GO:0072378	blood coagulation, fibrin clot formation	1/123	22/28564	0.0906036	0.275962	0.231646	F3	1
GO:0072578	neurotransmitter-gated ion channel clustering	1/123	22/28564	0.0906036	0.275962	0.231646	Zdhhc2	1
GO:0090201	negative regulation of release of cytochrome c from mitochondria	1/123	22/28564	0.0906036	0.275962	0.231646	Higd1a	1
GO:0090205	positive regulation of cholesterol metabolic process	1/123	22/28564	0.0906036	0.275962	0.231646	Fdps	1
GO:1900424	regulation of defense response to bacterium	1/123	22/28564	0.0906036	0.275962	0.231646	Emilin2	1
GO:1902254	negative regulation of intrinsic apoptotic signaling pathway by p53 class mediator	1/123	22/28564	0.0906036	0.275962	0.231646	Mif	1
GO:0019395	fatty acid oxidation	2/123	117/28564	0.0907229	0.275962	0.231646	Dbi/Fabp3	2
GO:0032496	response to lipopolysaccharide	4/123	394/28564	0.090905	0.275962	0.231646	Ankrd1/Cxcl2/Mif/Plcg2	4
GO:1902903	regulation of supramolecular fiber organization	4/123	394/28564	0.090905	0.275962	0.231646	Cryab/Id1/Lmod2/Lmod3	4
GO:0030100	regulation of endocytosis	3/123	248/28564	0.0920116	0.278888	0.234102	Ehd4/Plcg2/Syt7	3
GO:0010632	regulation of epithelial cell migration	3/123	249/28564	0.0928549	0.280032	0.235063	Dnaja4/Glipr2/Plcg2	3
GO:0033555	multicellular organismal response to stress	2/123	119/28564	0.093356	0.280032	0.235063	Dbi/Vwa1	2
GO:0009168	purine ribonucleoside monophosphate biosynthetic process	1/123	23/28564	0.0945226	0.280032	0.235063	Adssl1	1
GO:0010738	regulation of protein kinase A signaling	1/123	23/28564	0.0945226	0.280032	0.235063	Mif	1
GO:0010880	regulation of release of sequestered calcium ion into cytosol by sarcoplasmic reticulum	1/123	23/28564	0.0945226	0.280032	0.235063	Casq1	1
GO:0018904	ether metabolic process	1/123	23/28564	0.0945226	0.280032	0.235063	Ephx2	1
GO:0031998	regulation of fatty acid beta-oxidation	1/123	23/28564	0.0945226	0.280032	0.235063	Dbi	1
GO:0070861	regulation of protein exit from endoplasmic reticulum	1/123	23/28564	0.0945226	0.280032	0.235063	Insig1	1
GO:0071276	cellular response to cadmium ion	1/123	23/28564	0.0945226	0.280032	0.235063	Fos	1
GO:0071398	cellular response to fatty acid	1/123	23/28564	0.0945226	0.280032	0.235063	Lpl	1
GO:0072525	pyridine-containing compound biosynthetic process	1/123	23/28564	0.0945226	0.280032	0.235063	Nmrk2	1
GO:0140354	lipid import into cell	1/123	23/28564	0.0945226	0.280032	0.235063	Fabp3	1
GO:1903672	positive regulation of sprouting angiogenesis	1/123	23/28564	0.0945226	0.280032	0.235063	S100a1	1
GO:1903909	regulation of receptor clustering	1/123	23/28564	0.0945226	0.280032	0.235063	Zdhhc2	1
GO:2000116	regulation of cysteine-type endopeptidase activity	3/123	251/28564	0.0945512	0.280032	0.235063	Cideb/Cryab/F3	3
GO:0015908	fatty acid transport	2/123	120/28564	0.0946809	0.280032	0.235063	Fabp3/Mif	2
GO:0032602	chemokine production	2/123	121/28564	0.0960112	0.280906	0.235796	Lpl/Mif	2
GO:0032963	collagen metabolic process	2/123	121/28564	0.0960112	0.280906	0.235796	Id1/Mmp12	2
GO:0044000	movement in host	2/123	121/28564	0.0960112	0.280906	0.235796	Fuca2/Ifitm3	2
GO:0051259	protein complex oligomerization	3/123	254/28564	0.0971195	0.280906	0.235796	Ehd4/Mif/Tgm2	3
GO:0002115	store-operated calcium entry	1/123	24/28564	0.0984248	0.280906	0.235796	Casq1	1
GO:0006760	folic acid-containing compound metabolic process	1/123	24/28564	0.0984248	0.280906	0.235796	Mthfd2	1
GO:0010447	response to acidic pH	1/123	24/28564	0.0984248	0.280906	0.235796	Kcne1	1
GO:0010640	regulation of platelet-derived growth factor receptor signaling pathway	1/123	24/28564	0.0984248	0.280906	0.235796	F3	1
GO:0010878	cholesterol storage	1/123	24/28564	0.0984248	0.280906	0.235796	Lpl	1
GO:0014850	response to muscle activity	1/123	24/28564	0.0984248	0.280906	0.235796	Fndc5	1
GO:0018230	peptidyl-L-cysteine S-palmitoylation	1/123	24/28564	0.0984248	0.280906	0.235796	Zdhhc2	1
GO:0018231	peptidyl-S-diacylglycerol-L-cysteine biosynthetic process from peptidyl-cysteine	1/123	24/28564	0.0984248	0.280906	0.235796	Zdhhc2	1
GO:0019400	alditol metabolic process	1/123	24/28564	0.0984248	0.280906	0.235796	Gk	1
GO:0033033	negative regulation of myeloid cell apoptotic process	1/123	24/28564	0.0984248	0.280906	0.235796	Mif	1
GO:0034405	response to fluid shear stress	1/123	24/28564	0.0984248	0.280906	0.235796	Spp1	1
GO:0035459	vesicle cargo loading	1/123	24/28564	0.0984248	0.280906	0.235796	Insig1	1
GO:0042398	cellular modified amino acid biosynthetic process	1/123	24/28564	0.0984248	0.280906	0.235796	Ckb	1
GO:0043173	nucleotide salvage	1/123	24/28564	0.0984248	0.280906	0.235796	Adssl1	1
GO:0046040	IMP metabolic process	1/123	24/28564	0.0984248	0.280906	0.235796	Adssl1	1
GO:0048643	positive regulation of skeletal muscle tissue development	1/123	24/28564	0.0984248	0.280906	0.235796	Lmod3	1
GO:0060339	negative regulation of type I interferon-mediated signaling pathway	1/123	24/28564	0.0984248	0.280906	0.235796	Mmp12	1
GO:0099625	ventricular cardiac muscle cell membrane repolarization	1/123	24/28564	0.0984248	0.280906	0.235796	Kcne1	1
GO:1901017	negative regulation of potassium ion transmembrane transporter activity	1/123	24/28564	0.0984248	0.280906	0.235796	Kcne1	1
GO:1903428	positive regulation of reactive oxygen species biosynthetic process	1/123	24/28564	0.0984248	0.280906	0.235796	Plcg2	1
GO:0019058	viral life cycle	3/123	257/28564	0.0997162	0.284177	0.238542	Gbp3/Ifitm3/Rsad2	3
GO:1901988	negative regulation of cell cycle phase transition	3/123	258/28564	0.100588	0.284199	0.238561	Fhl1/Gpnmb/Ier3	3
GO:0034440	lipid oxidation	2/123	125/28564	0.101386	0.284199	0.238561	Dbi/Fabp3	2
GO:0032970	regulation of actin filament-based process	4/123	411/28564	0.102076	0.284199	0.238561	Acta2/Id1/Lmod2/Lmod3	4
GO:0009127	purine nucleoside monophosphate biosynthetic process	1/123	25/28564	0.10231	0.284199	0.238561	Adssl1	1
GO:0010666	positive regulation of cardiac muscle cell apoptotic process	1/123	25/28564	0.10231	0.284199	0.238561	Bnip3	1
GO:0010743	regulation of macrophage derived foam cell differentiation	1/123	25/28564	0.10231	0.284199	0.238561	Lpl	1
GO:0010763	positive regulation of fibroblast migration	1/123	25/28564	0.10231	0.284199	0.238561	Acta2	1
GO:0010884	positive regulation of lipid storage	1/123	25/28564	0.10231	0.284199	0.238561	Lpl	1
GO:0010894	negative regulation of steroid biosynthetic process	1/123	25/28564	0.10231	0.284199	0.238561	Insig1	1
GO:0014808	release of sequestered calcium ion into cytosol by sarcoplasmic reticulum	1/123	25/28564	0.10231	0.284199	0.238561	Casq1	1
GO:0048791	calcium ion-regulated exocytosis of neurotransmitter	1/123	25/28564	0.10231	0.284199	0.238561	Syt7	1
GO:0048857	neural nucleus development	1/123	25/28564	0.10231	0.284199	0.238561	Kcne1	1
GO:0065005	protein-lipid complex assembly	1/123	25/28564	0.10231	0.284199	0.238561	Pcdhga3	1
GO:0071467	cellular response to pH	1/123	25/28564	0.10231	0.284199	0.238561	Kcne1	1
GO:1901028	regulation of mitochondrial outer membrane permeabilization involved in apoptotic signaling pathway	1/123	25/28564	0.10231	0.284199	0.238561	Ier3	1
GO:2000773	negative regulation of cellular senescence	1/123	25/28564	0.10231	0.284199	0.238561	Mif	1
GO:0044403	biological process involved in symbiotic interaction	3/123	260/28564	0.102341	0.284199	0.238561	Fuca2/Gbp3/Ifitm3	3
GO:0090150	establishment of protein localization to membrane	3/123	260/28564	0.102341	0.284199	0.238561	Kcne1/Nacad/Zdhhc2	3
GO:0006906	vesicle fusion	2/123	127/28564	0.104104	0.285924	0.240008	Nkd2/Syt7	2
GO:0035710	CD4-positive, alpha-beta T cell activation	2/123	127/28564	0.104104	0.285924	0.240008	Gadd45g/Rsad2	2
GO:0002237	response to molecule of bacterial origin	4/123	414/28564	0.104111	0.285924	0.240008	Ankrd1/Cxcl2/Mif/Plcg2	4
GO:0031667	response to nutrient levels	4/123	414/28564	0.104111	0.285924	0.240008	Atf3/Higd1a/Lpl/Spp1	4
GO:0006575	cellular modified amino acid metabolic process	2/123	128/28564	0.10547	0.285924	0.240008	Ckb/Mthfd2	2
GO:0000027	ribosomal large subunit assembly	1/123	26/28564	0.106179	0.285924	0.240008	Rpl38	1
GO:0002726	positive regulation of T cell cytokine production	1/123	26/28564	0.106179	0.285924	0.240008	Rsad2	1
GO:0006730	one-carbon metabolic process	1/123	26/28564	0.106179	0.285924	0.240008	Mthfd2	1
GO:0010663	positive regulation of striated muscle cell apoptotic process	1/123	26/28564	0.106179	0.285924	0.240008	Bnip3	1
GO:0035743	CD4-positive, alpha-beta T cell cytokine production	1/123	26/28564	0.106179	0.285924	0.240008	Rsad2	1
GO:0036315	cellular response to sterol	1/123	26/28564	0.106179	0.285924	0.240008	Insig1	1
GO:0042759	long-chain fatty acid biosynthetic process	1/123	26/28564	0.106179	0.285924	0.240008	Gstm6	1
GO:0045063	T-helper 1 cell differentiation	1/123	26/28564	0.106179	0.285924	0.240008	Gadd45g	1
GO:0045939	negative regulation of steroid metabolic process	1/123	26/28564	0.106179	0.285924	0.240008	Insig1	1
GO:0046426	negative regulation of receptor signaling pathway via JAK-STAT	1/123	26/28564	0.106179	0.285924	0.240008	Gbp3	1
GO:0046856	phosphatidylinositol dephosphorylation	1/123	26/28564	0.106179	0.285924	0.240008	Ocrl	1
GO:0070129	regulation of mitochondrial translation	1/123	26/28564	0.106179	0.285924	0.240008	Uqcc2	1
GO:0099623	regulation of cardiac muscle cell membrane repolarization	1/123	26/28564	0.106179	0.285924	0.240008	Kcne1	1
GO:1902230	negative regulation of intrinsic apoptotic signaling pathway in response to DNA damage	1/123	26/28564	0.106179	0.285924	0.240008	Mif	1
GO:1903077	negative regulation of protein localization to plasma membrane	1/123	26/28564	0.106179	0.285924	0.240008	Mrap	1
GO:1903514	release of sequestered calcium ion into cytosol by endoplasmic reticulum	1/123	26/28564	0.106179	0.285924	0.240008	Casq1	1
GO:1903579	negative regulation of ATP metabolic process	1/123	26/28564	0.106179	0.285924	0.240008	Ier3	1
GO:0001676	long-chain fatty acid metabolic process	2/123	129/28564	0.106842	0.286917	0.240842	Ephx2/Gstm6	2
GO:0090174	organelle membrane fusion	2/123	129/28564	0.106842	0.286917	0.240842	Nkd2/Syt7	2
GO:0006090	pyruvate metabolic process	2/123	131/28564	0.109599	0.290692	0.244011	Ier3/Slc16a3	2
GO:0071621	granulocyte chemotaxis	2/123	131/28564	0.109599	0.290692	0.244011	Cxcl2/Spp1	2
GO:0002070	epithelial cell maturation	1/123	27/28564	0.110032	0.290692	0.244011	Kcne1	1
GO:0006883	intracellular sodium ion homeostasis	1/123	27/28564	0.110032	0.290692	0.244011	Spp1	1
GO:0031954	positive regulation of protein autophosphorylation	1/123	27/28564	0.110032	0.290692	0.244011	Gpnmb	1
GO:0032727	positive regulation of interferon-alpha production	1/123	27/28564	0.110032	0.290692	0.244011	Mmp12	1
GO:0034368	protein-lipid complex remodeling	1/123	27/28564	0.110032	0.290692	0.244011	Lpl	1
GO:0034369	plasma lipoprotein particle remodeling	1/123	27/28564	0.110032	0.290692	0.244011	Lpl	1
GO:0050961	detection of temperature stimulus involved in sensory perception	1/123	27/28564	0.110032	0.290692	0.244011	Opn4	1
GO:0090335	regulation of brown fat cell differentiation	1/123	27/28564	0.110032	0.290692	0.244011	Fndc5	1
GO:1901018	positive regulation of potassium ion transmembrane transporter activity	1/123	27/28564	0.110032	0.290692	0.244011	Kcne1	1
GO:1903146	regulation of autophagy of mitochondrion	1/123	27/28564	0.110032	0.290692	0.244011	Bnip3	1
GO:0043406	positive regulation of MAP kinase activity	2/123	132/28564	0.110985	0.29242	0.245461	Mif/Tgfa	2
GO:1990266	neutrophil migration	2/123	132/28564	0.110985	0.29242	0.245461	Cxcl2/Spp1	2
GO:0060541	respiratory system development	3/123	270/28564	0.111286	0.292818	0.245795	Id1/Mmp12/Rxfp1	3
GO:0046632	alpha-beta T cell differentiation	2/123	133/28564	0.112375	0.293953	0.246748	Gadd45g/Rsad2	2
GO:0001503	ossification	4/123	427/28564	0.113142	0.293953	0.246748	Id1/Rpl38/Rsad2/Spp1	4
GO:0050678	regulation of epithelial cell proliferation	4/123	427/28564	0.113142	0.293953	0.246748	F3/Id1/Mmp12/Tgfa	4
GO:0002903	negative regulation of B cell apoptotic process	1/123	28/28564	0.113868	0.293953	0.246748	Mif	1
GO:0007176	regulation of epidermal growth factor-activated receptor activity	1/123	28/28564	0.113868	0.293953	0.246748	Tgfa	1
GO:0008209	androgen metabolic process	1/123	28/28564	0.113868	0.293953	0.246748	Spp1	1
GO:0019433	triglyceride catabolic process	1/123	28/28564	0.113868	0.293953	0.246748	Lpl	1
GO:0032469	endoplasmic reticulum calcium ion homeostasis	1/123	28/28564	0.113868	0.293953	0.246748	Tgm2	1
GO:0070584	mitochondrion morphogenesis	1/123	28/28564	0.113868	0.293953	0.246748	Ndufs6	1
GO:0071480	cellular response to gamma radiation	1/123	28/28564	0.113868	0.293953	0.246748	Cryab	1
GO:0072376	protein activation cascade	1/123	28/28564	0.113868	0.293953	0.246748	F3	1
GO:1900242	regulation of synaptic vesicle endocytosis	1/123	28/28564	0.113868	0.293953	0.246748	Syt7	1
GO:1900745	positive regulation of p38MAPK cascade	1/123	28/28564	0.113868	0.293953	0.246748	Gadd45g	1
GO:1904376	negative regulation of protein localization to cell periphery	1/123	28/28564	0.113868	0.293953	0.246748	Mrap	1
GO:0009636	response to toxic substance	2/123	136/28564	0.116573	0.293953	0.246748	Ephx2/Gstm6	2
GO:0034599	cellular response to oxidative stress	3/123	276/28564	0.116793	0.293953	0.246748	Bnip3/Fos/Msra	3
GO:0048738	cardiac muscle tissue development	3/123	276/28564	0.116793	0.293953	0.246748	Ankrd1/AW551984/Fdps	3
GO:0006120	mitochondrial electron transport, NADH to ubiquinone	1/123	29/28564	0.117687	0.293953	0.246748	Ndufs6	1
GO:0010742	macrophage derived foam cell differentiation	1/123	29/28564	0.117687	0.293953	0.246748	Lpl	1
GO:0010893	positive regulation of steroid biosynthetic process	1/123	29/28564	0.117687	0.293953	0.246748	Fdps	1
GO:0014829	vascular associated smooth muscle contraction	1/123	29/28564	0.117687	0.293953	0.246748	Acta2	1
GO:0031670	cellular response to nutrient	1/123	29/28564	0.117687	0.293953	0.246748	Lpl	1
GO:0032305	positive regulation of icosanoid secretion	1/123	29/28564	0.117687	0.293953	0.246748	Mif	1
GO:0032770	positive regulation of monooxygenase activity	1/123	29/28564	0.117687	0.293953	0.246748	S100a1	1
GO:0034367	protein-containing complex remodeling	1/123	29/28564	0.117687	0.293953	0.246748	Lpl	1
GO:0042558	pteridine-containing compound metabolic process	1/123	29/28564	0.117687	0.293953	0.246748	Mthfd2	1
GO:0070841	inclusion body assembly	1/123	29/28564	0.117687	0.293953	0.246748	Dnaja4	1
GO:0086005	ventricular cardiac muscle cell action potential	1/123	29/28564	0.117687	0.293953	0.246748	Kcne1	1
GO:0090330	regulation of platelet aggregation	1/123	29/28564	0.117687	0.293953	0.246748	Emilin2	1
GO:0090382	phagosome maturation	1/123	29/28564	0.117687	0.293953	0.246748	Syt7	1
GO:1900027	regulation of ruffle assembly	1/123	29/28564	0.117687	0.293953	0.246748	Def8	1
GO:1900543	negative regulation of purine nucleotide metabolic process	1/123	29/28564	0.117687	0.293953	0.246748	Ier3	1
GO:1901380	negative regulation of potassium ion transmembrane transport	1/123	29/28564	0.117687	0.293953	0.246748	Kcne1	1
GO:1901863	positive regulation of muscle tissue development	1/123	29/28564	0.117687	0.293953	0.246748	Lmod3	1
GO:1904893	negative regulation of receptor signaling pathway via STAT	1/123	29/28564	0.117687	0.293953	0.246748	Gbp3	1
GO:1990000	amyloid fibril formation	1/123	29/28564	0.117687	0.293953	0.246748	Cryab	1
GO:2000831	regulation of steroid hormone secretion	1/123	29/28564	0.117687	0.293953	0.246748	Spp1	1
GO:0016579	protein deubiquitination	2/123	137/28564	0.117982	0.293953	0.246748	Otud1/Usp18	2
GO:0042157	lipoprotein metabolic process	2/123	137/28564	0.117982	0.293953	0.246748	Dbi/Zdhhc2	2
GO:0043254	regulation of protein-containing complex assembly	4/123	435/28564	0.118867	0.293953	0.246748	Cryab/Lmod2/Lmod3/Plcg2	4
GO:0072329	monocarboxylic acid catabolic process	2/123	138/28564	0.119394	0.293953	0.246748	Dbi/Slc16a3	2
GO:0110053	regulation of actin filament organization	3/123	280/28564	0.12052	0.293953	0.246748	Id1/Lmod2/Lmod3	3
GO:0009306	protein secretion	4/123	438/28564	0.121046	0.293953	0.246748	Ankrd1/Rsad2/Syt7/Uqcc2	4
GO:0051258	protein polymerization	3/123	281/28564	0.121459	0.293953	0.246748	Casq1/Lmod2/Lmod3	3
GO:0001516	prostaglandin biosynthetic process	1/123	30/28564	0.12149	0.293953	0.246748	Mif	1
GO:0001778	plasma membrane repair	1/123	30/28564	0.12149	0.293953	0.246748	Syt7	1
GO:0006516	glycoprotein catabolic process	1/123	30/28564	0.12149	0.293953	0.246748	Mmp12	1
GO:0006699	bile acid biosynthetic process	1/123	30/28564	0.12149	0.293953	0.246748	Cyp27a1	1
GO:0006929	substrate-dependent cell migration	1/123	30/28564	0.12149	0.293953	0.246748	Tnfrsf12a	1
GO:0007602	phototransduction	1/123	30/28564	0.12149	0.293953	0.246748	Opn4	1
GO:0010954	positive regulation of protein processing	1/123	30/28564	0.12149	0.293953	0.246748	Nkd2	1
GO:0015732	prostaglandin transport	1/123	30/28564	0.12149	0.293953	0.246748	Mif	1
GO:0031664	regulation of lipopolysaccharide-mediated signaling pathway	1/123	30/28564	0.12149	0.293953	0.246748	Mif	1
GO:0032480	negative regulation of type I interferon production	1/123	30/28564	0.12149	0.293953	0.246748	Gbp3	1
GO:0033198	response to ATP	1/123	30/28564	0.12149	0.293953	0.246748	Plcg2	1
GO:0045980	negative regulation of nucleotide metabolic process	1/123	30/28564	0.12149	0.293953	0.246748	Ier3	1
GO:0046033	AMP metabolic process	1/123	30/28564	0.12149	0.293953	0.246748	Adssl1	1
GO:0046457	prostanoid biosynthetic process	1/123	30/28564	0.12149	0.293953	0.246748	Mif	1
GO:0050995	negative regulation of lipid catabolic process	1/123	30/28564	0.12149	0.293953	0.246748	Dbi	1
GO:0060907	positive regulation of macrophage cytokine production	1/123	30/28564	0.12149	0.293953	0.246748	Plcg2	1
GO:0071312	cellular response to alkaloid	1/123	30/28564	0.12149	0.293953	0.246748	Tgm2	1
GO:0097202	activation of cysteine-type endopeptidase activity	1/123	30/28564	0.12149	0.293953	0.246748	Cideb	1
GO:1900225	regulation of NLRP3 inflammasome complex assembly	1/123	30/28564	0.12149	0.293953	0.246748	Plcg2	1
GO:1901658	glycosyl compound catabolic process	1/123	30/28564	0.12149	0.293953	0.246748	Fuca2	1
GO:1902932	positive regulation of alcohol biosynthetic process	1/123	30/28564	0.12149	0.293953	0.246748	Fdps	1
GO:0035592	establishment of protein localization to extracellular region	4/123	439/28564	0.121777	0.294281	0.247023	Ankrd1/Rsad2/Syt7/Uqcc2	4
GO:0036294	cellular response to decreased oxygen levels	2/123	140/28564	0.122232	0.295017	0.247641	Bnip3/Higd1a	2
GO:0010811	positive regulation of cell-substrate adhesion	2/123	142/28564	0.125087	0.297591	0.249802	Hacd1/Spp1	2
GO:0003085	negative regulation of systemic arterial blood pressure	1/123	31/28564	0.125277	0.297591	0.249802	Ier3	1
GO:0010259	multicellular organism aging	1/123	31/28564	0.125277	0.297591	0.249802	Ndufs6	1
GO:0016048	detection of temperature stimulus	1/123	31/28564	0.125277	0.297591	0.249802	Opn4	1
GO:0031629	synaptic vesicle fusion to presynaptic active zone membrane	1/123	31/28564	0.125277	0.297591	0.249802	Syt7	1
GO:0032367	intracellular cholesterol transport	1/123	31/28564	0.125277	0.297591	0.249802	Syt7	1
GO:0045070	positive regulation of viral genome replication	1/123	31/28564	0.125277	0.297591	0.249802	Gbp3	1
GO:0048266	behavioral response to pain	1/123	31/28564	0.125277	0.297591	0.249802	Vwa1	1
GO:0060561	apoptotic process involved in morphogenesis	1/123	31/28564	0.125277	0.297591	0.249802	Cryab	1
GO:0090077	foam cell differentiation	1/123	31/28564	0.125277	0.297591	0.249802	Lpl	1
GO:0099622	cardiac muscle cell membrane repolarization	1/123	31/28564	0.125277	0.297591	0.249802	Kcne1	1
GO:0150077	regulation of neuroinflammatory response	1/123	31/28564	0.125277	0.297591	0.249802	Plcg2	1
GO:1900273	positive regulation of long-term synaptic potentiation	1/123	31/28564	0.125277	0.297591	0.249802	Zdhhc2	1
GO:0016485	protein processing	3/123	286/28564	0.126193	0.298921	0.250918	Cideb/F3/Nkd2	3
GO:0071692	protein localization to extracellular region	4/123	445/28564	0.126198	0.298921	0.250918	Ankrd1/Rsad2/Syt7/Uqcc2	4
GO:0051090	regulation of DNA-binding transcription factor activity	4/123	447/28564	0.127687	0.298921	0.250918	Bex1/Id1/Plcg2/Tceal7	4
GO:0007189	adenylate cyclase-activating G protein-coupled receptor signaling pathway	2/123	144/28564	0.127957	0.298921	0.250918	Mrap/Rxfp1	2
GO:0030833	regulation of actin filament polymerization	2/123	144/28564	0.127957	0.298921	0.250918	Lmod2/Lmod3	2
GO:0042471	ear morphogenesis	2/123	144/28564	0.127957	0.298921	0.250918	Insig1/Rpl38	2
GO:0032647	regulation of interferon-alpha production	1/123	32/28564	0.129048	0.298921	0.250918	Mmp12	1
GO:0032958	inositol phosphate biosynthetic process	1/123	32/28564	0.129048	0.298921	0.250918	Plcg2	1
GO:0034505	tooth mineralization	1/123	32/28564	0.129048	0.298921	0.250918	Hacd1	1
GO:0035455	response to interferon-alpha	1/123	32/28564	0.129048	0.298921	0.250918	Ifitm3	1
GO:0036314	response to sterol	1/123	32/28564	0.129048	0.298921	0.250918	Insig1	1
GO:0043651	linoleic acid metabolic process	1/123	32/28564	0.129048	0.298921	0.250918	Ephx2	1
GO:0045662	negative regulation of myoblast differentiation	1/123	32/28564	0.129048	0.298921	0.250918	Nmrk2	1
GO:0046597	negative regulation of viral entry into host cell	1/123	32/28564	0.129048	0.298921	0.250918	Ifitm3	1
GO:0048011	neurotrophin TRK receptor signaling pathway	1/123	32/28564	0.129048	0.298921	0.250918	Bex1	1
GO:0048641	regulation of skeletal muscle tissue development	1/123	32/28564	0.129048	0.298921	0.250918	Lmod3	1
GO:0062125	regulation of mitochondrial gene expression	1/123	32/28564	0.129048	0.298921	0.250918	Uqcc2	1
GO:0070296	sarcoplasmic reticulum calcium ion transport	1/123	32/28564	0.129048	0.298921	0.250918	Casq1	1
GO:0099500	vesicle fusion to plasma membrane	1/123	32/28564	0.129048	0.298921	0.250918	Syt7	1
GO:1903319	positive regulation of protein maturation	1/123	32/28564	0.129048	0.298921	0.250918	Nkd2	1
GO:2000352	negative regulation of endothelial cell apoptotic process	1/123	32/28564	0.129048	0.298921	0.250918	Id1	1
GO:0022411	cellular component disassembly	4/123	450/28564	0.129934	0.300478	0.252225	Bnip3/Lmod2/Lmod3/Nes	4
GO:0006605	protein targeting	3/123	290/28564	0.130028	0.300478	0.252225	Kcne1/Nacad/Zdhhc2	3
GO:0034341	response to type II interferon	2/123	146/28564	0.130843	0.300845	0.252533	Gbp3/Ifitm3	2
GO:0034614	cellular response to reactive oxygen species	2/123	146/28564	0.130843	0.300845	0.252533	Bnip3/Fos	2
GO:0046488	phosphatidylinositol metabolic process	2/123	146/28564	0.130843	0.300845	0.252533	Ocrl/Plcg2	2
GO:0051047	positive regulation of secretion	4/123	453/28564	0.132198	0.300845	0.252533	Ankrd1/Mif/Spp1/Syt7	4
GO:0006690	icosanoid metabolic process	2/123	147/28564	0.132292	0.300845	0.252533	Gstm6/Mif	2
GO:0002828	regulation of type 2 immune response	1/123	33/28564	0.132803	0.300845	0.252533	Rsad2	1
GO:0009156	ribonucleoside monophosphate biosynthetic process	1/123	33/28564	0.132803	0.300845	0.252533	Adssl1	1
GO:0018345	protein palmitoylation	1/123	33/28564	0.132803	0.300845	0.252533	Zdhhc2	1
GO:0034389	lipid droplet organization	1/123	33/28564	0.132803	0.300845	0.252533	Sqle	1
GO:0042178	xenobiotic catabolic process	1/123	33/28564	0.132803	0.300845	0.252533	Gstm6	1
GO:0044546	NLRP3 inflammasome complex assembly	1/123	33/28564	0.132803	0.300845	0.252533	Plcg2	1
GO:0045745	positive regulation of G protein-coupled receptor signaling pathway	1/123	33/28564	0.132803	0.300845	0.252533	Mrap	1
GO:0072574	hepatocyte proliferation	1/123	33/28564	0.132803	0.300845	0.252533	Tgfa	1
GO:0072575	epithelial cell proliferation involved in liver morphogenesis	1/123	33/28564	0.132803	0.300845	0.252533	Tgfa	1
GO:1901797	negative regulation of signal transduction by p53 class mediator	1/123	33/28564	0.132803	0.300845	0.252533	Mif	1
GO:1901798	positive regulation of signal transduction by p53 class mediator	1/123	33/28564	0.132803	0.300845	0.252533	Ankrd1	1
GO:2001014	regulation of skeletal muscle cell differentiation	1/123	33/28564	0.132803	0.300845	0.252533	Uqcc2	1
GO:0014706	striated muscle tissue development	3/123	296/28564	0.135857	0.303684	0.254916	Ankrd1/AW551984/Fdps	3
GO:0000038	very long-chain fatty acid metabolic process	1/123	34/28564	0.136541	0.303684	0.254916	Hacd1	1
GO:0002313	mature B cell differentiation involved in immune response	1/123	34/28564	0.136541	0.303684	0.254916	Plcg2	1
GO:0010758	regulation of macrophage chemotaxis	1/123	34/28564	0.136541	0.303684	0.254916	Mif	1
GO:0031338	regulation of vesicle fusion	1/123	34/28564	0.136541	0.303684	0.254916	Syt7	1
GO:0032303	regulation of icosanoid secretion	1/123	34/28564	0.136541	0.303684	0.254916	Mif	1
GO:0032366	intracellular sterol transport	1/123	34/28564	0.136541	0.303684	0.254916	Syt7	1
GO:0035929	steroid hormone secretion	1/123	34/28564	0.136541	0.303684	0.254916	Spp1	1
GO:0044319	wound healing, spreading of cells	1/123	34/28564	0.136541	0.303684	0.254916	Mmp12	1
GO:0045742	positive regulation of epidermal growth factor receptor signaling pathway	1/123	34/28564	0.136541	0.303684	0.254916	Tgfa	1
GO:0050999	regulation of nitric-oxide synthase activity	1/123	34/28564	0.136541	0.303684	0.254916	S100a1	1
GO:0060306	regulation of membrane repolarization	1/123	34/28564	0.136541	0.303684	0.254916	Kcne1	1
GO:0061050	regulation of cell growth involved in cardiac muscle cell development	1/123	34/28564	0.136541	0.303684	0.254916	Fdps	1
GO:0071404	cellular response to low-density lipoprotein particle stimulus	1/123	34/28564	0.136541	0.303684	0.254916	Lpl	1
GO:0090505	epiboly involved in wound healing	1/123	34/28564	0.136541	0.303684	0.254916	Mmp12	1
GO:1904706	negative regulation of vascular associated smooth muscle cell proliferation	1/123	34/28564	0.136541	0.303684	0.254916	Cnn1	1
GO:0010948	negative regulation of cell cycle process	3/123	300/28564	0.139793	0.305703	0.256611	Fhl1/Gpnmb/Ier3	3
GO:0002052	positive regulation of neuroblast proliferation	1/123	35/28564	0.140264	0.305703	0.256611	Bex1	1
GO:0002092	positive regulation of receptor internalization	1/123	35/28564	0.140264	0.305703	0.256611	Plcg2	1
GO:0002902	regulation of B cell apoptotic process	1/123	35/28564	0.140264	0.305703	0.256611	Mif	1
GO:0008053	mitochondrial fusion	1/123	35/28564	0.140264	0.305703	0.256611	Bnip3	1
GO:0032607	interferon-alpha production	1/123	35/28564	0.140264	0.305703	0.256611	Mmp12	1
GO:0043094	cellular metabolic compound salvage	1/123	35/28564	0.140264	0.305703	0.256611	Adssl1	1
GO:0048499	synaptic vesicle membrane organization	1/123	35/28564	0.140264	0.305703	0.256611	Syt7	1
GO:0050482	arachidonic acid secretion	1/123	35/28564	0.140264	0.305703	0.256611	Mif	1
GO:0050951	sensory perception of temperature stimulus	1/123	35/28564	0.140264	0.305703	0.256611	Opn4	1
GO:0055094	response to lipoprotein particle	1/123	35/28564	0.140264	0.305703	0.256611	Lpl	1
GO:0072576	liver morphogenesis	1/123	35/28564	0.140264	0.305703	0.256611	Tgfa	1
GO:0090114	COPII-coated vesicle budding	1/123	35/28564	0.140264	0.305703	0.256611	Insig1	1
GO:0090140	regulation of mitochondrial fission	1/123	35/28564	0.140264	0.305703	0.256611	Bnip3	1
GO:0090313	regulation of protein targeting to membrane	1/123	35/28564	0.140264	0.305703	0.256611	Kcne1	1
GO:0090504	epiboly	1/123	35/28564	0.140264	0.305703	0.256611	Mmp12	1
GO:1903901	negative regulation of viral life cycle	1/123	35/28564	0.140264	0.305703	0.256611	Ifitm3	1
GO:1903963	arachidonate transport	1/123	35/28564	0.140264	0.305703	0.256611	Mif	1
GO:0098876	vesicle-mediated transport to the plasma membrane	2/123	153/28564	0.14106	0.307096	0.25778	Ehd4/Zdhhc2	2
GO:0052547	regulation of peptidase activity	4/123	466/28564	0.142194	0.309222	0.259565	Cideb/Cryab/F3/Serpinb6b	4
GO:0006775	fat-soluble vitamin metabolic process	1/123	36/28564	0.143971	0.311008	0.261064	Cyp27a1	1
GO:0046686	response to cadmium ion	1/123	36/28564	0.143971	0.311008	0.261064	Fos	1
GO:0071711	basement membrane organization	1/123	36/28564	0.143971	0.311008	0.261064	Ntn4	1
GO:0140632	inflammasome complex assembly	1/123	36/28564	0.143971	0.311008	0.261064	Plcg2	1
GO:1901186	positive regulation of ERBB signaling pathway	1/123	36/28564	0.143971	0.311008	0.261064	Tgfa	1
GO:1902253	regulation of intrinsic apoptotic signaling pathway by p53 class mediator	1/123	36/28564	0.143971	0.311008	0.261064	Mif	1
GO:0071453	cellular response to oxygen levels	2/123	156/28564	0.14549	0.313852	0.263451	Bnip3/Higd1a	2
GO:0015850	organic hydroxy compound transport	3/123	306/28564	0.145768	0.313852	0.263451	Slc16a3/Spp1/Syt7	3
GO:0045089	positive regulation of innate immune response	3/123	306/28564	0.145768	0.313852	0.263451	Mmp12/Plcg2/Rsad2	3
GO:0006839	mitochondrial transport	2/123	157/28564	0.146973	0.315057	0.264463	Bnip3/Ier3	2
GO:0055007	cardiac muscle cell differentiation	2/123	157/28564	0.146973	0.315057	0.264463	AW551984/Fdps	2
GO:0002724	regulation of T cell cytokine production	1/123	37/28564	0.147661	0.315057	0.264463	Rsad2	1
GO:0007095	mitotic G2 DNA damage checkpoint signaling	1/123	37/28564	0.147661	0.315057	0.264463	Ier3	1
GO:0017004	cytochrome complex assembly	1/123	37/28564	0.147661	0.315057	0.264463	Uqcc2	1
GO:0045672	positive regulation of osteoclast differentiation	1/123	37/28564	0.147661	0.315057	0.264463	Fos	1
GO:0070536	protein K63-linked deubiquitination	1/123	37/28564	0.147661	0.315057	0.264463	Otud1	1
GO:1903421	regulation of synaptic vesicle recycling	1/123	37/28564	0.147661	0.315057	0.264463	Syt7	1
GO:0060326	cell chemotaxis	3/123	308/28564	0.147779	0.315057	0.264463	Cxcl2/Mif/Spp1	3
GO:2001056	positive regulation of cysteine-type endopeptidase activity	2/123	158/28564	0.14846	0.316164	0.265392	Cideb/F3	2
GO:0070646	protein modification by small protein removal	2/123	159/28564	0.149949	0.318989	0.267763	Otud1/Usp18	2
GO:0001953	negative regulation of cell-matrix adhesion	1/123	38/28564	0.151336	0.319728	0.268384	Mmp12	1
GO:0016339	calcium-dependent cell-cell adhesion via plasma membrane cell adhesion molecules	1/123	38/28564	0.151336	0.319728	0.268384	Pcdhga12	1
GO:0021591	ventricular system development	1/123	38/28564	0.151336	0.319728	0.268384	Dbi	1
GO:0033273	response to vitamin	1/123	38/28564	0.151336	0.319728	0.268384	Spp1	1
GO:0071402	cellular response to lipoprotein particle stimulus	1/123	38/28564	0.151336	0.319728	0.268384	Lpl	1
GO:1902229	regulation of intrinsic apoptotic signaling pathway in response to DNA damage	1/123	38/28564	0.151336	0.319728	0.268384	Mif	1
GO:1901136	carbohydrate derivative catabolic process	2/123	160/28564	0.151442	0.319728	0.268384	Fuca2/Mmp12	2
GO:0030336	negative regulation of cell migration	3/123	312/28564	0.151827	0.319975	0.268591	Dnaja4/Emilin2/Mif	3
GO:2001020	regulation of response to DNA damage stimulus	3/123	313/28564	0.152845	0.319975	0.268591	Ankrd1/Ier3/Mif	3
GO:0051147	regulation of muscle cell differentiation	2/123	161/28564	0.152937	0.319975	0.268591	Fdps/Lmod3	2
GO:0050767	regulation of neurogenesis	4/123	480/28564	0.153286	0.319975	0.268591	Bex1/Id1/Tgm2/Tnfrsf12a	4
GO:0010634	positive regulation of epithelial cell migration	2/123	162/28564	0.154436	0.319975	0.268591	Glipr2/Plcg2	2
GO:0072331	signal transduction by p53 class mediator	2/123	162/28564	0.154436	0.319975	0.268591	Ankrd1/Mif	2
GO:0097530	granulocyte migration	2/123	162/28564	0.154436	0.319975	0.268591	Cxcl2/Spp1	2
GO:0009167	purine ribonucleoside monophosphate metabolic process	1/123	39/28564	0.154996	0.319975	0.268591	Adssl1	1
GO:0009303	rRNA transcription	1/123	39/28564	0.154996	0.319975	0.268591	Polr1e	1
GO:0014823	response to activity	1/123	39/28564	0.154996	0.319975	0.268591	Fndc5	1
GO:0033032	regulation of myeloid cell apoptotic process	1/123	39/28564	0.154996	0.319975	0.268591	Mif	1
GO:0042832	defense response to protozoan	1/123	39/28564	0.154996	0.319975	0.268591	Gbp3	1
GO:0045940	positive regulation of steroid metabolic process	1/123	39/28564	0.154996	0.319975	0.268591	Fdps	1
GO:0046164	alcohol catabolic process	1/123	39/28564	0.154996	0.319975	0.268591	Cyp27a1	1
GO:0046677	response to antibiotic	1/123	39/28564	0.154996	0.319975	0.268591	Id1	1
GO:0051482	positive regulation of cytosolic calcium ion concentration involved in phospholipase C-activating G protein-coupled signaling pathway	1/123	39/28564	0.154996	0.319975	0.268591	Tgm2	1
GO:0055090	acylglycerol homeostasis	1/123	39/28564	0.154996	0.319975	0.268591	Lpl	1
GO:0070328	triglyceride homeostasis	1/123	39/28564	0.154996	0.319975	0.268591	Lpl	1
GO:0070528	protein kinase C signaling	1/123	39/28564	0.154996	0.319975	0.268591	Ankrd1	1
GO:0071320	cellular response to cAMP	1/123	39/28564	0.154996	0.319975	0.268591	Kcne1	1
GO:0086091	regulation of heart rate by cardiac conduction	1/123	39/28564	0.154996	0.319975	0.268591	Kcne1	1
GO:0048732	gland development	4/123	483/28564	0.155705	0.321101	0.269536	Ntn4/Rxfp1/Tgfa/Tgm2	4
GO:0008064	regulation of actin polymerization or depolymerization	2/123	164/28564	0.157441	0.323354	0.271428	Lmod2/Lmod3	2
GO:0050769	positive regulation of neurogenesis	3/123	318/28564	0.157965	0.323354	0.271428	Bex1/Tgm2/Tnfrsf12a	3
GO:0009066	aspartate family amino acid metabolic process	1/123	40/28564	0.158639	0.323354	0.271428	Adssl1	1
GO:0019432	triglyceride biosynthetic process	1/123	40/28564	0.158639	0.323354	0.271428	Lpl	1
GO:0030574	collagen catabolic process	1/123	40/28564	0.158639	0.323354	0.271428	Mmp12	1
GO:0032743	positive regulation of interleukin-2 production	1/123	40/28564	0.158639	0.323354	0.271428	Plcg2	1
GO:0034110	regulation of homotypic cell-cell adhesion	1/123	40/28564	0.158639	0.323354	0.271428	Emilin2	1
GO:0043267	negative regulation of potassium ion transport	1/123	40/28564	0.158639	0.323354	0.271428	Kcne1	1
GO:0046461	neutral lipid catabolic process	1/123	40/28564	0.158639	0.323354	0.271428	Lpl	1
GO:0046464	acylglycerol catabolic process	1/123	40/28564	0.158639	0.323354	0.271428	Lpl	1
GO:1903725	regulation of phospholipid metabolic process	1/123	40/28564	0.158639	0.323354	0.271428	Fabp3	1
GO:0016052	carbohydrate catabolic process	2/123	165/28564	0.158948	0.323354	0.271428	Ier3/Man2b2	2
GO:0030879	mammary gland development	2/123	165/28564	0.158948	0.323354	0.271428	Rxfp1/Tgfa	2
GO:0042391	regulation of membrane potential	4/123	488/28564	0.159769	0.324686	0.272545	Bnip3/Fhl1/Kcne1/Ppa2	4
GO:0046474	glycerophospholipid biosynthetic process	2/123	166/28564	0.160458	0.325748	0.273437	Fabp3/Plcg2	2
GO:0030041	actin filament polymerization	2/123	167/28564	0.16197	0.326036	0.273679	Lmod2/Lmod3	2
GO:0030832	regulation of actin filament length	2/123	167/28564	0.16197	0.326036	0.273679	Lmod2/Lmod3	2
GO:0097193	intrinsic apoptotic signaling pathway	3/123	322/28564	0.1621	0.326036	0.273679	Bnip3/Ier3/Mif	3
GO:0010661	positive regulation of muscle cell apoptotic process	1/123	41/28564	0.162267	0.326036	0.273679	Bnip3	1
GO:0010737	protein kinase A signaling	1/123	41/28564	0.162267	0.326036	0.273679	Mif	1
GO:0038179	neurotrophin signaling pathway	1/123	41/28564	0.162267	0.326036	0.273679	Bex1	1
GO:0045601	regulation of endothelial cell differentiation	1/123	41/28564	0.162267	0.326036	0.273679	Id1	1
GO:0071827	plasma lipoprotein particle organization	1/123	41/28564	0.162267	0.326036	0.273679	Lpl	1
GO:1900744	regulation of p38MAPK cascade	1/123	41/28564	0.162267	0.326036	0.273679	Gadd45g	1
GO:1903670	regulation of sprouting angiogenesis	1/123	41/28564	0.162267	0.326036	0.273679	S100a1	1
GO:0120254	olefinic compound metabolic process	2/123	169/28564	0.165003	0.329234	0.276363	Dhrs4/Ephx2	2
GO:2001236	regulation of extrinsic apoptotic signaling pathway	2/123	169/28564	0.165003	0.329234	0.276363	Atf3/Tnfrsf12a	2
GO:2000146	negative regulation of cell motility	3/123	325/28564	0.165222	0.329234	0.276363	Dnaja4/Emilin2/Mif	3
GO:0003009	skeletal muscle contraction	1/123	42/28564	0.16588	0.329234	0.276363	Casq1	1
GO:0009126	purine nucleoside monophosphate metabolic process	1/123	42/28564	0.16588	0.329234	0.276363	Adssl1	1
GO:0010613	positive regulation of cardiac muscle hypertrophy	1/123	42/28564	0.16588	0.329234	0.276363	Fdps	1
GO:0014059	regulation of dopamine secretion	1/123	42/28564	0.16588	0.329234	0.276363	Syt7	1
GO:0032527	protein exit from endoplasmic reticulum	1/123	42/28564	0.16588	0.329234	0.276363	Insig1	1
GO:0032733	positive regulation of interleukin-10 production	1/123	42/28564	0.16588	0.329234	0.276363	Plcg2	1
GO:0043618	regulation of transcription from RNA polymerase II promoter in response to stress	1/123	42/28564	0.16588	0.329234	0.276363	Atf3	1
GO:0070884	regulation of calcineurin-NFAT signaling cascade	1/123	42/28564	0.16588	0.329234	0.276363	Plcg2	1
GO:2000279	negative regulation of DNA biosynthetic process	1/123	42/28564	0.16588	0.329234	0.276363	Ankrd1	1
GO:0006457	protein folding	2/123	170/28564	0.166523	0.32984	0.276872	Cryab/Dnaja4	2
GO:0032675	regulation of interleukin-6 production	2/123	170/28564	0.166523	0.32984	0.276872	Lpl/Plcg2	2
GO:2000112	regulation of cellular macromolecule biosynthetic process	4/123	497/28564	0.167181	0.329861	0.276889	Dbi/Pstk/Rpl38/Uqcc2	4
GO:0002699	positive regulation of immune effector process	3/123	327/28564	0.167314	0.329861	0.276889	Mif/Plcg2/Rsad2	3
GO:0010631	epithelial cell migration	3/123	327/28564	0.167314	0.329861	0.276889	Dnaja4/Glipr2/Plcg2	3
GO:0061025	membrane fusion	2/123	171/28564	0.168045	0.329861	0.276889	Nkd2/Syt7	2
GO:0090132	epithelium migration	3/123	329/28564	0.169414	0.329861	0.276889	Dnaja4/Glipr2/Plcg2	3
GO:0002335	mature B cell differentiation	1/123	43/28564	0.169477	0.329861	0.276889	Plcg2	1
GO:0006984	ER-nucleus signaling pathway	1/123	43/28564	0.169477	0.329861	0.276889	Insig1	1
GO:0010939	regulation of necrotic cell death	1/123	43/28564	0.169477	0.329861	0.276889	Bnip3	1
GO:0014742	positive regulation of muscle hypertrophy	1/123	43/28564	0.169477	0.329861	0.276889	Fdps	1
GO:0032735	positive regulation of interleukin-12 production	1/123	43/28564	0.169477	0.329861	0.276889	Plcg2	1
GO:0043277	apoptotic cell clearance	1/123	43/28564	0.169477	0.329861	0.276889	Tgm2	1
GO:0060338	regulation of type I interferon-mediated signaling pathway	1/123	43/28564	0.169477	0.329861	0.276889	Mmp12	1
GO:0072595	maintenance of protein localization in organelle	1/123	43/28564	0.169477	0.329861	0.276889	Insig1	1
GO:0086002	cardiac muscle cell action potential involved in contraction	1/123	43/28564	0.169477	0.329861	0.276889	Kcne1	1
GO:0106056	regulation of calcineurin-mediated signaling	1/123	43/28564	0.169477	0.329861	0.276889	Plcg2	1
GO:1901381	positive regulation of potassium ion transmembrane transport	1/123	43/28564	0.169477	0.329861	0.276889	Kcne1	1
GO:0002821	positive regulation of adaptive immune response	2/123	172/28564	0.16957	0.329861	0.276889	Mif/Rsad2	2
GO:2001235	positive regulation of apoptotic signaling pathway	2/123	172/28564	0.16957	0.329861	0.276889	Atf3/Tnfrsf12a	2
GO:0043433	negative regulation of DNA-binding transcription factor activity	2/123	173/28564	0.171098	0.332171	0.278828	Id1/Tceal7	2
GO:0051017	actin filament bundle assembly	2/123	173/28564	0.171098	0.332171	0.278828	Aif1l/Id1	2
GO:0090130	tissue migration	3/123	331/28564	0.171521	0.332348	0.278977	Dnaja4/Glipr2/Plcg2	3
GO:0001782	B cell homeostasis	1/123	44/28564	0.173059	0.332348	0.278977	Mif	1
GO:0009124	nucleoside monophosphate biosynthetic process	1/123	44/28564	0.173059	0.332348	0.278977	Adssl1	1
GO:0032228	regulation of synaptic transmission, GABAergic	1/123	44/28564	0.173059	0.332348	0.278977	Dbi	1
GO:0032508	DNA duplex unwinding	1/123	44/28564	0.173059	0.332348	0.278977	Dtd1	1
GO:0042220	response to cocaine	1/123	44/28564	0.173059	0.332348	0.278977	Tgm2	1
GO:0050691	regulation of defense response to virus by host	1/123	44/28564	0.173059	0.332348	0.278977	Mmp12	1
GO:0050850	positive regulation of calcium-mediated signaling	1/123	44/28564	0.173059	0.332348	0.278977	Plcg2	1
GO:0085029	extracellular matrix assembly	1/123	44/28564	0.173059	0.332348	0.278977	Ntn4	1
GO:0140894	endolysosomal toll-like receptor signaling pathway	1/123	44/28564	0.173059	0.332348	0.278977	Rsad2	1
GO:1901998	toxin transport	1/123	44/28564	0.173059	0.332348	0.278977	Bnip3	1
GO:0016032	viral process	3/123	334/28564	0.174696	0.334595	0.280864	Gbp3/Ifitm3/Rsad2	3
GO:0051494	negative regulation of cytoskeleton organization	2/123	176/28564	0.175694	0.334595	0.280864	Lmod2/Lmod3	2
GO:0061572	actin filament bundle organization	2/123	176/28564	0.175694	0.334595	0.280864	Aif1l/Id1	2
GO:0009410	response to xenobiotic stimulus	3/123	335/28564	0.175758	0.334595	0.280864	Ankrd1/Fos/Gstm6	3
GO:0010830	regulation of myotube differentiation	1/123	45/28564	0.176625	0.334595	0.280864	Lmod3	1
GO:0010935	regulation of macrophage cytokine production	1/123	45/28564	0.176625	0.334595	0.280864	Plcg2	1
GO:0014046	dopamine secretion	1/123	45/28564	0.176625	0.334595	0.280864	Syt7	1
GO:0018149	peptide cross-linking	1/123	45/28564	0.176625	0.334595	0.280864	Tgm2	1
GO:0042092	type 2 immune response	1/123	45/28564	0.176625	0.334595	0.280864	Rsad2	1
GO:0042771	intrinsic apoptotic signaling pathway in response to DNA damage by p53 class mediator	1/123	45/28564	0.176625	0.334595	0.280864	Mif	1
GO:0045840	positive regulation of mitotic nuclear division	1/123	45/28564	0.176625	0.334595	0.280864	Tgfa	1
GO:0061098	positive regulation of protein tyrosine kinase activity	1/123	45/28564	0.176625	0.334595	0.280864	Tgfa	1
GO:0086009	membrane repolarization	1/123	45/28564	0.176625	0.334595	0.280864	Kcne1	1
GO:1902742	apoptotic process involved in development	1/123	45/28564	0.176625	0.334595	0.280864	Cryab	1
GO:0046883	regulation of hormone secretion	3/123	337/28564	0.177888	0.336661	0.282598	Spp1/Syt7/Uqcc2	3
GO:0001783	B cell apoptotic process	1/123	46/28564	0.180176	0.337002	0.282884	Mif	1
GO:0003382	epithelial cell morphogenesis	1/123	46/28564	0.180176	0.337002	0.282884	Id1	1
GO:0008206	bile acid metabolic process	1/123	46/28564	0.180176	0.337002	0.282884	Cyp27a1	1
GO:0009268	response to pH	1/123	46/28564	0.180176	0.337002	0.282884	Kcne1	1
GO:0031952	regulation of protein autophosphorylation	1/123	46/28564	0.180176	0.337002	0.282884	Gpnmb	1
GO:0032768	regulation of monooxygenase activity	1/123	46/28564	0.180176	0.337002	0.282884	S100a1	1
GO:0033028	myeloid cell apoptotic process	1/123	46/28564	0.180176	0.337002	0.282884	Mif	1
GO:0034198	cellular response to amino acid starvation	1/123	46/28564	0.180176	0.337002	0.282884	Atf3	1
GO:0048265	response to pain	1/123	46/28564	0.180176	0.337002	0.282884	Vwa1	1
GO:2000273	positive regulation of signaling receptor activity	1/123	46/28564	0.180176	0.337002	0.282884	Tgfa	1
GO:0010950	positive regulation of endopeptidase activity	2/123	179/28564	0.180309	0.337002	0.282884	Cideb/F3	2
GO:0019722	calcium-mediated signaling	2/123	179/28564	0.180309	0.337002	0.282884	Casq1/Plcg2	2
GO:0032635	interleukin-6 production	2/123	179/28564	0.180309	0.337002	0.282884	Lpl/Plcg2	2
GO:0051100	negative regulation of binding	2/123	180/28564	0.181852	0.339561	0.285032	Id1/Nes	2
GO:0031214	biomineral tissue development	2/123	181/28564	0.183397	0.340757	0.286036	Hacd1/Spp1	2
GO:0002686	negative regulation of leukocyte migration	1/123	47/28564	0.183712	0.340757	0.286036	Mif	1
GO:0043620	regulation of DNA-templated transcription in response to stress	1/123	47/28564	0.183712	0.340757	0.286036	Atf3	1
GO:0048246	macrophage chemotaxis	1/123	47/28564	0.183712	0.340757	0.286036	Mif	1
GO:0055023	positive regulation of cardiac muscle tissue growth	1/123	47/28564	0.183712	0.340757	0.286036	Fdps	1
GO:0140236	translation at presynapse	1/123	47/28564	0.183712	0.340757	0.286036	Rpl38	1
GO:1903115	regulation of actin filament-based movement	1/123	47/28564	0.183712	0.340757	0.286036	Acta2	1
GO:1902905	positive regulation of supramolecular fiber organization	2/123	182/28564	0.184943	0.342715	0.287679	Id1/Lmod2	2
GO:0007596	blood coagulation	2/123	183/28564	0.186492	0.342735	0.287696	Emilin2/F3	2
GO:0071466	cellular response to xenobiotic stimulus	2/123	183/28564	0.186492	0.342735	0.287696	Ankrd1/Gstm6	2
GO:0000266	mitochondrial fission	1/123	48/28564	0.187233	0.342735	0.287696	Bnip3	1
GO:0001941	postsynaptic membrane organization	1/123	48/28564	0.187233	0.342735	0.287696	Zdhhc2	1
GO:0002369	T cell cytokine production	1/123	48/28564	0.187233	0.342735	0.287696	Rsad2	1
GO:0003298	physiological muscle hypertrophy	1/123	48/28564	0.187233	0.342735	0.287696	Fdps	1
GO:0003301	physiological cardiac muscle hypertrophy	1/123	48/28564	0.187233	0.342735	0.287696	Fdps	1
GO:0033173	calcineurin-NFAT signaling cascade	1/123	48/28564	0.187233	0.342735	0.287696	Plcg2	1
GO:0061049	cell growth involved in cardiac muscle cell development	1/123	48/28564	0.187233	0.342735	0.287696	Fdps	1
GO:0098586	cellular response to virus	1/123	48/28564	0.187233	0.342735	0.287696	Mmp12	1
GO:0140241	translation at synapse	1/123	48/28564	0.187233	0.342735	0.287696	Rpl38	1
GO:0140242	translation at postsynapse	1/123	48/28564	0.187233	0.342735	0.287696	Rpl38	1
GO:2001258	negative regulation of cation channel activity	1/123	48/28564	0.187233	0.342735	0.287696	Kcne1	1
GO:0009612	response to mechanical stimulus	2/123	185/28564	0.189595	0.345913	0.290364	Ankrd1/Fos	2
GO:0009409	response to cold	1/123	49/28564	0.190739	0.345913	0.290364	Acot11	1
GO:0010543	regulation of platelet activation	1/123	49/28564	0.190739	0.345913	0.290364	Emilin2	1
GO:0018198	peptidyl-cysteine modification	1/123	49/28564	0.190739	0.345913	0.290364	Zdhhc2	1
GO:0030890	positive regulation of B cell proliferation	1/123	49/28564	0.190739	0.345913	0.290364	Mif	1
GO:0042304	regulation of fatty acid biosynthetic process	1/123	49/28564	0.190739	0.345913	0.290364	Insig1	1
GO:0062208	positive regulation of pattern recognition receptor signaling pathway	1/123	49/28564	0.190739	0.345913	0.290364	Rsad2	1
GO:1900077	negative regulation of cellular response to insulin stimulus	1/123	49/28564	0.190739	0.345913	0.290364	Lpl	1
GO:1905521	regulation of macrophage migration	1/123	49/28564	0.190739	0.345913	0.290364	Mif	1
GO:2000772	regulation of cellular senescence	1/123	49/28564	0.190739	0.345913	0.290364	Mif	1
GO:0007599	hemostasis	2/123	186/28564	0.191149	0.346014	0.290449	Emilin2/F3	2
GO:0050817	coagulation	2/123	186/28564	0.191149	0.346014	0.290449	Emilin2/F3	2
GO:0009267	cellular response to starvation	2/123	187/28564	0.192704	0.348186	0.292272	Atf3/Higd1a	2
GO:0071356	cellular response to tumor necrosis factor	2/123	187/28564	0.192704	0.348186	0.292272	Ankrd1/Gbp3	2
GO:0010332	response to gamma radiation	1/123	50/28564	0.19423	0.349006	0.292961	Cryab	1
GO:0010762	regulation of fibroblast migration	1/123	50/28564	0.19423	0.349006	0.292961	Acta2	1
GO:0017158	regulation of calcium ion-dependent exocytosis	1/123	50/28564	0.19423	0.349006	0.292961	Syt7	1
GO:0039531	regulation of viral-induced cytoplasmic pattern recognition receptor signaling pathway	1/123	50/28564	0.19423	0.349006	0.292961	Rsad2	1
GO:0043647	inositol phosphate metabolic process	1/123	50/28564	0.19423	0.349006	0.292961	Plcg2	1
GO:0060421	positive regulation of heart growth	1/123	50/28564	0.19423	0.349006	0.292961	Fdps	1
GO:0002221	pattern recognition receptor signaling pathway	2/123	189/28564	0.195821	0.35122	0.294819	Plcg2/Rsad2	2
GO:0071478	cellular response to radiation	2/123	189/28564	0.195821	0.35122	0.294819	Cryab/Opn4	2
GO:0071900	regulation of protein serine/threonine kinase activity	3/123	354/28564	0.196269	0.351377	0.29495	Higd1a/Mif/Tgfa	3
GO:0044282	small molecule catabolic process	3/123	355/28564	0.197365	0.351377	0.29495	Cyp27a1/Dbi/Slc16a3	3
GO:0003254	regulation of membrane depolarization	1/123	51/28564	0.197706	0.351377	0.29495	Fhl1	1
GO:0032392	DNA geometric change	1/123	51/28564	0.197706	0.351377	0.29495	Dtd1	1
GO:0038066	p38MAPK cascade	1/123	51/28564	0.197706	0.351377	0.29495	Gadd45g	1
GO:0042088	T-helper 1 type immune response	1/123	51/28564	0.197706	0.351377	0.29495	Gadd45g	1
GO:0046456	icosanoid biosynthetic process	1/123	51/28564	0.197706	0.351377	0.29495	Mif	1
GO:1902041	regulation of extrinsic apoptotic signaling pathway via death domain receptors	1/123	51/28564	0.197706	0.351377	0.29495	Atf3	1
GO:1903426	regulation of reactive oxygen species biosynthetic process	1/123	51/28564	0.197706	0.351377	0.29495	Plcg2	1
GO:1990928	response to amino acid starvation	1/123	51/28564	0.197706	0.351377	0.29495	Atf3	1
GO:0046631	alpha-beta T cell activation	2/123	191/28564	0.198944	0.353257	0.296529	Gadd45g/Rsad2	2
GO:0048660	regulation of smooth muscle cell proliferation	2/123	192/28564	0.200508	0.354946	0.297947	Cnn1/Tgm2	2
GO:0009311	oligosaccharide metabolic process	1/123	52/28564	0.201166	0.354946	0.297947	Man2b2	1
GO:0010718	positive regulation of epithelial to mesenchymal transition	1/123	52/28564	0.201166	0.354946	0.297947	Glipr2	1
GO:0010934	macrophage cytokine production	1/123	52/28564	0.201166	0.354946	0.297947	Plcg2	1
GO:0046596	regulation of viral entry into host cell	1/123	52/28564	0.201166	0.354946	0.297947	Ifitm3	1
GO:0097720	calcineurin-mediated signaling	1/123	52/28564	0.201166	0.354946	0.297947	Plcg2	1
GO:2000351	regulation of endothelial cell apoptotic process	1/123	52/28564	0.201166	0.354946	0.297947	Id1	1
GO:0010951	negative regulation of endopeptidase activity	2/123	193/28564	0.202073	0.356225	0.29902	Cryab/Serpinb6b	2
GO:0040013	negative regulation of locomotion	3/123	360/28564	0.202867	0.357301	0.299923	Dnaja4/Emilin2/Mif	3
GO:0002705	positive regulation of leukocyte mediated immunity	2/123	194/28564	0.20364	0.358018	0.300525	Plcg2/Rsad2	2
GO:0044703	multi-organism reproductive process	2/123	194/28564	0.20364	0.358018	0.300525	Mmp12/Rxfp1	2
GO:0030838	positive regulation of actin filament polymerization	1/123	53/28564	0.204613	0.358118	0.300609	Lmod2	1
GO:0031103	axon regeneration	1/123	53/28564	0.204613	0.358118	0.300609	Bex1	1
GO:1902895	positive regulation of miRNA transcription	1/123	53/28564	0.204613	0.358118	0.300609	Fos	1
GO:1902930	regulation of alcohol biosynthetic process	1/123	53/28564	0.204613	0.358118	0.300609	Fdps	1
GO:1990748	cellular detoxification	1/123	53/28564	0.204613	0.358118	0.300609	Gstm6	1
GO:0032956	regulation of actin cytoskeleton organization	3/123	362/28564	0.205077	0.35861	0.301022	Id1/Lmod2/Lmod3	3
GO:0035051	cardiocyte differentiation	2/123	196/28564	0.206778	0.361213	0.303207	AW551984/Fdps	2
GO:0042176	regulation of protein catabolic process	3/123	364/28564	0.207294	0.361213	0.303207	Ier3/Nkd2/Zdhhc2	3
GO:0009161	ribonucleoside monophosphate metabolic process	1/123	54/28564	0.208044	0.361213	0.303207	Adssl1	1
GO:0009583	detection of light stimulus	1/123	54/28564	0.208044	0.361213	0.303207	Opn4	1
GO:0044818	mitotic G2/M transition checkpoint	1/123	54/28564	0.208044	0.361213	0.303207	Ier3	1
GO:0046460	neutral lipid biosynthetic process	1/123	54/28564	0.208044	0.361213	0.303207	Lpl	1
GO:0046463	acylglycerol biosynthetic process	1/123	54/28564	0.208044	0.361213	0.303207	Lpl	1
GO:0050853	B cell receptor signaling pathway	1/123	54/28564	0.208044	0.361213	0.303207	Plcg2	1
GO:0008154	actin polymerization or depolymerization	2/123	197/28564	0.208349	0.361421	0.303382	Lmod2/Lmod3	2
GO:0046942	carboxylic acid transport	3/123	367/28564	0.210629	0.364555	0.306013	Fabp3/Mif/Slc16a3	3
GO:0006110	regulation of glycolytic process	1/123	55/28564	0.211461	0.364555	0.306013	Ier3	1
GO:0010883	regulation of lipid storage	1/123	55/28564	0.211461	0.364555	0.306013	Lpl	1
GO:0034605	cellular response to heat	1/123	55/28564	0.211461	0.364555	0.306013	Ier5	1
GO:0045773	positive regulation of axon extension	1/123	55/28564	0.211461	0.364555	0.306013	Tnfrsf12a	1
GO:0072577	endothelial cell apoptotic process	1/123	55/28564	0.211461	0.364555	0.306013	Id1	1
GO:1903533	regulation of protein targeting	1/123	55/28564	0.211461	0.364555	0.306013	Kcne1	1
GO:0015849	organic acid transport	3/123	369/28564	0.212859	0.366037	0.307256	Fabp3/Mif/Slc16a3	3
GO:0002758	innate immune response-activating signaling pathway	2/123	200/28564	0.213069	0.366037	0.307256	Plcg2/Rsad2	2
GO:0008016	regulation of heart contraction	2/123	200/28564	0.213069	0.366037	0.307256	Kcne1/S100a1	2
GO:0048659	smooth muscle cell proliferation	2/123	200/28564	0.213069	0.366037	0.307256	Cnn1/Tgm2	2
GO:0001662	behavioral fear response	1/123	56/28564	0.214863	0.367826	0.308758	Dbi	1
GO:0010596	negative regulation of endothelial cell migration	1/123	56/28564	0.214863	0.367826	0.308758	Dnaja4	1
GO:0031648	protein destabilization	1/123	56/28564	0.214863	0.367826	0.308758	Id1	1
GO:1901861	regulation of muscle tissue development	1/123	56/28564	0.214863	0.367826	0.308758	Lmod3	1
GO:0043405	regulation of MAP kinase activity	2/123	202/28564	0.216221	0.369828	0.310438	Mif/Tgfa	2
GO:0045860	positive regulation of protein kinase activity	3/123	373/28564	0.217335	0.37006	0.310633	Higd1a/Mif/Tgfa	3
GO:0010952	positive regulation of peptidase activity	2/123	203/28564	0.217799	0.37006	0.310633	Cideb/F3	2
GO:0002209	behavioral defense response	1/123	57/28564	0.21825	0.37006	0.310633	Dbi	1
GO:0009395	phospholipid catabolic process	1/123	57/28564	0.21825	0.37006	0.310633	Plcg2	1
GO:0010677	negative regulation of cellular carbohydrate metabolic process	1/123	57/28564	0.21825	0.37006	0.310633	Ier3	1
GO:0044060	regulation of endocrine process	1/123	57/28564	0.21825	0.37006	0.310633	Spp1	1
GO:0045777	positive regulation of blood pressure	1/123	57/28564	0.21825	0.37006	0.310633	Ephx2	1
GO:0048016	inositol phosphate-mediated signaling	1/123	57/28564	0.21825	0.37006	0.310633	Plcg2	1
GO:1900271	regulation of long-term synaptic potentiation	1/123	57/28564	0.21825	0.37006	0.310633	Zdhhc2	1
GO:1902692	regulation of neuroblast proliferation	1/123	57/28564	0.21825	0.37006	0.310633	Bex1	1
GO:0030857	negative regulation of epithelial cell differentiation	1/123	58/28564	0.221623	0.374804	0.314616	Id1	1
GO:0050922	negative regulation of chemotaxis	1/123	58/28564	0.221623	0.374804	0.314616	Mif	1
GO:0070229	negative regulation of lymphocyte apoptotic process	1/123	58/28564	0.221623	0.374804	0.314616	Mif	1
GO:0032271	regulation of protein polymerization	2/123	206/28564	0.222539	0.37561	0.315292	Lmod2/Lmod3	2
GO:0051962	positive regulation of nervous system development	3/123	379/28564	0.224086	0.37561	0.315292	Bex1/Tgm2/Tnfrsf12a	3
GO:0034612	response to tumor necrosis factor	2/123	207/28564	0.224121	0.37561	0.315292	Ankrd1/Gbp3	2
GO:0045732	positive regulation of protein catabolic process	2/123	207/28564	0.224121	0.37561	0.315292	Ier3/Nkd2	2
GO:0071805	potassium ion transmembrane transport	2/123	207/28564	0.224121	0.37561	0.315292	Fhl1/Kcne1	2
GO:0001961	positive regulation of cytokine-mediated signaling pathway	1/123	59/28564	0.224982	0.37561	0.315292	Mmp12	1
GO:0032757	positive regulation of interleukin-8 production	1/123	59/28564	0.224982	0.37561	0.315292	F3	1
GO:0035458	cellular response to interferon-beta	1/123	59/28564	0.224982	0.37561	0.315292	Gbp3	1
GO:0050832	defense response to fungus	1/123	59/28564	0.224982	0.37561	0.315292	Plcg2	1
GO:0050881	musculoskeletal movement	1/123	59/28564	0.224982	0.37561	0.315292	Casq1	1
GO:0051055	negative regulation of lipid biosynthetic process	1/123	59/28564	0.224982	0.37561	0.315292	Insig1	1
GO:0071103	DNA conformation change	1/123	59/28564	0.224982	0.37561	0.315292	Dtd1	1
GO:1903350	response to dopamine	1/123	59/28564	0.224982	0.37561	0.315292	Tgm2	1
GO:1903351	cellular response to dopamine	1/123	59/28564	0.224982	0.37561	0.315292	Tgm2	1
GO:2000630	positive regulation of miRNA metabolic process	1/123	59/28564	0.224982	0.37561	0.315292	Fos	1
GO:0030308	negative regulation of cell growth	2/123	208/28564	0.225704	0.376173	0.315765	Cryab/Fhl1	2
GO:0031334	positive regulation of protein-containing complex assembly	2/123	208/28564	0.225704	0.376173	0.315765	Lmod2/Plcg2	2
GO:0044706	multi-multicellular organism process	2/123	209/28564	0.227288	0.377327	0.316733	Mmp12/Rxfp1	2
GO:0032309	icosanoid secretion	1/123	60/28564	0.228326	0.377327	0.316733	Mif	1
GO:0045744	negative regulation of G protein-coupled receptor signaling pathway	1/123	60/28564	0.228326	0.377327	0.316733	Mrap	1
GO:0050879	multicellular organismal movement	1/123	60/28564	0.228326	0.377327	0.316733	Casq1	1
GO:0051353	positive regulation of oxidoreductase activity	1/123	60/28564	0.228326	0.377327	0.316733	S100a1	1
GO:0055078	sodium ion homeostasis	1/123	60/28564	0.228326	0.377327	0.316733	Spp1	1
GO:0060443	mammary gland morphogenesis	1/123	60/28564	0.228326	0.377327	0.316733	Rxfp1	1
GO:0097237	cellular response to toxic substance	1/123	60/28564	0.228326	0.377327	0.316733	Gstm6	1
GO:1901616	organic hydroxy compound catabolic process	1/123	60/28564	0.228326	0.377327	0.316733	Cyp27a1	1
GO:1902808	positive regulation of cell cycle G1/S phase transition	1/123	60/28564	0.228326	0.377327	0.316733	Plcg2	1
GO:0030307	positive regulation of cell growth	2/123	210/28564	0.228872	0.377591	0.316955	Fdps/Tnfrsf12a	2
GO:0042594	response to starvation	2/123	210/28564	0.228872	0.377591	0.316955	Atf3/Higd1a	2
GO:0045862	positive regulation of proteolysis	3/123	384/28564	0.229743	0.378708	0.317892	Cideb/F3/Nkd2	3
GO:0043281	regulation of cysteine-type endopeptidase activity involved in apoptotic process	2/123	211/28564	0.230458	0.379246	0.318344	Cryab/F3	2
GO:0098742	cell-cell adhesion via plasma-membrane adhesion molecules	2/123	211/28564	0.230458	0.379246	0.318344	Pcdhga12/Pcdhga4	2
GO:0045088	regulation of innate immune response	3/123	385/28564	0.230878	0.379253	0.31835	Mmp12/Plcg2/Rsad2	3
GO:0045786	negative regulation of cell cycle	3/123	385/28564	0.230878	0.379253	0.31835	Fhl1/Gpnmb/Ier3	3
GO:0001974	blood vessel remodeling	1/123	61/28564	0.231656	0.379253	0.31835	Tgm2	1
GO:0015872	dopamine transport	1/123	61/28564	0.231656	0.379253	0.31835	Syt7	1
GO:0043392	negative regulation of DNA binding	1/123	61/28564	0.231656	0.379253	0.31835	Id1	1
GO:0051591	response to cAMP	1/123	61/28564	0.231656	0.379253	0.31835	Kcne1	1
GO:0048167	regulation of synaptic plasticity	3/123	386/28564	0.232014	0.379253	0.31835	Dbi/Syt7/Zdhhc2	3
GO:0050900	leukocyte migration	3/123	386/28564	0.232014	0.379253	0.31835	Cxcl2/Mif/Spp1	3
GO:0002011	morphogenesis of an epithelial sheet	1/123	62/28564	0.234972	0.380273	0.319206	Mmp12	1
GO:0006360	transcription by RNA polymerase I	1/123	62/28564	0.234972	0.380273	0.319206	Polr1e	1
GO:0010257	NADH dehydrogenase complex assembly	1/123	62/28564	0.234972	0.380273	0.319206	Ndufs6	1
GO:0010665	regulation of cardiac muscle cell apoptotic process	1/123	62/28564	0.234972	0.380273	0.319206	Bnip3	1
GO:0010812	negative regulation of cell-substrate adhesion	1/123	62/28564	0.234972	0.380273	0.319206	Mmp12	1
GO:0032655	regulation of interleukin-12 production	1/123	62/28564	0.234972	0.380273	0.319206	Plcg2	1
GO:0032981	mitochondrial respiratory chain complex I assembly	1/123	62/28564	0.234972	0.380273	0.319206	Ndufs6	1
GO:0042596	fear response	1/123	62/28564	0.234972	0.380273	0.319206	Dbi	1
GO:0045599	negative regulation of fat cell differentiation	1/123	62/28564	0.234972	0.380273	0.319206	Insig1	1
GO:0070527	platelet aggregation	1/123	62/28564	0.234972	0.380273	0.319206	Emilin2	1
GO:0086001	cardiac muscle cell action potential	1/123	62/28564	0.234972	0.380273	0.319206	Kcne1	1
GO:1903409	reactive oxygen species biosynthetic process	1/123	62/28564	0.234972	0.380273	0.319206	Plcg2	1
GO:0031102	neuron projection regeneration	1/123	63/28564	0.238273	0.384343	0.322623	Bex1	1
GO:0042551	neuron maturation	1/123	63/28564	0.238273	0.384343	0.322623	Ntn4	1
GO:0045912	negative regulation of carbohydrate metabolic process	1/123	63/28564	0.238273	0.384343	0.322623	Ier3	1
GO:0046622	positive regulation of organ growth	1/123	63/28564	0.238273	0.384343	0.322623	Fdps	1
GO:0032615	interleukin-12 production	1/123	64/28564	0.241561	0.387727	0.325463	Plcg2	1
GO:0032653	regulation of interleukin-10 production	1/123	64/28564	0.241561	0.387727	0.325463	Plcg2	1
GO:0042255	ribosome assembly	1/123	64/28564	0.241561	0.387727	0.325463	Rpl38	1
GO:0048260	positive regulation of receptor-mediated endocytosis	1/123	64/28564	0.241561	0.387727	0.325463	Plcg2	1
GO:0071260	cellular response to mechanical stimulus	1/123	64/28564	0.241561	0.387727	0.325463	Ankrd1	1
GO:1903307	positive regulation of regulated secretory pathway	1/123	64/28564	0.241561	0.387727	0.325463	Syt7	1
GO:0048639	positive regulation of developmental growth	2/123	220/28564	0.244755	0.390098	0.327453	Fdps/Tnfrsf12a	2
GO:0001523	retinoid metabolic process	1/123	65/28564	0.244834	0.390098	0.327453	Dhrs4	1
GO:0006911	phagocytosis, engulfment	1/123	65/28564	0.244834	0.390098	0.327453	Plcg2	1
GO:0010662	regulation of striated muscle cell apoptotic process	1/123	65/28564	0.244834	0.390098	0.327453	Bnip3	1
GO:0014911	positive regulation of smooth muscle cell migration	1/123	65/28564	0.244834	0.390098	0.327453	F3	1
GO:0051785	positive regulation of nuclear division	1/123	65/28564	0.244834	0.390098	0.327453	Tgfa	1
GO:0060760	positive regulation of response to cytokine stimulus	1/123	65/28564	0.244834	0.390098	0.327453	Mmp12	1
GO:0070897	transcription preinitiation complex assembly	1/123	65/28564	0.244834	0.390098	0.327453	Polr1e	1
GO:0071470	cellular response to osmotic stress	1/123	65/28564	0.244834	0.390098	0.327453	Serpinb6b	1
GO:0032869	cellular response to insulin stimulus	2/123	221/28564	0.246346	0.391868	0.328939	Insig1/Lpl	2
GO:0050796	regulation of insulin secretion	2/123	221/28564	0.246346	0.391868	0.328939	Syt7/Uqcc2	2
GO:0010659	cardiac muscle cell apoptotic process	1/123	66/28564	0.248093	0.392095	0.32913	Bnip3	1
GO:0032720	negative regulation of tumor necrosis factor production	1/123	66/28564	0.248093	0.392095	0.32913	Gpnmb	1
GO:0033363	secretory granule organization	1/123	66/28564	0.248093	0.392095	0.32913	Kcne1	1
GO:0045776	negative regulation of blood pressure	1/123	66/28564	0.248093	0.392095	0.32913	Ier3	1
GO:0046503	glycerolipid catabolic process	1/123	66/28564	0.248093	0.392095	0.32913	Lpl	1
GO:0048008	platelet-derived growth factor receptor signaling pathway	1/123	66/28564	0.248093	0.392095	0.32913	F3	1
GO:0060688	regulation of morphogenesis of a branching structure	1/123	66/28564	0.248093	0.392095	0.32913	Ntn4	1
GO:0098781	ncRNA transcription	1/123	66/28564	0.248093	0.392095	0.32913	Polr1e	1
GO:0002285	lymphocyte activation involved in immune response	2/123	223/28564	0.249529	0.393723	0.330496	Gadd45g/Plcg2	2
GO:0001649	osteoblast differentiation	2/123	224/28564	0.251122	0.393723	0.330496	Id1/Spp1	2
GO:0016101	diterpenoid metabolic process	1/123	67/28564	0.251338	0.393723	0.330496	Dhrs4	1
GO:0032613	interleukin-10 production	1/123	67/28564	0.251338	0.393723	0.330496	Plcg2	1
GO:0032663	regulation of interleukin-2 production	1/123	67/28564	0.251338	0.393723	0.330496	Plcg2	1
GO:0032731	positive regulation of interleukin-1 beta production	1/123	67/28564	0.251338	0.393723	0.330496	Lpl	1
GO:0043470	regulation of carbohydrate catabolic process	1/123	67/28564	0.251338	0.393723	0.330496	Ier3	1
GO:0048286	lung alveolus development	1/123	67/28564	0.251338	0.393723	0.330496	Mmp12	1
GO:1903539	protein localization to postsynaptic membrane	1/123	67/28564	0.251338	0.393723	0.330496	Zdhhc2	1
GO:1903556	negative regulation of tumor necrosis factor superfamily cytokine production	1/123	67/28564	0.251338	0.393723	0.330496	Gpnmb	1
GO:1905517	macrophage migration	1/123	67/28564	0.251338	0.393723	0.330496	Mif	1
GO:0032535	regulation of cellular component size	3/123	404/28564	0.252626	0.394361	0.331032	Lmod2/Lmod3/Tnfrsf12a	3
GO:0046879	hormone secretion	3/123	404/28564	0.252626	0.394361	0.331032	Spp1/Syt7/Uqcc2	3
GO:0007188	adenylate cyclase-modulating G protein-coupled receptor signaling pathway	2/123	225/28564	0.252714	0.394361	0.331032	Mrap/Rxfp1	2
GO:0002440	production of molecular mediator of immune response	3/123	405/28564	0.253779	0.394361	0.331032	Mif/Plcg2/Rsad2	3
GO:1901214	regulation of neuron death	3/123	405/28564	0.253779	0.394361	0.331032	Fos/Gpnmb/Nes	3
GO:0007623	circadian rhythm	2/123	226/28564	0.254307	0.394361	0.331032	Id1/Opn4	2
GO:0043393	regulation of protein binding	2/123	226/28564	0.254307	0.394361	0.331032	Id1/Nes	2
GO:0002224	toll-like receptor signaling pathway	1/123	68/28564	0.25457	0.394361	0.331032	Plcg2	1
GO:0032233	positive regulation of actin filament bundle assembly	1/123	68/28564	0.25457	0.394361	0.331032	Id1	1
GO:0051932	synaptic transmission, GABAergic	1/123	68/28564	0.25457	0.394361	0.331032	Dbi	1
GO:0062237	protein localization to postsynapse	1/123	68/28564	0.25457	0.394361	0.331032	Zdhhc2	1
GO:0070265	necrotic cell death	1/123	68/28564	0.25457	0.394361	0.331032	Bnip3	1
GO:0097006	regulation of plasma lipoprotein particle levels	1/123	68/28564	0.25457	0.394361	0.331032	Lpl	1
GO:0140115	export across plasma membrane	1/123	68/28564	0.25457	0.394361	0.331032	Kcne1	1
GO:0048469	cell maturation	2/123	227/28564	0.255901	0.396109	0.332499	Kcne1/Ntn4	2
GO:0009123	nucleoside monophosphate metabolic process	1/123	69/28564	0.257787	0.397143	0.333367	Adssl1	1
GO:0010658	striated muscle cell apoptotic process	1/123	69/28564	0.257787	0.397143	0.333367	Bnip3	1
GO:0045668	negative regulation of osteoblast differentiation	1/123	69/28564	0.257787	0.397143	0.333367	Id1	1
GO:0048524	positive regulation of viral process	1/123	69/28564	0.257787	0.397143	0.333367	Gbp3	1
GO:0050433	regulation of catecholamine secretion	1/123	69/28564	0.257787	0.397143	0.333367	Syt7	1
GO:0061951	establishment of protein localization to plasma membrane	1/123	69/28564	0.257787	0.397143	0.333367	Zdhhc2	1
GO:0061138	morphogenesis of a branching epithelium	2/123	229/28564	0.259088	0.398832	0.334785	Ntn4/Tgm2	2
GO:0006417	regulation of translation	3/123	411/28564	0.260716	0.39956	0.335396	Pstk/Rpl38/Uqcc2	3
GO:0001885	endothelial cell development	1/123	70/28564	0.260991	0.39956	0.335396	Id1	1
GO:0006749	glutathione metabolic process	1/123	70/28564	0.260991	0.39956	0.335396	Gstm6	1
GO:0042149	cellular response to glucose starvation	1/123	70/28564	0.260991	0.39956	0.335396	Higd1a	1
GO:0042273	ribosomal large subunit biogenesis	1/123	70/28564	0.260991	0.39956	0.335396	Rpl38	1
GO:0060425	lung morphogenesis	1/123	70/28564	0.260991	0.39956	0.335396	Id1	1
GO:0061337	cardiac conduction	1/123	70/28564	0.260991	0.39956	0.335396	Kcne1	1
GO:0009914	hormone transport	3/123	413/28564	0.263034	0.401301	0.336857	Spp1/Syt7/Uqcc2	3
GO:0032507	maintenance of protein location in cell	1/123	71/28564	0.264181	0.401301	0.336857	Insig1	1
GO:0042093	T-helper cell differentiation	1/123	71/28564	0.264181	0.401301	0.336857	Gadd45g	1
GO:0043113	receptor clustering	1/123	71/28564	0.264181	0.401301	0.336857	Zdhhc2	1
GO:0050994	regulation of lipid catabolic process	1/123	71/28564	0.264181	0.401301	0.336857	Dbi	1
GO:0060986	endocrine hormone secretion	1/123	71/28564	0.264181	0.401301	0.336857	Spp1	1
GO:0070098	chemokine-mediated signaling pathway	1/123	71/28564	0.264181	0.401301	0.336857	Cxcl2	1
GO:0086003	cardiac muscle cell contraction	1/123	71/28564	0.264181	0.401301	0.336857	Kcne1	1
GO:0098754	detoxification	1/123	71/28564	0.264181	0.401301	0.336857	Gstm6	1
GO:1904036	negative regulation of epithelial cell apoptotic process	1/123	71/28564	0.264181	0.401301	0.336857	Id1	1
GO:0002294	CD4-positive, alpha-beta T cell differentiation involved in immune response	1/123	72/28564	0.267358	0.402995	0.338279	Gadd45g	1
GO:0009620	response to fungus	1/123	72/28564	0.267358	0.402995	0.338279	Plcg2	1
GO:0010761	fibroblast migration	1/123	72/28564	0.267358	0.402995	0.338279	Acta2	1
GO:0030968	endoplasmic reticulum unfolded protein response	1/123	72/28564	0.267358	0.402995	0.338279	Atf3	1
GO:0042058	regulation of epidermal growth factor receptor signaling pathway	1/123	72/28564	0.267358	0.402995	0.338279	Tgfa	1
GO:0070613	regulation of protein processing	1/123	72/28564	0.267358	0.402995	0.338279	Nkd2	1
GO:0071868	cellular response to monoamine stimulus	1/123	72/28564	0.267358	0.402995	0.338279	Tgm2	1
GO:0071870	cellular response to catecholamine stimulus	1/123	72/28564	0.267358	0.402995	0.338279	Tgm2	1
GO:1901657	glycosyl compound metabolic process	1/123	72/28564	0.267358	0.402995	0.338279	Fuca2	1
GO:1902893	regulation of miRNA transcription	1/123	72/28564	0.267358	0.402995	0.338279	Fos	1
GO:0002218	activation of innate immune response	2/123	236/28564	0.270245	0.405263	0.340183	Plcg2/Rsad2	2
GO:0007160	cell-matrix adhesion	2/123	236/28564	0.270245	0.405263	0.340183	Epdr1/Mmp12	2
GO:0001960	negative regulation of cytokine-mediated signaling pathway	1/123	73/28564	0.270521	0.405263	0.340183	Mmp12	1
GO:0002293	alpha-beta T cell differentiation involved in immune response	1/123	73/28564	0.270521	0.405263	0.340183	Gadd45g	1
GO:0008333	endosome to lysosome transport	1/123	73/28564	0.270521	0.405263	0.340183	Pcdhga3	1
GO:0030888	regulation of B cell proliferation	1/123	73/28564	0.270521	0.405263	0.340183	Mif	1
GO:0055008	cardiac muscle tissue morphogenesis	1/123	73/28564	0.270521	0.405263	0.340183	Ankrd1	1
GO:1905330	regulation of morphogenesis of an epithelium	1/123	73/28564	0.270521	0.405263	0.340183	Ntn4	1
GO:0016197	endosomal transport	2/123	237/28564	0.271839	0.405937	0.340749	Ehd4/Zdhhc2	2
GO:0002287	alpha-beta T cell activation involved in immune response	1/123	74/28564	0.27367	0.405937	0.340749	Gadd45g	1
GO:0002763	positive regulation of myeloid leukocyte differentiation	1/123	74/28564	0.27367	0.405937	0.340749	Fos	1
GO:0010633	negative regulation of epithelial cell migration	1/123	74/28564	0.27367	0.405937	0.340749	Dnaja4	1
GO:0032623	interleukin-2 production	1/123	74/28564	0.27367	0.405937	0.340749	Plcg2	1
GO:0032922	circadian regulation of gene expression	1/123	74/28564	0.27367	0.405937	0.340749	Id1	1
GO:0042274	ribosomal small subunit biogenesis	1/123	74/28564	0.27367	0.405937	0.340749	Rpl38	1
GO:0048168	regulation of neuronal synaptic plasticity	1/123	74/28564	0.27367	0.405937	0.340749	Zdhhc2	1
GO:0048662	negative regulation of smooth muscle cell proliferation	1/123	74/28564	0.27367	0.405937	0.340749	Cnn1	1
GO:0061614	miRNA transcription	1/123	74/28564	0.27367	0.405937	0.340749	Fos	1
GO:0071715	icosanoid transport	1/123	74/28564	0.27367	0.405937	0.340749	Mif	1
GO:0097194	execution phase of apoptosis	1/123	74/28564	0.27367	0.405937	0.340749	Cideb	1
GO:0099024	plasma membrane invagination	1/123	74/28564	0.27367	0.405937	0.340749	Plcg2	1
GO:0002220	innate immune response activating cell surface receptor signaling pathway	1/123	75/28564	0.276806	0.408727	0.343091	Plcg2	1
GO:0006900	vesicle budding from membrane	1/123	75/28564	0.276806	0.408727	0.343091	Insig1	1
GO:0017156	calcium-ion regulated exocytosis	1/123	75/28564	0.276806	0.408727	0.343091	Syt7	1
GO:0071867	response to monoamine	1/123	75/28564	0.276806	0.408727	0.343091	Tgm2	1
GO:0071869	response to catecholamine	1/123	75/28564	0.276806	0.408727	0.343091	Tgm2	1
GO:1904705	regulation of vascular associated smooth muscle cell proliferation	1/123	75/28564	0.276806	0.408727	0.343091	Cnn1	1
GO:0002064	epithelial cell development	2/123	242/28564	0.279807	0.410239	0.34436	Id1/Kcne1	2
GO:0016054	organic acid catabolic process	2/123	242/28564	0.279807	0.410239	0.34436	Dbi/Slc16a3	2
GO:0046395	carboxylic acid catabolic process	2/123	242/28564	0.279807	0.410239	0.34436	Dbi/Slc16a3	2
GO:0060047	heart contraction	2/123	242/28564	0.279807	0.410239	0.34436	Kcne1/S100a1	2
GO:0071560	cellular response to transforming growth factor beta stimulus	2/123	242/28564	0.279807	0.410239	0.34436	Ankrd1/Fos	2
GO:0097191	extrinsic apoptotic signaling pathway	2/123	242/28564	0.279807	0.410239	0.34436	Atf3/Tnfrsf12a	2
GO:0007566	embryo implantation	1/123	76/28564	0.279928	0.410239	0.34436	Mmp12	1
GO:0032677	regulation of interleukin-8 production	1/123	76/28564	0.279928	0.410239	0.34436	F3	1
GO:0050432	catecholamine secretion	1/123	76/28564	0.279928	0.410239	0.34436	Syt7	1
GO:2001021	negative regulation of response to DNA damage stimulus	1/123	76/28564	0.279928	0.410239	0.34436	Mif	1
GO:0051403	stress-activated MAPK cascade	2/123	243/28564	0.2814	0.411403	0.345337	Cryab/Gadd45g	2
GO:0019221	cytokine-mediated signaling pathway	3/123	429/28564	0.281666	0.411403	0.345337	Cxcl2/Ifitm3/Mmp12	3
GO:0032102	negative regulation of response to external stimulus	3/123	429/28564	0.281666	0.411403	0.345337	Ier3/Mif/Mmp12	3
GO:0042886	amide transport	3/123	429/28564	0.281666	0.411403	0.345337	Gltp/Syt7/Uqcc2	3
GO:0006635	fatty acid beta-oxidation	1/123	77/28564	0.283037	0.411403	0.345337	Dbi	1
GO:0010611	regulation of cardiac muscle hypertrophy	1/123	77/28564	0.283037	0.411403	0.345337	Fdps	1
GO:0014009	glial cell proliferation	1/123	77/28564	0.283037	0.411403	0.345337	Dbi	1
GO:0032637	interleukin-8 production	1/123	77/28564	0.283037	0.411403	0.345337	F3	1
GO:0060761	negative regulation of response to cytokine stimulus	1/123	77/28564	0.283037	0.411403	0.345337	Mmp12	1
GO:0070972	protein localization to endoplasmic reticulum	1/123	77/28564	0.283037	0.411403	0.345337	Insig1	1
GO:1903317	regulation of protein maturation	1/123	77/28564	0.283037	0.411403	0.345337	Nkd2	1
GO:0006813	potassium ion transport	2/123	245/28564	0.284586	0.413347	0.346969	Fhl1/Kcne1	2
GO:0006919	activation of cysteine-type endopeptidase activity involved in apoptotic process	1/123	78/28564	0.286133	0.413509	0.347105	F3	1
GO:0032732	positive regulation of interleukin-1 production	1/123	78/28564	0.286133	0.413509	0.347105	Lpl	1
GO:0061097	regulation of protein tyrosine kinase activity	1/123	78/28564	0.286133	0.413509	0.347105	Tgfa	1
GO:0150076	neuroinflammatory response	1/123	78/28564	0.286133	0.413509	0.347105	Plcg2	1
GO:1901184	regulation of ERBB signaling pathway	1/123	78/28564	0.286133	0.413509	0.347105	Tgfa	1
GO:2000379	positive regulation of reactive oxygen species metabolic process	1/123	78/28564	0.286133	0.413509	0.347105	Plcg2	1
GO:0071559	response to transforming growth factor beta	2/123	246/28564	0.286178	0.413509	0.347105	Ankrd1/Fos	2
GO:0007632	visual behavior	1/123	79/28564	0.289215	0.415441	0.348727	Opn4	1
GO:0016239	positive regulation of macroautophagy	1/123	79/28564	0.289215	0.415441	0.348727	Bnip3	1
GO:0043627	response to estrogen	1/123	79/28564	0.289215	0.415441	0.348727	Cited4	1
GO:0044773	mitotic DNA damage checkpoint signaling	1/123	79/28564	0.289215	0.415441	0.348727	Ier3	1
GO:0048146	positive regulation of fibroblast proliferation	1/123	79/28564	0.289215	0.415441	0.348727	Mif	1
GO:0048488	synaptic vesicle endocytosis	1/123	79/28564	0.289215	0.415441	0.348727	Syt7	1
GO:0071347	cellular response to interleukin-1	1/123	79/28564	0.289215	0.415441	0.348727	Ankrd1	1
GO:1990874	vascular associated smooth muscle cell proliferation	1/123	79/28564	0.289215	0.415441	0.348727	Cnn1	1
GO:0001763	morphogenesis of a branching structure	2/123	249/28564	0.290953	0.41713	0.350144	Ntn4/Tgm2	2
GO:0002819	regulation of adaptive immune response	2/123	249/28564	0.290953	0.41713	0.350144	Mif/Rsad2	2
GO:0015711	organic anion transport	3/123	437/28564	0.291031	0.41713	0.350144	Fabp3/Mif/Slc16a3	3
GO:0002292	T cell differentiation involved in immune response	1/123	80/28564	0.292284	0.418007	0.350881	Gadd45g	1
GO:0014743	regulation of muscle hypertrophy	1/123	80/28564	0.292284	0.418007	0.350881	Fdps	1
GO:1903578	regulation of ATP metabolic process	1/123	80/28564	0.292284	0.418007	0.350881	Ier3	1
GO:0033674	positive regulation of kinase activity	3/123	440/28564	0.294548	0.420532	0.353	Higd1a/Mif/Tgfa	3
GO:0019362	pyridine nucleotide metabolic process	1/123	81/28564	0.29534	0.420532	0.353	Nmrk2	1
GO:0042130	negative regulation of T cell proliferation	1/123	81/28564	0.29534	0.420532	0.353	Gpnmb	1
GO:1990868	response to chemokine	1/123	81/28564	0.29534	0.420532	0.353	Cxcl2	1
GO:1990869	cellular response to chemokine	1/123	81/28564	0.29534	0.420532	0.353	Cxcl2	1
GO:2000107	negative regulation of leukocyte apoptotic process	1/123	81/28564	0.29534	0.420532	0.353	Mif	1
GO:0008543	fibroblast growth factor receptor signaling pathway	1/123	82/28564	0.298383	0.422404	0.354571	Shcbp1	1
GO:0008625	extrinsic apoptotic signaling pathway via death domain receptors	1/123	82/28564	0.298383	0.422404	0.354571	Atf3	1
GO:0010324	membrane invagination	1/123	82/28564	0.298383	0.422404	0.354571	Plcg2	1
GO:0043154	negative regulation of cysteine-type endopeptidase activity involved in apoptotic process	1/123	82/28564	0.298383	0.422404	0.354571	Cryab	1
GO:0043279	response to alkaloid	1/123	82/28564	0.298383	0.422404	0.354571	Tgm2	1
GO:0045471	response to ethanol	1/123	82/28564	0.298383	0.422404	0.354571	Gk	1
GO:0050688	regulation of defense response to virus	1/123	82/28564	0.298383	0.422404	0.354571	Mmp12	1
GO:0140238	presynaptic endocytosis	1/123	82/28564	0.298383	0.422404	0.354571	Syt7	1
GO:0003015	heart process	2/123	255/28564	0.30049	0.424235	0.356109	Kcne1/S100a1	2
GO:0031098	stress-activated protein kinase signaling cascade	2/123	255/28564	0.30049	0.424235	0.356109	Cryab/Gadd45g	2
GO:0043583	ear development	2/123	255/28564	0.30049	0.424235	0.356109	Insig1/Rpl38	2
GO:0002090	regulation of receptor internalization	1/123	83/28564	0.301413	0.424235	0.356109	Plcg2	1
GO:0006766	vitamin metabolic process	1/123	83/28564	0.301413	0.424235	0.356109	Cyp27a1	1
GO:0032088	negative regulation of NF-kappaB transcription factor activity	1/123	83/28564	0.301413	0.424235	0.356109	Tceal7	1
GO:0044774	mitotic DNA integrity checkpoint signaling	1/123	83/28564	0.301413	0.424235	0.356109	Ier3	1
GO:0071479	cellular response to ionizing radiation	1/123	83/28564	0.301413	0.424235	0.356109	Cryab	1
GO:0060291	long-term synaptic potentiation	2/123	256/28564	0.302078	0.424865	0.356637	Dbi/Zdhhc2	2
GO:0000422	autophagy of mitochondrion	1/123	84/28564	0.30443	0.426028	0.357613	Bnip3	1
GO:0006414	translational elongation	1/123	84/28564	0.30443	0.426028	0.357613	Pstk	1
GO:0051781	positive regulation of cell division	1/123	84/28564	0.30443	0.426028	0.357613	Tgfa	1
GO:0055021	regulation of cardiac muscle tissue growth	1/123	84/28564	0.30443	0.426028	0.357613	Fdps	1
GO:0061726	mitochondrion disassembly	1/123	84/28564	0.30443	0.426028	0.357613	Bnip3	1
GO:0070373	negative regulation of ERK1 and ERK2 cascade	1/123	84/28564	0.30443	0.426028	0.357613	Atf3	1
GO:1904888	cranial skeletal system development	1/123	84/28564	0.30443	0.426028	0.357613	Insig1	1
GO:0032413	negative regulation of ion transmembrane transporter activity	1/123	85/28564	0.307434	0.429617	0.360626	Kcne1	1
GO:0070228	regulation of lymphocyte apoptotic process	1/123	85/28564	0.307434	0.429617	0.360626	Mif	1
GO:0050670	regulation of lymphocyte proliferation	2/123	260/28564	0.308423	0.43069	0.361527	Gpnmb/Mif	2
GO:0090257	regulation of muscle system process	2/123	261/28564	0.310007	0.432594	0.363125	Casq1/Fdps	2
GO:0045661	regulation of myoblast differentiation	1/123	86/28564	0.310425	0.432869	0.363356	Nmrk2	1
GO:0032868	response to insulin	2/123	262/28564	0.311591	0.433875	0.3642	Insig1/Lpl	2
GO:0090068	positive regulation of cell cycle process	2/123	262/28564	0.311591	0.433875	0.3642	Plcg2/Tgfa	2
GO:0006942	regulation of striated muscle contraction	1/123	87/28564	0.313404	0.435469	0.365538	Casq1	1
GO:0060415	muscle tissue morphogenesis	1/123	87/28564	0.313404	0.435469	0.365538	Ankrd1	1
GO:2000628	regulation of miRNA metabolic process	1/123	87/28564	0.313404	0.435469	0.365538	Fos	1
GO:0032944	regulation of mononuclear cell proliferation	2/123	264/28564	0.314756	0.436727	0.366595	Gpnmb/Mif	2
GO:0090276	regulation of peptide hormone secretion	2/123	264/28564	0.314756	0.436727	0.366595	Syt7/Uqcc2	2
GO:0030073	insulin secretion	2/123	265/28564	0.316338	0.438611	0.368175	Syt7/Uqcc2	2
GO:0031346	positive regulation of cell projection organization	3/123	459/28564	0.316884	0.439056	0.36855	Ankrd1/Def8/Tnfrsf12a	3
GO:0007405	neuroblast proliferation	1/123	89/28564	0.319322	0.441428	0.37054	Bex1	1
GO:0050848	regulation of calcium-mediated signaling	1/123	89/28564	0.319322	0.441428	0.37054	Plcg2	1
GO:0010466	negative regulation of peptidase activity	2/123	267/28564	0.319499	0.441428	0.37054	Cryab/Serpinb6b	2
GO:0045926	negative regulation of growth	2/123	267/28564	0.319499	0.441428	0.37054	Cryab/Fhl1	2
GO:0031348	negative regulation of defense response	2/123	268/28564	0.321078	0.443296	0.372109	Ier3/Mmp12	2
GO:0002260	lymphocyte homeostasis	1/123	90/28564	0.322263	0.443366	0.372167	Mif	1
GO:0007029	endoplasmic reticulum organization	1/123	90/28564	0.322263	0.443366	0.372167	Casq1	1
GO:0031638	zymogen activation	1/123	90/28564	0.322263	0.443366	0.372167	Cideb	1
GO:0072524	pyridine-containing compound metabolic process	1/123	90/28564	0.322263	0.443366	0.372167	Nmrk2	1
GO:1900076	regulation of cellular response to insulin stimulus	1/123	90/28564	0.322263	0.443366	0.372167	Lpl	1
GO:0002791	regulation of peptide secretion	2/123	269/28564	0.322656	0.443596	0.37236	Syt7/Uqcc2	2
GO:1903522	regulation of blood circulation	2/123	270/28564	0.324234	0.443647	0.372403	Kcne1/S100a1	2
GO:0002088	lens development in camera-type eye	1/123	91/28564	0.32519	0.443647	0.372403	Cryab	1
GO:0032273	positive regulation of protein polymerization	1/123	91/28564	0.32519	0.443647	0.372403	Lmod2	1
GO:0032418	lysosome localization	1/123	91/28564	0.32519	0.443647	0.372403	Def8	1
GO:0032436	positive regulation of proteasomal ubiquitin-dependent protein catabolic process	1/123	91/28564	0.32519	0.443647	0.372403	Nkd2	1
GO:0034109	homotypic cell-cell adhesion	1/123	91/28564	0.32519	0.443647	0.372403	Emilin2	1
GO:0036465	synaptic vesicle recycling	1/123	91/28564	0.32519	0.443647	0.372403	Syt7	1
GO:0045665	negative regulation of neuron differentiation	1/123	91/28564	0.32519	0.443647	0.372403	Bex1	1
GO:0050766	positive regulation of phagocytosis	1/123	91/28564	0.32519	0.443647	0.372403	Plcg2	1
GO:0060420	regulation of heart growth	1/123	91/28564	0.32519	0.443647	0.372403	Fdps	1
GO:1990849	vacuolar localization	1/123	91/28564	0.32519	0.443647	0.372403	Def8	1
GO:0090087	regulation of peptide transport	2/123	271/28564	0.32581	0.444183	0.372853	Syt7/Uqcc2	2
GO:0002711	positive regulation of T cell mediated immunity	1/123	92/28564	0.328105	0.445758	0.374175	Rsad2	1
GO:0007040	lysosome organization	1/123	92/28564	0.328105	0.445758	0.374175	Syt7	1
GO:0015914	phospholipid transport	1/123	92/28564	0.328105	0.445758	0.374175	Dbi	1
GO:0050709	negative regulation of protein secretion	1/123	92/28564	0.328105	0.445758	0.374175	Rsad2	1
GO:0080171	lytic vacuole organization	1/123	92/28564	0.328105	0.445758	0.374175	Syt7	1
GO:0006898	receptor-mediated endocytosis	2/123	273/28564	0.32896	0.44599	0.37437	Ifitm3/Plcg2	2
GO:0033002	muscle cell proliferation	2/123	273/28564	0.32896	0.44599	0.37437	Cnn1/Tgm2	2
GO:1901215	negative regulation of neuron death	2/123	273/28564	0.32896	0.44599	0.37437	Gpnmb/Nes	2
GO:0016575	histone deacetylation	1/123	93/28564	0.331008	0.447215	0.375398	Rcor2	1
GO:0034620	cellular response to unfolded protein	1/123	93/28564	0.331008	0.447215	0.375398	Atf3	1
GO:0045670	regulation of osteoclast differentiation	1/123	93/28564	0.331008	0.447215	0.375398	Fos	1
GO:0051937	catecholamine transport	1/123	93/28564	0.331008	0.447215	0.375398	Syt7	1
GO:0070301	cellular response to hydrogen peroxide	1/123	93/28564	0.331008	0.447215	0.375398	Bnip3	1
GO:0002697	regulation of immune effector process	3/123	472/28564	0.332193	0.448331	0.376335	Mif/Plcg2/Rsad2	3
GO:0034248	regulation of amide metabolic process	3/123	473/28564	0.33337	0.448331	0.376335	Pstk/Rpl38/Uqcc2	3
GO:0051091	positive regulation of DNA-binding transcription factor activity	2/123	276/28564	0.333678	0.448331	0.376335	Bex1/Plcg2	2
GO:0002753	cytosolic pattern recognition receptor signaling pathway	1/123	94/28564	0.333898	0.448331	0.376335	Rsad2	1
GO:0006094	gluconeogenesis	1/123	94/28564	0.333898	0.448331	0.376335	Atf3	1
GO:0032410	negative regulation of transporter activity	1/123	94/28564	0.333898	0.448331	0.376335	Kcne1	1
GO:0050871	positive regulation of B cell activation	1/123	94/28564	0.333898	0.448331	0.376335	Mif	1
GO:0051899	membrane depolarization	1/123	94/28564	0.333898	0.448331	0.376335	Fhl1	1
GO:0070555	response to interleukin-1	1/123	94/28564	0.333898	0.448331	0.376335	Ankrd1	1
GO:0048644	muscle organ morphogenesis	1/123	95/28564	0.336776	0.451014	0.378587	Ankrd1	1
GO:0072332	intrinsic apoptotic signaling pathway by p53 class mediator	1/123	95/28564	0.336776	0.451014	0.378587	Mif	1
GO:0001894	tissue homeostasis	2/123	278/28564	0.336818	0.451014	0.378587	Def8/Spp1	2
GO:0060249	anatomical structure homeostasis	2/123	278/28564	0.336818	0.451014	0.378587	Def8/Spp1	2
GO:0048193	Golgi vesicle transport	2/123	279/28564	0.338387	0.452804	0.380089	Insig1/Nkd2	2
GO:0030098	lymphocyte differentiation	3/123	478/28564	0.339258	0.453551	0.380717	Gadd45g/Plcg2/Rsad2	3
GO:0045104	intermediate filament cytoskeleton organization	1/123	96/28564	0.339641	0.453551	0.380717	Nes	1
GO:0050672	negative regulation of lymphocyte proliferation	1/123	96/28564	0.339641	0.453551	0.380717	Gpnmb	1
GO:0032945	negative regulation of mononuclear cell proliferation	1/123	97/28564	0.342494	0.456115	0.382869	Gpnmb	1
GO:0044344	cellular response to fibroblast growth factor stimulus	1/123	97/28564	0.342494	0.456115	0.382869	Shcbp1	1
GO:0045103	intermediate filament-based process	1/123	97/28564	0.342494	0.456115	0.382869	Nes	1
GO:0046718	viral entry into host cell	1/123	97/28564	0.342494	0.456115	0.382869	Ifitm3	1
GO:0007605	sensory perception of sound	2/123	282/28564	0.343086	0.456591	0.383269	Rpl38/Serpinb6b	2
GO:0002312	B cell activation involved in immune response	1/123	98/28564	0.345335	0.458649	0.384996	Plcg2	1
GO:0019319	hexose biosynthetic process	1/123	98/28564	0.345335	0.458649	0.384996	Atf3	1
GO:0045824	negative regulation of innate immune response	1/123	98/28564	0.345335	0.458649	0.384996	Mmp12	1
GO:0006096	glycolytic process	1/123	99/28564	0.348164	0.46084	0.386835	Ier3	1
GO:0010717	regulation of epithelial to mesenchymal transition	1/123	99/28564	0.348164	0.46084	0.386835	Glipr2	1
GO:0030148	sphingolipid biosynthetic process	1/123	99/28564	0.348164	0.46084	0.386835	Hacd1	1
GO:0048814	regulation of dendrite morphogenesis	1/123	99/28564	0.348164	0.46084	0.386835	Id1	1
GO:1900542	regulation of purine nucleotide metabolic process	1/123	99/28564	0.348164	0.46084	0.386835	Ier3	1
GO:1901361	organic cyclic compound catabolic process	3/123	486/28564	0.348671	0.461199	0.387136	Cyp27a1/Ephx2/Spp1	3
GO:0048588	developmental cell growth	2/123	287/28564	0.350894	0.461444	0.387342	Fdps/Tnfrsf12a	2
GO:0070663	regulation of leukocyte proliferation	2/123	287/28564	0.350894	0.461444	0.387342	Gpnmb/Mif	2
GO:0006140	regulation of nucleotide metabolic process	1/123	100/28564	0.350981	0.461444	0.387342	Ier3	1
GO:0006757	ATP generation from ADP	1/123	100/28564	0.350981	0.461444	0.387342	Ier3	1
GO:0035418	protein localization to synapse	1/123	100/28564	0.350981	0.461444	0.387342	Zdhhc2	1
GO:0051341	regulation of oxidoreductase activity	1/123	100/28564	0.350981	0.461444	0.387342	S100a1	1
GO:0071774	response to fibroblast growth factor	1/123	100/28564	0.350981	0.461444	0.387342	Shcbp1	1
GO:0120162	positive regulation of cold-induced thermogenesis	1/123	100/28564	0.350981	0.461444	0.387342	Gadd45g	1
GO:2001243	negative regulation of intrinsic apoptotic signaling pathway	1/123	100/28564	0.350981	0.461444	0.387342	Mif	1
GO:0006661	phosphatidylinositol biosynthetic process	1/123	101/28564	0.353785	0.463865	0.389374	Plcg2	1
GO:0010586	miRNA metabolic process	1/123	101/28564	0.353785	0.463865	0.389374	Fos	1
GO:0045185	maintenance of protein location	1/123	101/28564	0.353785	0.463865	0.389374	Insig1	1
GO:0060021	roof of mouth development	1/123	101/28564	0.353785	0.463865	0.389374	Insig1	1
GO:0071375	cellular response to peptide hormone stimulus	2/123	289/28564	0.354008	0.463865	0.389374	Insig1/Lpl	2
GO:0014910	regulation of smooth muscle cell migration	1/123	102/28564	0.356578	0.46505	0.390369	F3	1
GO:0030168	platelet activation	1/123	102/28564	0.356578	0.46505	0.390369	Emilin2	1
GO:0032651	regulation of interleukin-1 beta production	1/123	102/28564	0.356578	0.46505	0.390369	Lpl	1
GO:0050772	positive regulation of axonogenesis	1/123	102/28564	0.356578	0.46505	0.390369	Tnfrsf12a	1
GO:0060395	SMAD protein signal transduction	1/123	102/28564	0.356578	0.46505	0.390369	Fos	1
GO:1904063	negative regulation of cation transmembrane transport	1/123	102/28564	0.356578	0.46505	0.390369	Kcne1	1
GO:2000117	negative regulation of cysteine-type endopeptidase activity	1/123	102/28564	0.356578	0.46505	0.390369	Cryab	1
GO:0006970	response to osmotic stress	1/123	103/28564	0.359358	0.467118	0.392105	Serpinb6b	1
GO:0034446	substrate adhesion-dependent cell spreading	1/123	103/28564	0.359358	0.467118	0.392105	Ntn4	1
GO:0043502	regulation of muscle adaptation	1/123	103/28564	0.359358	0.467118	0.392105	Fdps	1
GO:0045921	positive regulation of exocytosis	1/123	103/28564	0.359358	0.467118	0.392105	Syt7	1
GO:0062207	regulation of pattern recognition receptor signaling pathway	1/123	103/28564	0.359358	0.467118	0.392105	Rsad2	1
GO:0002532	production of molecular mediator involved in inflammatory response	1/123	104/28564	0.362127	0.46978	0.39434	Ephx2	1
GO:0046330	positive regulation of JNK cascade	1/123	104/28564	0.362127	0.46978	0.39434	Gadd45g	1
GO:0070664	negative regulation of leukocyte proliferation	1/123	104/28564	0.362127	0.46978	0.39434	Gpnmb	1
GO:0019932	second-messenger-mediated signaling	2/123	295/28564	0.363321	0.471016	0.395377	Casq1/Plcg2	2
GO:0001818	negative regulation of cytokine production	2/123	296/28564	0.364868	0.472416	0.396552	Gbp3/Gpnmb	2
GO:0140029	exocytic process	1/123	105/28564	0.364884	0.472416	0.396552	Syt7	1
GO:0001938	positive regulation of endothelial cell proliferation	1/123	106/28564	0.367629	0.475026	0.398743	F3	1
GO:0010660	regulation of muscle cell apoptotic process	1/123	106/28564	0.367629	0.475026	0.398743	Bnip3	1
GO:2000060	positive regulation of ubiquitin-dependent protein catabolic process	1/123	106/28564	0.367629	0.475026	0.398743	Nkd2	1
GO:0044262	cellular carbohydrate metabolic process	2/123	299/28564	0.369502	0.477131	0.40051	Gk/Ier3	2
GO:0002275	myeloid cell activation involved in immune response	1/123	108/28564	0.373084	0.480486	0.403327	Plcg2	1
GO:0009062	fatty acid catabolic process	1/123	108/28564	0.373084	0.480486	0.403327	Dbi	1
GO:0032611	interleukin-1 beta production	1/123	108/28564	0.373084	0.480486	0.403327	Lpl	1
GO:0046031	ADP metabolic process	1/123	108/28564	0.373084	0.480486	0.403327	Ier3	1
GO:0007156	homophilic cell adhesion via plasma membrane adhesion molecules	1/123	109/28564	0.375793	0.482704	0.405188	Pcdhga4	1
GO:0007173	epidermal growth factor receptor signaling pathway	1/123	109/28564	0.375793	0.482704	0.405188	Tgfa	1
GO:0042116	macrophage activation	1/123	109/28564	0.375793	0.482704	0.405188	Plcg2	1
GO:0046364	monosaccharide biosynthetic process	1/123	109/28564	0.375793	0.482704	0.405188	Atf3	1
GO:0042310	vasoconstriction	1/123	110/28564	0.378492	0.485519	0.407551	Acta2	1
GO:0055013	cardiac muscle cell development	1/123	110/28564	0.378492	0.485519	0.407551	Fdps	1
GO:0071695	anatomical structure maturation	2/123	305/28564	0.37873	0.485519	0.407551	Kcne1/Ntn4	2
GO:0003300	cardiac muscle hypertrophy	1/123	111/28564	0.381178	0.487699	0.409381	Fdps	1
GO:0010657	muscle cell apoptotic process	1/123	111/28564	0.381178	0.487699	0.409381	Bnip3	1
GO:0060349	bone morphogenesis	1/123	111/28564	0.381178	0.487699	0.409381	Insig1	1
GO:0006354	DNA-templated transcription elongation	1/123	112/28564	0.383853	0.490159	0.411446	Polr1e	1
GO:0007200	phospholipase C-activating G protein-coupled receptor signaling pathway	1/123	112/28564	0.383853	0.490159	0.411446	Tgm2	1
GO:0070227	lymphocyte apoptotic process	1/123	112/28564	0.383853	0.490159	0.411446	Mif	1
GO:0002703	regulation of leukocyte mediated immunity	2/123	310/28564	0.386377	0.491634	0.412684	Plcg2/Rsad2	2
GO:0002027	regulation of heart rate	1/123	113/28564	0.386517	0.491634	0.412684	Kcne1	1
GO:0009135	purine nucleoside diphosphate metabolic process	1/123	113/28564	0.386517	0.491634	0.412684	Ier3	1
GO:0009179	purine ribonucleoside diphosphate metabolic process	1/123	113/28564	0.386517	0.491634	0.412684	Ier3	1
GO:0014909	smooth muscle cell migration	1/123	113/28564	0.386517	0.491634	0.412684	F3	1
GO:0015844	monoamine transport	1/123	113/28564	0.386517	0.491634	0.412684	Syt7	1
GO:0031647	regulation of protein stability	2/123	311/28564	0.387902	0.493074	0.413893	Cryab/Id1	2
GO:0030516	regulation of axon extension	1/123	114/28564	0.389169	0.493082	0.4139	Tnfrsf12a	1
GO:0035967	cellular response to topologically incorrect protein	1/123	114/28564	0.389169	0.493082	0.4139	Atf3	1
GO:0048661	positive regulation of smooth muscle cell proliferation	1/123	114/28564	0.389169	0.493082	0.4139	Tgm2	1
GO:0050886	endocrine process	1/123	114/28564	0.389169	0.493082	0.4139	Spp1	1
GO:1901800	positive regulation of proteasomal protein catabolic process	1/123	114/28564	0.389169	0.493082	0.4139	Nkd2	1
GO:0000077	DNA damage checkpoint signaling	1/123	115/28564	0.39181	0.494186	0.414826	Ier3	1
GO:0014897	striated muscle hypertrophy	1/123	115/28564	0.39181	0.494186	0.414826	Fdps	1
GO:0016079	synaptic vesicle exocytosis	1/123	115/28564	0.39181	0.494186	0.414826	Syt7	1
GO:0032231	regulation of actin filament bundle assembly	1/123	115/28564	0.39181	0.494186	0.414826	Id1	1
GO:0034766	negative regulation of monoatomic ion transmembrane transport	1/123	115/28564	0.39181	0.494186	0.414826	Kcne1	1
GO:0055017	cardiac muscle tissue growth	1/123	115/28564	0.39181	0.494186	0.414826	Fdps	1
GO:1904035	regulation of epithelial cell apoptotic process	1/123	115/28564	0.39181	0.494186	0.414826	Id1	1
GO:0048511	rhythmic process	2/123	314/28564	0.392466	0.494695	0.415253	Id1/Opn4	2
GO:0002526	acute inflammatory response	1/123	116/28564	0.39444	0.495585	0.416	F3	1
GO:0006165	nucleoside diphosphate phosphorylation	1/123	116/28564	0.39444	0.495585	0.416	Ier3	1
GO:0044272	sulfur compound biosynthetic process	1/123	116/28564	0.39444	0.495585	0.416	Gstm6	1
GO:0045446	endothelial cell differentiation	1/123	116/28564	0.39444	0.495585	0.416	Id1	1
GO:0045639	positive regulation of myeloid cell differentiation	1/123	116/28564	0.39444	0.495585	0.416	Fos	1
GO:0002366	leukocyte activation involved in immune response	2/123	317/28564	0.397015	0.496958	0.417153	Gadd45g/Plcg2	2
GO:0050954	sensory perception of mechanical stimulus	2/123	317/28564	0.397015	0.496958	0.417153	Rpl38/Serpinb6b	2
GO:0006476	protein deacetylation	1/123	117/28564	0.397058	0.496958	0.417153	Rcor2	1
GO:0014896	muscle hypertrophy	1/123	117/28564	0.397058	0.496958	0.417153	Fdps	1
GO:0071482	cellular response to light stimulus	1/123	117/28564	0.397058	0.496958	0.417153	Opn4	1
GO:0120034	positive regulation of plasma membrane bounded cell projection assembly	1/123	117/28564	0.397058	0.496958	0.417153	Def8	1
GO:0007162	negative regulation of cell adhesion	2/123	318/28564	0.398528	0.497989	0.418019	Gpnmb/Mmp12	2
GO:0042113	B cell activation	2/123	318/28564	0.398528	0.497989	0.418019	Mif/Plcg2	2
GO:0001942	hair follicle development	1/123	118/28564	0.399665	0.497989	0.418019	Dbi	1
GO:0007088	regulation of mitotic nuclear division	1/123	118/28564	0.399665	0.497989	0.418019	Tgfa	1
GO:0016241	regulation of macroautophagy	1/123	118/28564	0.399665	0.497989	0.418019	Bnip3	1
GO:0030301	cholesterol transport	1/123	118/28564	0.399665	0.497989	0.418019	Syt7	1
GO:0071346	cellular response to type II interferon	1/123	118/28564	0.399665	0.497989	0.418019	Gbp3	1
GO:0090596	sensory organ morphogenesis	2/123	319/28564	0.40004	0.498139	0.418144	Insig1/Rpl38	2
GO:0030072	peptide hormone secretion	2/123	320/28564	0.401549	0.499314	0.419131	Syt7/Uqcc2	2
GO:0006939	smooth muscle contraction	1/123	119/28564	0.402261	0.499314	0.419131	Acta2	1
GO:0006986	response to unfolded protein	1/123	119/28564	0.402261	0.499314	0.419131	Atf3	1
GO:0055006	cardiac cell development	1/123	119/28564	0.402261	0.499314	0.419131	Fdps	1
GO:1901989	positive regulation of cell cycle phase transition	1/123	119/28564	0.402261	0.499314	0.419131	Plcg2	1
GO:0002263	cell activation involved in immune response	2/123	321/28564	0.403057	0.499985	0.419694	Gadd45g/Plcg2	2
GO:0002709	regulation of T cell mediated immunity	1/123	120/28564	0.404845	0.500615	0.420223	Rsad2	1
GO:0042472	inner ear morphogenesis	1/123	120/28564	0.404845	0.500615	0.420223	Insig1	1
GO:0046939	nucleotide phosphorylation	1/123	120/28564	0.404845	0.500615	0.420223	Ier3	1
GO:0051897	positive regulation of protein kinase B signaling	1/123	120/28564	0.404845	0.500615	0.420223	F3	1
GO:2000106	regulation of leukocyte apoptotic process	1/123	120/28564	0.404845	0.500615	0.420223	Mif	1
GO:0045927	positive regulation of growth	2/123	323/28564	0.406067	0.501809	0.421225	Fdps/Tnfrsf12a	2
GO:0022404	molting cycle process	1/123	121/28564	0.407419	0.502526	0.421827	Dbi	1
GO:0022405	hair cycle process	1/123	121/28564	0.407419	0.502526	0.421827	Dbi	1
GO:0042100	B cell proliferation	1/123	121/28564	0.407419	0.502526	0.421827	Mif	1
GO:0007498	mesoderm development	1/123	122/28564	0.409982	0.504414	0.423412	Rpl38	1
GO:0015918	sterol transport	1/123	122/28564	0.409982	0.504414	0.423412	Syt7	1
GO:0031570	DNA integrity checkpoint signaling	1/123	122/28564	0.409982	0.504414	0.423412	Ier3	1
GO:0032652	regulation of interleukin-1 production	1/123	122/28564	0.409982	0.504414	0.423412	Lpl	1
GO:0006888	endoplasmic reticulum to Golgi vesicle-mediated transport	1/123	123/28564	0.412533	0.506597	0.425244	Insig1	1
GO:0038127	ERBB signaling pathway	1/123	123/28564	0.412533	0.506597	0.425244	Tgfa	1
GO:0051952	regulation of amine transport	1/123	123/28564	0.412533	0.506597	0.425244	Syt7	1
GO:0002790	peptide secretion	2/123	328/28564	0.413561	0.50754	0.426036	Syt7/Uqcc2	2
GO:0009185	ribonucleoside diphosphate metabolic process	1/123	124/28564	0.415074	0.508121	0.426524	Ier3	1
GO:0045445	myoblast differentiation	1/123	124/28564	0.415074	0.508121	0.426524	Nmrk2	1
GO:0046620	regulation of organ growth	1/123	124/28564	0.415074	0.508121	0.426524	Fdps	1
GO:0060419	heart growth	1/123	124/28564	0.415074	0.508121	0.426524	Fdps	1
GO:0030217	T cell differentiation	2/123	331/28564	0.418035	0.511426	0.429298	Gadd45g/Rsad2	2
GO:0002688	regulation of leukocyte chemotaxis	1/123	126/28564	0.420123	0.512057	0.429827	Mif	1
GO:0006805	xenobiotic metabolic process	1/123	126/28564	0.420123	0.512057	0.429827	Gstm6	1
GO:0007041	lysosomal transport	1/123	126/28564	0.420123	0.512057	0.429827	Pcdhga3	1
GO:0022037	metencephalon development	1/123	126/28564	0.420123	0.512057	0.429827	Kcne1	1
GO:0048145	regulation of fibroblast proliferation	1/123	126/28564	0.420123	0.512057	0.429827	Mif	1
GO:1903008	organelle disassembly	1/123	126/28564	0.420123	0.512057	0.429827	Bnip3	1
GO:0061458	reproductive system development	2/123	333/28564	0.421008	0.512817	0.430465	Ndufs6/Serpinb6b	2
GO:0048562	embryonic organ morphogenesis	2/123	334/28564	0.422492	0.513833	0.431318	Insig1/Rpl38	2
GO:1901653	cellular response to peptide	2/123	334/28564	0.422492	0.513833	0.431318	Insig1/Lpl	2
GO:0002286	T cell activation involved in immune response	1/123	127/28564	0.422631	0.513833	0.431318	Gadd45g	1
GO:0002040	sprouting angiogenesis	1/123	128/28564	0.425128	0.515023	0.432317	S100a1	1
GO:0014812	muscle cell migration	1/123	128/28564	0.425128	0.515023	0.432317	F3	1
GO:0015748	organophosphate ester transport	1/123	128/28564	0.425128	0.515023	0.432317	Dbi	1
GO:0032612	interleukin-1 production	1/123	128/28564	0.425128	0.515023	0.432317	Lpl	1
GO:0043280	positive regulation of cysteine-type endopeptidase activity involved in apoptotic process	1/123	128/28564	0.425128	0.515023	0.432317	F3	1
GO:0001822	kidney development	2/123	336/28564	0.425454	0.515023	0.432317	Ndufs6/Spp1	2
GO:0009895	negative regulation of catabolic process	2/123	336/28564	0.425454	0.515023	0.432317	Dbi/Ier3	2
GO:0051402	neuron apoptotic process	2/123	337/28564	0.426932	0.515405	0.432637	Bnip3/Nes	2
GO:0003073	regulation of systemic arterial blood pressure	1/123	129/28564	0.427615	0.515405	0.432637	Ier3	1
GO:0015837	amine transport	1/123	129/28564	0.427615	0.515405	0.432637	Syt7	1
GO:0035601	protein deacylation	1/123	129/28564	0.427615	0.515405	0.432637	Rcor2	1
GO:0042476	odontogenesis	1/123	129/28564	0.427615	0.515405	0.432637	Hacd1	1
GO:0061387	regulation of extent of cell growth	1/123	129/28564	0.427615	0.515405	0.432637	Tnfrsf12a	1
GO:0098732	macromolecule deacylation	1/123	129/28564	0.427615	0.515405	0.432637	Rcor2	1
GO:0001952	regulation of cell-matrix adhesion	1/123	130/28564	0.43009	0.516478	0.433539	Mmp12	1
GO:0033138	positive regulation of peptidyl-serine phosphorylation	1/123	130/28564	0.43009	0.516478	0.433539	Mif	1
GO:0042752	regulation of circadian rhythm	1/123	130/28564	0.43009	0.516478	0.433539	Opn4	1
GO:0043123	positive regulation of I-kappaB kinase/NF-kappaB signaling	1/123	130/28564	0.43009	0.516478	0.433539	Tgm2	1
GO:0043500	muscle adaptation	1/123	130/28564	0.43009	0.516478	0.433539	Fdps	1
GO:2000278	regulation of DNA biosynthetic process	1/123	130/28564	0.43009	0.516478	0.433539	Ankrd1	1
GO:0031109	microtubule polymerization or depolymerization	1/123	131/28564	0.432556	0.518166	0.434955	Cryab	1
GO:0048259	regulation of receptor-mediated endocytosis	1/123	131/28564	0.432556	0.518166	0.434955	Plcg2	1
GO:0060048	cardiac muscle contraction	1/123	131/28564	0.432556	0.518166	0.434955	Kcne1	1
GO:1903052	positive regulation of proteolysis involved in protein catabolic process	1/123	131/28564	0.432556	0.518166	0.434955	Nkd2	1
GO:0050806	positive regulation of synaptic transmission	2/123	341/28564	0.432824	0.51817	0.434959	Dbi/Zdhhc2	2
GO:0015833	peptide transport	2/123	342/28564	0.434293	0.519292	0.4359	Syt7/Uqcc2	2
GO:0016311	dephosphorylation	2/123	342/28564	0.434293	0.519292	0.4359	Ephx2/Ocrl	2
GO:0032543	mitochondrial translation	1/123	132/28564	0.435011	0.519832	0.436354	Uqcc2	1
GO:0051222	positive regulation of protein transport	2/123	343/28564	0.435759	0.520408	0.436838	Ankrd1/Zdhhc2	2
GO:0045807	positive regulation of endocytosis	1/123	133/28564	0.437455	0.52116	0.437469	Plcg2	1
GO:0046822	regulation of nucleocytoplasmic transport	1/123	133/28564	0.437455	0.52116	0.437469	Ier3	1
GO:1901216	positive regulation of neuron death	1/123	133/28564	0.437455	0.52116	0.437469	Fos	1
GO:1902414	protein localization to cell junction	1/123	133/28564	0.437455	0.52116	0.437469	Zdhhc2	1
GO:0030282	bone mineralization	1/123	134/28564	0.439888	0.523103	0.4391	Spp1	1
GO:0030316	osteoclast differentiation	1/123	134/28564	0.439888	0.523103	0.4391	Fos	1
GO:2000027	regulation of animal organ morphogenesis	1/123	134/28564	0.439888	0.523103	0.4391	Ntn4	1
GO:0003158	endothelium development	1/123	135/28564	0.442312	0.525027	0.440715	Id1	1
GO:0006352	DNA-templated transcription initiation	1/123	135/28564	0.442312	0.525027	0.440715	Polr1e	1
GO:0090090	negative regulation of canonical Wnt signaling pathway	1/123	135/28564	0.442312	0.525027	0.440715	Nkd2	1
GO:0001776	leukocyte homeostasis	1/123	136/28564	0.444725	0.526612	0.442045	Mif	1
GO:0046467	membrane lipid biosynthetic process	1/123	136/28564	0.444725	0.526612	0.442045	Hacd1	1
GO:0050868	negative regulation of T cell activation	1/123	136/28564	0.444725	0.526612	0.442045	Gpnmb	1
GO:0051101	regulation of DNA binding	1/123	136/28564	0.444725	0.526612	0.442045	Id1	1
GO:0045787	positive regulation of cell cycle	2/123	350/28564	0.445964	0.52754	0.442824	Plcg2/Tgfa	2
GO:0008277	regulation of G protein-coupled receptor signaling pathway	1/123	137/28564	0.447127	0.52754	0.442824	Mrap	1
GO:0032874	positive regulation of stress-activated MAPK cascade	1/123	137/28564	0.447127	0.52754	0.442824	Gadd45g	1
GO:0042303	molting cycle	1/123	137/28564	0.447127	0.52754	0.442824	Dbi	1
GO:0042633	hair cycle	1/123	137/28564	0.447127	0.52754	0.442824	Dbi	1
GO:0046425	regulation of receptor signaling pathway via JAK-STAT	1/123	137/28564	0.447127	0.52754	0.442824	Gbp3	1
GO:0006913	nucleocytoplasmic transport	2/123	352/28564	0.448862	0.528449	0.443587	Ier3/Mmp12	2
GO:0051169	nuclear transport	2/123	352/28564	0.448862	0.528449	0.443587	Ier3/Mmp12	2
GO:0072001	renal system development	2/123	352/28564	0.448862	0.528449	0.443587	Ndufs6/Spp1	2
GO:0001889	liver development	1/123	138/28564	0.449519	0.528449	0.443587	Tgfa	1
GO:0032434	regulation of proteasomal ubiquitin-dependent protein catabolic process	1/123	138/28564	0.449519	0.528449	0.443587	Nkd2	1
GO:0050852	T cell receptor signaling pathway	1/123	138/28564	0.449519	0.528449	0.443587	Plcg2	1
GO:0046651	lymphocyte proliferation	2/123	354/28564	0.451751	0.529022	0.444068	Gpnmb/Mif	2
GO:0050878	regulation of body fluid levels	2/123	354/28564	0.451751	0.529022	0.444068	Emilin2/F3	2
GO:0002832	negative regulation of response to biotic stimulus	1/123	139/28564	0.451901	0.529022	0.444068	Mmp12	1
GO:0032609	type II interferon production	1/123	139/28564	0.451901	0.529022	0.444068	Gadd45g	1
GO:0045727	positive regulation of translation	1/123	139/28564	0.451901	0.529022	0.444068	Uqcc2	1
GO:0070304	positive regulation of stress-activated protein kinase signaling cascade	1/123	139/28564	0.451901	0.529022	0.444068	Gadd45g	1
GO:0072089	stem cell proliferation	1/123	139/28564	0.451901	0.529022	0.444068	Nes	1
GO:0009582	detection of abiotic stimulus	1/123	140/28564	0.454273	0.53148	0.446132	Opn4	1
GO:0008360	regulation of cell shape	1/123	141/28564	0.456635	0.532968	0.44738	Myl12a	1
GO:0009581	detection of external stimulus	1/123	141/28564	0.456635	0.532968	0.44738	Opn4	1
GO:0061008	hepaticobiliary system development	1/123	141/28564	0.456635	0.532968	0.44738	Tgfa	1
GO:0090398	cellular senescence	1/123	141/28564	0.456635	0.532968	0.44738	Mif	1
GO:1904951	positive regulation of establishment of protein localization	2/123	359/28564	0.458936	0.535073	0.449147	Ankrd1/Zdhhc2	2
GO:0035966	response to topologically incorrect protein	1/123	142/28564	0.458986	0.535073	0.449147	Atf3	1
GO:0032943	mononuclear cell proliferation	2/123	360/28564	0.460366	0.535885	0.449829	Gpnmb/Mif	2
GO:0009132	nucleoside diphosphate metabolic process	1/123	143/28564	0.461327	0.535885	0.449829	Ier3	1
GO:0010212	response to ionizing radiation	1/123	143/28564	0.461327	0.535885	0.449829	Cryab	1
GO:0030278	regulation of ossification	1/123	143/28564	0.461327	0.535885	0.449829	Rsad2	1
GO:0061844	antimicrobial humoral immune response mediated by antimicrobial peptide	1/123	143/28564	0.461327	0.535885	0.449829	Cxcl2	1
GO:1905039	carboxylic acid transmembrane transport	1/123	143/28564	0.461327	0.535885	0.449829	Slc16a3	1
GO:0001959	regulation of cytokine-mediated signaling pathway	1/123	144/28564	0.463659	0.537635	0.451298	Mmp12	1
GO:0048675	axon extension	1/123	144/28564	0.463659	0.537635	0.451298	Tnfrsf12a	1
GO:1903825	organic acid transmembrane transport	1/123	144/28564	0.463659	0.537635	0.451298	Slc16a3	1
GO:0046434	organophosphate catabolic process	1/123	145/28564	0.46598	0.539048	0.452484	Plcg2	1
GO:0050773	regulation of dendrite development	1/123	145/28564	0.46598	0.539048	0.452484	Id1	1
GO:0090316	positive regulation of intracellular protein transport	1/123	145/28564	0.46598	0.539048	0.452484	Zdhhc2	1
GO:1904892	regulation of receptor signaling pathway via STAT	1/123	145/28564	0.46598	0.539048	0.452484	Gbp3	1
GO:0002181	cytoplasmic translation	1/123	146/28564	0.468291	0.541081	0.45419	Rpl38	1
GO:0051053	negative regulation of DNA metabolic process	1/123	146/28564	0.468291	0.541081	0.45419	Ankrd1	1
GO:0006665	sphingolipid metabolic process	1/123	147/28564	0.470592	0.542778	0.455615	Hacd1	1
GO:0007093	mitotic cell cycle checkpoint signaling	1/123	147/28564	0.470592	0.542778	0.455615	Ier3	1
GO:0048144	fibroblast proliferation	1/123	147/28564	0.470592	0.542778	0.455615	Mif	1
GO:0045861	negative regulation of proteolysis	2/123	368/28564	0.471732	0.543771	0.456449	Cryab/Serpinb6b	2
GO:0050864	regulation of B cell activation	1/123	148/28564	0.472884	0.544778	0.457294	Mif	1
GO:0051346	negative regulation of hydrolase activity	2/123	370/28564	0.474551	0.546377	0.458636	Cryab/Serpinb6b	2
GO:0010469	regulation of signaling receptor activity	1/123	149/28564	0.475166	0.54644	0.458689	Tgfa	1
GO:1904019	epithelial cell apoptotic process	1/123	149/28564	0.475166	0.54644	0.458689	Id1	1
GO:0002460	adaptive immune response based on somatic recombination of immune receptors built from immunoglobulin superfamily domains	2/123	373/28564	0.478763	0.550254	0.461891	Gadd45g/Rsad2	2
GO:0031623	receptor internalization	1/123	151/28564	0.4797	0.550359	0.461979	Plcg2	1
GO:0034763	negative regulation of transmembrane transport	1/123	151/28564	0.4797	0.550359	0.461979	Kcne1	1
GO:1903038	negative regulation of leukocyte cell-cell adhesion	1/123	151/28564	0.4797	0.550359	0.461979	Gpnmb	1
GO:0002761	regulation of myeloid leukocyte differentiation	1/123	152/28564	0.481952	0.551003	0.46252	Fos	1
GO:0019233	sensory perception of pain	1/123	152/28564	0.481952	0.551003	0.46252	Ephx2	1
GO:0046328	regulation of JNK cascade	1/123	152/28564	0.481952	0.551003	0.46252	Gadd45g	1
GO:0051783	regulation of nuclear division	1/123	152/28564	0.481952	0.551003	0.46252	Tgfa	1
GO:0071887	leukocyte apoptotic process	1/123	152/28564	0.481952	0.551003	0.46252	Mif	1
GO:1901655	cellular response to ketone	1/123	152/28564	0.481952	0.551003	0.46252	Spp1	1
GO:0050728	negative regulation of inflammatory response	1/123	153/28564	0.484195	0.553096	0.464276	Ier3	1
GO:0060271	cilium assembly	2/123	377/28564	0.484348	0.553096	0.464276	Ehd4/Ocrl	2
GO:0043010	camera-type eye development	2/123	378/28564	0.485738	0.554176	0.465183	Cryab/Opn4	2
GO:0001508	action potential	1/123	154/28564	0.486428	0.554176	0.465183	Kcne1	1
GO:0001936	regulation of endothelial cell proliferation	1/123	154/28564	0.486428	0.554176	0.465183	F3	1
GO:0060759	regulation of response to cytokine stimulus	1/123	154/28564	0.486428	0.554176	0.465183	Mmp12	1
GO:0030218	erythrocyte differentiation	1/123	155/28564	0.488651	0.556385	0.467037	Mb	1
GO:0021700	developmental maturation	2/123	381/28564	0.489895	0.557477	0.467953	Kcne1/Ntn4	2
GO:0010508	positive regulation of autophagy	1/123	156/28564	0.490865	0.558256	0.468607	Bnip3	1
GO:0006887	exocytosis	2/123	382/28564	0.491276	0.558399	0.468727	Nkd2/Syt7	2
GO:0043271	negative regulation of monoatomic ion transport	1/123	157/28564	0.49307	0.559786	0.469891	Kcne1	1
GO:0050671	positive regulation of lymphocyte proliferation	1/123	157/28564	0.49307	0.559786	0.469891	Mif	1
GO:0001837	epithelial to mesenchymal transition	1/123	158/28564	0.495265	0.561625	0.471436	Glipr2	1
GO:0051092	positive regulation of NF-kappaB transcription factor activity	1/123	158/28564	0.495265	0.561625	0.471436	Plcg2	1
GO:0042742	defense response to bacterium	2/123	386/28564	0.496778	0.562689	0.472328	Emilin2/Gbp3	2
GO:0043434	response to peptide hormone	2/123	386/28564	0.496778	0.562689	0.472328	Insig1/Lpl	2
GO:0007034	vacuolar transport	1/123	159/28564	0.49745	0.562798	0.47242	Pcdhga3	1
GO:0098773	skin epidermis development	1/123	159/28564	0.49745	0.562798	0.47242	Dbi	1
GO:0032946	positive regulation of mononuclear cell proliferation	1/123	160/28564	0.499626	0.564607	0.473938	Mif	1
GO:0045667	regulation of osteoblast differentiation	1/123	160/28564	0.499626	0.564607	0.473938	Id1	1
GO:0031099	regeneration	1/123	161/28564	0.501793	0.5664	0.475444	Bex1	1
GO:1903305	regulation of regulated secretory pathway	1/123	161/28564	0.501793	0.5664	0.475444	Syt7	1
GO:0002757	immune response-activating signaling pathway	2/123	391/28564	0.503602	0.567786	0.476607	Plcg2/Rsad2	2
GO:0048872	homeostasis of number of cells	2/123	391/28564	0.503602	0.567786	0.476607	Mb/Mif	2
GO:0002456	T cell mediated immunity	1/123	162/28564	0.503951	0.567852	0.476662	Rsad2	1
GO:0007601	visual perception	1/123	163/28564	0.506099	0.569616	0.478143	Opn4	1
GO:0009755	hormone-mediated signaling pathway	1/123	163/28564	0.506099	0.569616	0.478143	Rxfp1	1
GO:0002824	positive regulation of adaptive immune response based on somatic recombination of immune receptors built from immunoglobulin superfamily domains	1/123	164/28564	0.508238	0.571366	0.479612	Rsad2	1
GO:0033135	regulation of peptidyl-serine phosphorylation	1/123	164/28564	0.508238	0.571366	0.479612	Mif	1
GO:0070661	leukocyte proliferation	2/123	396/28564	0.510366	0.573429	0.481344	Gpnmb/Mif	2
GO:0016482	cytosolic transport	1/123	167/28564	0.5146	0.576859	0.484223	Syt7	1
GO:0034101	erythrocyte homeostasis	1/123	167/28564	0.5146	0.576859	0.484223	Mb	1
GO:0050953	sensory perception of light stimulus	1/123	167/28564	0.5146	0.576859	0.484223	Opn4	1
GO:0140053	mitochondrial gene expression	1/123	167/28564	0.5146	0.576859	0.484223	Uqcc2	1
GO:0002708	positive regulation of lymphocyte mediated immunity	1/123	168/28564	0.516702	0.57756	0.484812	Rsad2	1
GO:0006937	regulation of muscle contraction	1/123	168/28564	0.516702	0.57756	0.484812	Casq1	1
GO:0030178	negative regulation of Wnt signaling pathway	1/123	168/28564	0.516702	0.57756	0.484812	Nkd2	1
GO:0030856	regulation of epithelial cell differentiation	1/123	168/28564	0.516702	0.57756	0.484812	Id1	1
GO:2000058	regulation of ubiquitin-dependent protein catabolic process	1/123	168/28564	0.516702	0.57756	0.484812	Nkd2	1
GO:0002764	immune response-regulating signaling pathway	2/123	402/28564	0.518405	0.578247	0.485388	Plcg2/Rsad2	2
GO:0007009	plasma membrane organization	1/123	169/28564	0.518796	0.578247	0.485388	Syt7	1
GO:0007269	neurotransmitter secretion	1/123	169/28564	0.518796	0.578247	0.485388	Syt7	1
GO:0034250	positive regulation of amide metabolic process	1/123	169/28564	0.518796	0.578247	0.485388	Uqcc2	1
GO:0099643	signal release from synapse	1/123	169/28564	0.518796	0.578247	0.485388	Syt7	1
GO:0022618	ribonucleoprotein complex assembly	1/123	170/28564	0.52088	0.58024	0.487061	Rpl38	1
GO:0042326	negative regulation of phosphorylation	2/123	405/28564	0.522392	0.581227	0.48789	Gadd45g/Ier3	2
GO:0048638	regulation of developmental growth	2/123	405/28564	0.522392	0.581227	0.48789	Fdps/Tnfrsf12a	2
GO:0001935	endothelial cell proliferation	1/123	171/28564	0.522956	0.581227	0.48789	F3	1
GO:0048015	phosphatidylinositol-mediated signaling	1/123	171/28564	0.522956	0.581227	0.48789	Plcg2	1
GO:0051250	negative regulation of lymphocyte activation	1/123	172/28564	0.525022	0.583192	0.489539	Gpnmb	1
GO:0044782	cilium organization	2/123	408/28564	0.526357	0.584343	0.490505	Ehd4/Ocrl	2
GO:0050768	negative regulation of neurogenesis	1/123	173/28564	0.52708	0.584482	0.490622	Id1	1
GO:2001022	positive regulation of response to DNA damage stimulus	1/123	173/28564	0.52708	0.584482	0.490622	Ankrd1	1
GO:0007178	transmembrane receptor protein serine/threonine kinase signaling pathway	2/123	409/28564	0.527673	0.584808	0.490896	Fos/Id1	2
GO:0048017	inositol lipid-mediated signaling	1/123	174/28564	0.529129	0.586089	0.491971	Plcg2	1
GO:0010675	regulation of cellular carbohydrate metabolic process	1/123	175/28564	0.531169	0.588015	0.493588	Ier3	1
GO:0006399	tRNA metabolic process	1/123	176/28564	0.5332	0.588598	0.494077	Dtd1	1
GO:0007565	female pregnancy	1/123	176/28564	0.5332	0.588598	0.494077	Mmp12	1
GO:0050830	defense response to Gram-positive bacterium	1/123	176/28564	0.5332	0.588598	0.494077	Gbp3	1
GO:0051896	regulation of protein kinase B signaling	1/123	176/28564	0.5332	0.588598	0.494077	F3	1
GO:0070665	positive regulation of leukocyte proliferation	1/123	176/28564	0.5332	0.588598	0.494077	Mif	1
GO:0010594	regulation of endothelial cell migration	1/123	177/28564	0.535223	0.590497	0.495671	Dnaja4	1
GO:0051098	regulation of binding	2/123	416/28564	0.536822	0.591384	0.496415	Id1/Nes	2
GO:0050851	antigen receptor-mediated signaling pathway	1/123	178/28564	0.537237	0.591384	0.496415	Plcg2	1
GO:0051961	negative regulation of nervous system development	1/123	178/28564	0.537237	0.591384	0.496415	Id1	1
GO:0071826	ribonucleoprotein complex subunit organization	1/123	178/28564	0.537237	0.591384	0.496415	Rpl38	1
GO:0006606	protein import into nucleus	1/123	179/28564	0.539242	0.591925	0.496869	Mmp12	1
GO:0007254	JNK cascade	1/123	179/28564	0.539242	0.591925	0.496869	Gadd45g	1
GO:0030902	hindbrain development	1/123	179/28564	0.539242	0.591925	0.496869	Kcne1	1
GO:0035296	regulation of tube diameter	1/123	179/28564	0.539242	0.591925	0.496869	Acta2	1
GO:0097746	blood vessel diameter maintenance	1/123	179/28564	0.539242	0.591925	0.496869	Acta2	1
GO:0030183	B cell differentiation	1/123	180/28564	0.541238	0.593117	0.49787	Plcg2	1
GO:0035150	regulation of tube size	1/123	180/28564	0.541238	0.593117	0.49787	Acta2	1
GO:0065004	protein-DNA complex assembly	1/123	180/28564	0.541238	0.593117	0.49787	Polr1e	1
GO:0019730	antimicrobial humoral response	1/123	181/28564	0.543226	0.594296	0.49886	Cxcl2	1
GO:0030509	BMP signaling pathway	1/123	181/28564	0.543226	0.594296	0.49886	Id1	1
GO:2001242	regulation of intrinsic apoptotic signaling pathway	1/123	181/28564	0.543226	0.594296	0.49886	Mif	1
GO:0051302	regulation of cell division	1/123	182/28564	0.545206	0.595795	0.500118	Tgfa	1
GO:0062013	positive regulation of small molecule metabolic process	1/123	182/28564	0.545206	0.595795	0.500118	Fdps	1
GO:0051170	import into nucleus	1/123	184/28564	0.549139	0.599758	0.503445	Mmp12	1
GO:0001654	eye development	2/123	426/28564	0.549681	0.600015	0.50366	Cryab/Opn4	2
GO:0035148	tube formation	1/123	185/28564	0.551093	0.601221	0.504673	Tgm2	1
GO:0071897	DNA biosynthetic process	1/123	186/28564	0.553039	0.603007	0.506172	Ankrd1	1
GO:0150063	visual system development	2/123	429/28564	0.55349	0.603163	0.506303	Cryab/Opn4	2
GO:0050867	positive regulation of cell activation	2/123	430/28564	0.554755	0.603436	0.506532	Acta2/Mif	2
GO:0032388	positive regulation of intracellular transport	1/123	187/28564	0.554976	0.603436	0.506532	Zdhhc2	1
GO:0043409	negative regulation of MAPK cascade	1/123	187/28564	0.554976	0.603436	0.506532	Atf3	1
GO:0050770	regulation of axonogenesis	1/123	187/28564	0.554976	0.603436	0.506532	Tnfrsf12a	1
GO:1903531	negative regulation of secretion by cell	1/123	188/28564	0.556905	0.605197	0.50801	Rsad2	1
GO:0048880	sensory system development	2/123	433/28564	0.558534	0.60661	0.509196	Cryab/Opn4	2
GO:0050714	positive regulation of protein secretion	1/123	189/28564	0.558826	0.60661	0.509196	Ankrd1	1
GO:0000075	cell cycle checkpoint signaling	1/123	190/28564	0.560738	0.608348	0.510655	Ier3	1
GO:0006643	membrane lipid metabolic process	1/123	191/28564	0.562642	0.609737	0.511821	Hacd1	1
GO:0061136	regulation of proteasomal protein catabolic process	1/123	191/28564	0.562642	0.609737	0.511821	Nkd2	1
GO:0048813	dendrite morphogenesis	1/123	192/28564	0.564538	0.611379	0.513199	Id1	1
GO:0031331	positive regulation of cellular catabolic process	2/123	438/28564	0.564783	0.611379	0.513199	Bnip3/Nkd2	2
GO:0046887	positive regulation of hormone secretion	1/123	193/28564	0.566426	0.612141	0.513839	Spp1	1
GO:0071772	response to BMP	1/123	193/28564	0.566426	0.612141	0.513839	Id1	1
GO:0071773	cellular response to BMP stimulus	1/123	193/28564	0.566426	0.612141	0.513839	Id1	1
GO:1901605	alpha-amino acid metabolic process	1/123	195/28564	0.570178	0.615855	0.516957	Adssl1	1
GO:0050821	protein stabilization	1/123	196/28564	0.572041	0.617355	0.518216	Cryab	1
GO:0009314	response to radiation	2/123	444/28564	0.572198	0.617355	0.518216	Cryab/Opn4	2
GO:0050905	neuromuscular process	1/123	197/28564	0.573897	0.618846	0.519468	Casq1	1
GO:1901652	response to peptide	2/123	447/28564	0.575871	0.620633	0.520967	Insig1/Lpl	2
GO:0043524	negative regulation of neuron apoptotic process	1/123	199/28564	0.577584	0.622136	0.522229	Nes	1
GO:0042129	regulation of T cell proliferation	1/123	201/28564	0.58124	0.625729	0.525245	Gpnmb	1
GO:0007179	transforming growth factor beta receptor signaling pathway	1/123	202/28564	0.583056	0.627338	0.526596	Fos	1
GO:0007259	receptor signaling pathway via JAK-STAT	1/123	203/28564	0.584864	0.628247	0.527358	Gbp3	1
GO:0032872	regulation of stress-activated MAPK cascade	1/123	203/28564	0.584864	0.628247	0.527358	Gadd45g	1
GO:0071824	protein-DNA complex subunit organization	1/123	203/28564	0.584864	0.628247	0.527358	Polr1e	1
GO:0002695	negative regulation of leukocyte activation	1/123	204/28564	0.586664	0.629835	0.528691	Gpnmb	1
GO:0006469	negative regulation of protein kinase activity	1/123	206/28564	0.590242	0.632287	0.53075	Gadd45g	1
GO:0070302	regulation of stress-activated protein kinase signaling cascade	1/123	206/28564	0.590242	0.632287	0.53075	Gadd45g	1
GO:0120032	regulation of plasma membrane bounded cell projection assembly	1/123	206/28564	0.590242	0.632287	0.53075	Def8	1
GO:1901654	response to ketone	1/123	206/28564	0.590242	0.632287	0.53075	Spp1	1
GO:0006109	regulation of carbohydrate metabolic process	1/123	207/28564	0.592019	0.63315	0.531474	Ier3	1
GO:0007033	vacuole organization	1/123	207/28564	0.592019	0.63315	0.531474	Syt7	1
GO:0050777	negative regulation of immune response	1/123	207/28564	0.592019	0.63315	0.531474	Mmp12	1
GO:0010563	negative regulation of phosphorus metabolic process	2/123	461/28564	0.592712	0.633198	0.531515	Gadd45g/Ier3	2
GO:0045936	negative regulation of phosphate metabolic process	2/123	461/28564	0.592712	0.633198	0.531515	Gadd45g/Ier3	2
GO:0043491	protein kinase B signaling	1/123	209/28564	0.595551	0.635189	0.533186	F3	1
GO:0060491	regulation of cell projection assembly	1/123	209/28564	0.595551	0.635189	0.533186	Def8	1
GO:1990138	neuron projection extension	1/123	209/28564	0.595551	0.635189	0.533186	Tnfrsf12a	1
GO:0022408	negative regulation of cell-cell adhesion	1/123	211/28564	0.599052	0.637532	0.535153	Gpnmb	1
GO:0097696	receptor signaling pathway via STAT	1/123	211/28564	0.599052	0.637532	0.535153	Gbp3	1
GO:1902107	positive regulation of leukocyte differentiation	1/123	211/28564	0.599052	0.637532	0.535153	Fos	1
GO:1903708	positive regulation of hemopoiesis	1/123	211/28564	0.599052	0.637532	0.535153	Fos	1
GO:0006282	regulation of DNA repair	1/123	213/28564	0.602524	0.640878	0.537961	Ier3	1
GO:0002262	myeloid cell homeostasis	1/123	214/28564	0.604248	0.642363	0.539208	Mb	1
GO:0007416	synapse assembly	1/123	216/28564	0.607675	0.645654	0.541971	Zdhhc2	1
GO:0008361	regulation of cell size	1/123	218/28564	0.611072	0.648559	0.544409	Tnfrsf12a	1
GO:0051048	negative regulation of secretion	1/123	218/28564	0.611072	0.648559	0.544409	Rsad2	1
GO:0031345	negative regulation of cell projection organization	1/123	219/28564	0.612759	0.649997	0.545616	Id1	1
GO:0016051	carbohydrate biosynthetic process	1/123	220/28564	0.61444	0.651072	0.546518	Atf3	1
GO:0035265	organ growth	1/123	220/28564	0.61444	0.651072	0.546518	Fdps	1
GO:0002443	leukocyte mediated immunity	2/123	480/28564	0.614772	0.651072	0.546518	Plcg2/Rsad2	2
GO:0048839	inner ear development	1/123	221/28564	0.616113	0.652139	0.547414	Insig1	1
GO:0002253	activation of immune response	2/123	482/28564	0.61704	0.652414	0.547645	Plcg2/Rsad2	2
GO:0030099	myeloid cell differentiation	2/123	482/28564	0.61704	0.652414	0.547645	Fos/Mb	2
GO:0006006	glucose metabolic process	1/123	222/28564	0.617779	0.652842	0.548004	Atf3	1
GO:0006836	neurotransmitter transport	1/123	225/28564	0.622734	0.657013	0.551505	Syt7	1
GO:1903050	regulation of proteolysis involved in protein catabolic process	1/123	225/28564	0.622734	0.657013	0.551505	Nkd2	1
GO:2000241	regulation of reproductive process	1/123	225/28564	0.622734	0.657013	0.551505	Mmp12	1
GO:0017157	regulation of exocytosis	1/123	226/28564	0.624371	0.658385	0.552657	Syt7	1
GO:0035264	multicellular organism growth	1/123	227/28564	0.626002	0.659393	0.553503	Ndufs6	1
GO:0050866	negative regulation of cell activation	1/123	227/28564	0.626002	0.659393	0.553503	Gpnmb	1
GO:2000113	negative regulation of cellular macromolecule biosynthetic process	1/123	229/28564	0.629242	0.662449	0.556068	Dbi	1
GO:0033673	negative regulation of kinase activity	1/123	230/28564	0.630851	0.663429	0.556891	Gadd45g	1
GO:0043542	endothelial cell migration	1/123	230/28564	0.630851	0.663429	0.556891	Dnaja4	1
GO:0099504	synaptic vesicle cycle	1/123	231/28564	0.632453	0.664756	0.558005	Syt7	1
GO:0002822	regulation of adaptive immune response based on somatic recombination of immune receptors built from immunoglobulin superfamily domains	1/123	232/28564	0.634049	0.665717	0.558812	Rsad2	1
GO:0050920	regulation of chemotaxis	1/123	232/28564	0.634049	0.665717	0.558812	Mif	1
GO:0002685	regulation of leukocyte migration	1/123	236/28564	0.640363	0.671265	0.563469	Mif	1
GO:0045637	regulation of myeloid cell differentiation	1/123	236/28564	0.640363	0.671265	0.563469	Fos	1
GO:0048545	response to steroid hormone	1/123	236/28564	0.640363	0.671265	0.563469	Spp1	1
GO:0010976	positive regulation of neuron projection development	1/123	237/28564	0.641925	0.672542	0.56454	Ankrd1	1
GO:0002706	regulation of lymphocyte mediated immunity	1/123	238/28564	0.643479	0.673809	0.565605	Rsad2	1
GO:0003018	vascular process in circulatory system	1/123	240/28564	0.646569	0.67632	0.567712	Acta2	1
GO:0031330	negative regulation of cellular catabolic process	1/123	240/28564	0.646569	0.67632	0.567712	Dbi	1
GO:0001505	regulation of neurotransmitter levels	1/123	242/28564	0.649632	0.678798	0.569792	Syt7	1
GO:0046777	protein autophosphorylation	1/123	242/28564	0.649632	0.678798	0.569792	Gpnmb	1
GO:0042098	T cell proliferation	1/123	243/28564	0.651154	0.680024	0.570821	Gpnmb	1
GO:0045664	regulation of neuron differentiation	1/123	244/28564	0.652669	0.681243	0.571844	Bex1	1
GO:0008406	gonad development	1/123	246/28564	0.655679	0.68329	0.573563	Serpinb6b	1
GO:0042445	hormone metabolic process	1/123	246/28564	0.655679	0.68329	0.573563	Spp1	1
GO:0097305	response to alcohol	1/123	246/28564	0.655679	0.68329	0.573563	Gk	1
GO:0016072	rRNA metabolic process	1/123	249/28564	0.660147	0.687213	0.576856	Polr1e	1
GO:0048762	mesenchymal cell differentiation	1/123	249/28564	0.660147	0.687213	0.576856	Glipr2	1
GO:0045137	development of primary sexual characteristics	1/123	250/28564	0.661623	0.688018	0.577531	Serpinb6b	1
GO:0060828	regulation of canonical Wnt signaling pathway	1/123	250/28564	0.661623	0.688018	0.577531	Nkd2	1
GO:0099173	postsynapse organization	1/123	251/28564	0.663093	0.68918	0.578506	Zdhhc2	1
GO:0043543	protein acylation	1/123	254/28564	0.667465	0.692987	0.581702	Zdhhc2	1
GO:0045055	regulated exocytosis	1/123	254/28564	0.667465	0.692987	0.581702	Syt7	1
GO:0016236	macroautophagy	1/123	258/28564	0.673207	0.698577	0.586395	Bnip3	1
GO:0034976	response to endoplasmic reticulum stress	1/123	260/28564	0.676041	0.701146	0.588551	Atf3	1
GO:0030522	intracellular receptor signaling pathway	1/123	261/28564	0.677449	0.702233	0.589464	Rsad2	1
GO:0060348	bone development	1/123	262/28564	0.67885	0.703313	0.59037	Insig1	1
GO:0002274	myeloid leukocyte activation	1/123	264/28564	0.681636	0.705078	0.591852	Plcg2	1
GO:0048705	skeletal system morphogenesis	1/123	264/28564	0.681636	0.705078	0.591852	Insig1	1
GO:0098657	import into cell	1/123	264/28564	0.681636	0.705078	0.591852	Fabp3	1
GO:0051348	negative regulation of transferase activity	1/123	269/28564	0.688495	0.711797	0.597491	Gadd45g	1
GO:0099003	vesicle-mediated transport in synapse	1/123	271/28564	0.691197	0.714213	0.59952	Syt7	1
GO:0002429	immune response-activating cell surface receptor signaling pathway	1/123	272/28564	0.69254	0.715222	0.600367	Plcg2	1
GO:0006260	DNA replication	1/123	273/28564	0.693876	0.715846	0.600891	Dtd1	1
GO:0006520	amino acid metabolic process	1/123	273/28564	0.693876	0.715846	0.600891	Adssl1	1
GO:0021537	telencephalon development	1/123	274/28564	0.695207	0.716841	0.601726	Dbi	1
GO:0002573	myeloid leukocyte differentiation	1/123	277/28564	0.699166	0.720543	0.604833	Fos	1
GO:0022604	regulation of cell morphogenesis	1/123	278/28564	0.700474	0.72151	0.605645	Myl12a	1
GO:0140014	mitotic nuclear division	1/123	280/28564	0.703073	0.723806	0.607573	Tgfa	1
GO:0002768	immune response-regulating cell surface receptor signaling pathway	1/123	283/28564	0.70693	0.727394	0.610584	Plcg2	1
GO:0060560	developmental growth involved in morphogenesis	1/123	290/28564	0.715738	0.736069	0.617866	Tnfrsf12a	1
GO:0003007	heart morphogenesis	1/123	291/28564	0.716975	0.736953	0.618608	Ankrd1	1
GO:0010506	regulation of autophagy	1/123	292/28564	0.718206	0.737831	0.619345	Bnip3	1
GO:0043523	regulation of neuron apoptotic process	1/123	294/28564	0.720653	0.739956	0.621129	Nes	1
GO:0042593	glucose homeostasis	1/123	295/28564	0.721868	0.740815	0.62185	Gk	1
GO:0033500	carbohydrate homeostasis	1/123	296/28564	0.723078	0.741667	0.622565	Gk	1
GO:0006790	sulfur compound metabolic process	1/123	299/28564	0.726677	0.744578	0.625008	Gstm6	1
GO:0006959	humoral immune response	1/123	299/28564	0.726677	0.744578	0.625008	Cxcl2	1
GO:0045165	cell fate commitment	1/123	303/28564	0.731404	0.749029	0.628744	AW551984	1
GO:0042254	ribosome biogenesis	1/123	305/28564	0.733737	0.750631	0.63009	Rpl38	1
GO:0060070	canonical Wnt signaling pathway	1/123	305/28564	0.733737	0.750631	0.63009	Nkd2	1
GO:0061448	connective tissue development	1/123	307/28564	0.73605	0.752604	0.631745	Rxfp1	1
GO:0060485	mesenchyme development	1/123	310/28564	0.739482	0.755718	0.634359	Glipr2	1
GO:1990830	cellular response to leukemia inhibitory factor	1/123	311/28564	0.740616	0.756481	0.635	Spp1	1
GO:1990823	response to leukemia inhibitory factor	1/123	312/28564	0.741746	0.757239	0.635636	Spp1	1
GO:0010721	negative regulation of cell development	1/123	318/28564	0.748419	0.763653	0.641021	Id1	1
GO:0030111	regulation of Wnt signaling pathway	1/123	321/28564	0.751692	0.766592	0.643488	Nkd2	1
GO:0007548	sex differentiation	1/123	322/28564	0.752773	0.767295	0.644077	Serpinb6b	1
GO:0034504	protein localization to nucleus	1/123	325/28564	0.755989	0.770171	0.646492	Mmp12	1
GO:0007611	learning or memory	1/123	326/28564	0.757052	0.770451	0.646727	Dbi	1
GO:0018105	peptidyl-serine phosphorylation	1/123	326/28564	0.757052	0.770451	0.646727	Mif	1
GO:0009416	response to light stimulus	1/123	327/28564	0.75811	0.770726	0.646957	Opn4	1
GO:0016358	dendrite development	1/123	327/28564	0.75811	0.770726	0.646957	Id1	1
GO:0048608	reproductive structure development	1/123	329/28564	0.760213	0.772462	0.648415	Serpinb6b	1
GO:0022409	positive regulation of cell-cell adhesion	1/123	330/28564	0.761258	0.773122	0.648968	Emilin2	1
GO:0043588	skin development	1/123	331/28564	0.762298	0.773776	0.649518	Dbi	1
GO:0051251	positive regulation of lymphocyte activation	1/123	342/28564	0.773446	0.784685	0.658675	Mif	1
GO:0018209	peptidyl-serine modification	1/123	345/28564	0.776396	0.787268	0.660843	Mif	1
GO:0043087	regulation of GTPase activity	1/123	353/28564	0.784076	0.794644	0.667034	Ocrl	1
GO:0001933	negative regulation of protein phosphorylation	1/123	354/28564	0.785017	0.795186	0.667489	Gadd45g	1
GO:1902105	regulation of leukocyte differentiation	1/123	359/28564	0.789664	0.799478	0.671092	Fos	1
GO:0018205	peptidyl-lysine modification	1/123	360/28564	0.790581	0.799992	0.671524	Tgm2	1
GO:0009100	glycoprotein metabolic process	1/123	362/28564	0.792403	0.801422	0.672724	Mmp12	1
GO:0050890	cognition	1/123	364/28564	0.79421	0.802834	0.673909	Dbi	1
GO:0002449	lymphocyte mediated immunity	1/123	372/28564	0.801283	0.809565	0.67956	Rsad2	1
GO:0042063	gliogenesis	1/123	378/28564	0.806429	0.814344	0.683571	Dbi	1
GO:1903037	regulation of leukocyte cell-cell adhesion	1/123	380/28564	0.808115	0.815625	0.684646	Gpnmb	1
GO:0050863	regulation of T cell activation	1/123	384/28564	0.811443	0.818561	0.687111	Gpnmb	1
GO:0008544	epidermis development	1/123	388/28564	0.814714	0.821437	0.689525	Dbi	1
GO:0002696	positive regulation of leukocyte activation	1/123	408/28564	0.830242	0.836662	0.702305	Mif	1
GO:0030900	forebrain development	1/123	416/28564	0.836086	0.842116	0.706883	Dbi	1
GO:0022613	ribonucleoprotein complex biogenesis	1/123	419/28564	0.838225	0.843836	0.708327	Rpl38	1
GO:0007159	leukocyte cell-cell adhesion	1/123	420/28564	0.838932	0.844113	0.70856	Gpnmb	1
GO:0016570	histone modification	1/123	426/28564	0.84311	0.847881	0.711722	Rcor2	1
GO:0043161	proteasome-mediated ubiquitin-dependent protein catabolic process	1/123	430/28564	0.845836	0.850184	0.713656	Nkd2	1
GO:0072594	establishment of protein localization to organelle	1/123	439/28564	0.851797	0.855737	0.718317	Mmp12	1
GO:1903706	regulation of hemopoiesis	1/123	447/28564	0.856905	0.860425	0.722252	Fos	1
GO:0000280	nuclear division	1/123	456/28564	0.862442	0.865541	0.726546	Tgfa	1
GO:0016055	Wnt signaling pathway	1/123	458/28564	0.863643	0.866302	0.727185	Nkd2	1
GO:0198738	cell-cell signaling by wnt	1/123	460/28564	0.864834	0.867051	0.727814	Nkd2	1
GO:0019439	aromatic compound catabolic process	1/123	461/28564	0.865425	0.8672	0.727939	Ephx2	1
GO:0034329	cell junction assembly	1/123	477/28564	0.874549	0.875893	0.735236	Zdhhc2	1
GO:0006914	autophagy	1/123	485/28564	0.878877	0.879327	0.738119	Bnip3	1
GO:0061919	process utilizing autophagic mechanism	1/123	485/28564	0.878877	0.879327	0.738119	Bnip3	1
GO:0007409	axonogenesis	1/123	498/28564	0.885598	0.885598	0.743382	Tnfrsf12a	1

## Sheet: Upregulated gene
homo vs wt_Upregulated gene GO pathway
ID	Description	GeneRatio	BgRatio	pvalue	p.adjust	qvalue	geneID	Count
GO:0043506	regulation of JUN kinase activity	5/58	74/28564	4.18804e-07	0.000588419	0.000440846	Ccr7/Gstp2/Map3k1/Sfrp5/Vangl2	5
GO:0043405	regulation of MAP kinase activity	6/58	202/28564	3.46056e-06	0.00243104	0.00182135	Ccr7/Gstp2/Map3k1/Robo1/Sfrp5/Vangl2	6
GO:0002438	acute inflammatory response to antigenic stimulus	3/58	34/28564	4.54603e-05	0.0212906	0.015951	Ccr7/Ephb6/Serpinb9	3
GO:0071900	regulation of protein serine/threonine kinase activity	6/58	354/28564	8.16777e-05	0.0286893	0.0214941	Ccr7/Gstp2/Map3k1/Robo1/Sfrp5/Vangl2	6
GO:0048534	hematopoietic or lymphoid organ development	4/58	125/28564	0.000123502	0.0347041	0.0260005	Bcl2l11/Ccr7/Kmt2a/Mafb	4
GO:0043406	positive regulation of MAP kinase activity	4/58	132/28564	0.000152361	0.0347556	0.026039	Ccr7/Map3k1/Robo1/Vangl2	4
GO:0060412	ventricular septum morphogenesis	3/58	53/28564	0.000173159	0.0347556	0.026039	Gja5/Robo1/Vangl2	3
GO:0043507	positive regulation of JUN kinase activity	3/58	57/28564	0.000215041	0.0377665	0.0282948	Ccr7/Map3k1/Vangl2	3
GO:0090179	planar cell polarity pathway involved in neural tube closure	2/58	14/28564	0.000363003	0.0466505	0.0349507	Sfrp5/Vangl2	2
GO:0043508	negative regulation of JUN kinase activity	2/58	15/28564	0.000418303	0.0466505	0.0349507	Gstp2/Sfrp5	2
GO:0090178	regulation of establishment of planar polarity involved in neural tube closure	2/58	15/28564	0.000418303	0.0466505	0.0349507	Sfrp5/Vangl2	2
GO:0060026	convergent extension	2/58	16/28564	0.000477437	0.0466505	0.0349507	Sfrp5/Vangl2	2
GO:0061029	eyelid development in camera-type eye	2/58	16/28564	0.000477437	0.0466505	0.0349507	Kmt2c/Map3k1	2
GO:0090177	establishment of planar polarity involved in neural tube closure	2/58	16/28564	0.000477437	0.0466505	0.0349507	Sfrp5/Vangl2	2
GO:0007409	axonogenesis	6/58	498/28564	0.000512089	0.0466505	0.0349507	Ache/Ephb6/Nrn1/Robo1/Slitrk4/Vangl2	6
GO:0002437	inflammatory response to antigenic stimulus	3/58	78/28564	0.000542464	0.0466505	0.0349507	Ccr7/Ephb6/Serpinb9	3
GO:0042249	establishment of planar polarity of embryonic epithelium	2/58	18/28564	0.000607145	0.0466505	0.0349507	Sfrp5/Vangl2	2
GO:0002524	hypersensitivity	2/58	19/28564	0.000677689	0.0466505	0.0349507	Ccr7/Ephb6	2
GO:0003184	pulmonary valve morphogenesis	2/58	19/28564	0.000677689	0.0466505	0.0349507	Gja5/Robo1	2
GO:0060411	cardiac septum morphogenesis	3/58	85/28564	0.000697234	0.0466505	0.0349507	Gja5/Robo1/Vangl2	3
GO:0003151	outflow tract morphogenesis	3/58	88/28564	0.000771313	0.0466505	0.0349507	Gja5/Robo1/Vangl2	3
GO:0003281	ventricular septum development	3/58	88/28564	0.000771313	0.0466505	0.0349507	Gja5/Robo1/Vangl2	3
GO:0031644	regulation of nervous system process	4/58	204/28564	0.000792716	0.0466505	0.0349507	Cux2/Jam2/Shisa6/Wasf3	4
GO:0071902	positive regulation of protein serine/threonine kinase activity	4/58	206/28564	0.000822027	0.0466505	0.0349507	Ccr7/Map3k1/Robo1/Vangl2	4
GO:0048172	regulation of short-term neuronal synaptic plasticity	2/58	21/28564	0.00083008	0.0466505	0.0349507	Kmt2a/Shisa6	2
GO:0003177	pulmonary valve development	2/58	23/28564	0.000997443	0.0539003	0.0403823	Gja5/Robo1	2
GO:0048814	regulation of dendrite morphogenesis	3/58	99/28564	0.00108518	0.0564696	0.0423073	Ache/Cux2/Robo1	3
GO:0048872	homeostasis of number of cells	5/58	391/28564	0.0011837	0.0593963	0.0445	Bcl2l11/Ccr7/Kmt2a/Mafb/Map7	5
GO:0002520	immune system development	4/58	230/28564	0.00123598	0.0598809	0.044863	Bcl2l11/Ccr7/Kmt2a/Mafb	4
GO:0003148	outflow tract septum morphogenesis	2/58	27/28564	0.00137661	0.0644711	0.048302	Robo1/Vangl2	2
GO:0036342	post-anal tail morphogenesis	2/58	29/28564	0.00158817	0.0719799	0.0539276	Sfrp5/Vangl2	2
GO:0090200	positive regulation of release of cytochrome c from mitochondria	2/58	30/28564	0.00169939	0.0728618	0.0545884	Bcl2l11/Bmf	2
GO:0002526	acute inflammatory response	3/58	116/28564	0.00171135	0.0728618	0.0545884	Ccr7/Ephb6/Serpinb9	3
GO:0043583	ear development	4/58	255/28564	0.0018034	0.0745228	0.0558328	Bcl2l11/Maf/Mafb/Vangl2	4
GO:2000106	regulation of leukocyte apoptotic process	3/58	120/28564	0.00188537	0.0750486	0.0562267	Bcl2l11/Ccr7/Serpinb9	3
GO:0031295	T cell costimulation	2/58	32/28564	0.00193266	0.0750486	0.0562267	Ccr7/Ephb6	2
GO:0008637	apoptotic mitochondrial changes	3/58	122/28564	0.00197637	0.0750486	0.0562267	Bcl2l11/Bmf/Map3k1	3
GO:0031294	lymphocyte costimulation	2/58	34/28564	0.00218024	0.0806116	0.0603945	Ccr7/Ephb6	2
GO:0003279	cardiac septum development	3/58	128/28564	0.00226565	0.0816214	0.0611511	Gja5/Robo1/Vangl2	3
GO:0007127	meiosis I	3/58	133/28564	0.00252578	0.0848593	0.0635769	Bcl2l11/Dmc1/Fmn2	3
GO:0003401	axis elongation	2/58	37/28564	0.00257822	0.0848593	0.0635769	Sfrp5/Vangl2	2
GO:2000027	regulation of animal organ morphogenesis	3/58	134/28564	0.00257992	0.0848593	0.0635769	Robo1/Sfrp5/Vangl2	3
GO:0061982	meiosis I cell cycle process	3/58	136/28564	0.00269036	0.0848593	0.0635769	Bcl2l11/Dmc1/Fmn2	3
GO:0046329	negative regulation of JNK cascade	2/58	38/28564	0.00271791	0.0848593	0.0635769	Gstp2/Sfrp5	2
GO:0060071	Wnt signaling pathway, planar cell polarity pathway	2/58	38/28564	0.00271791	0.0848593	0.0635769	Sfrp5/Vangl2	2
GO:0060560	developmental growth involved in morphogenesis	4/58	290/28564	0.00287072	0.0876819	0.0656916	Nrn1/Robo1/Sfrp5/Vangl2	4
GO:1905314	semi-lunar valve development	2/58	40/28564	0.00300777	0.0899131	0.0673632	Gja5/Robo1	2
GO:0050773	regulation of dendrite development	3/58	145/28564	0.00322333	0.0943496	0.0706871	Ache/Cux2/Robo1	3
GO:2000403	positive regulation of lymphocyte migration	2/58	42/28564	0.00331149	0.0949518	0.0711383	Ccr7/Jam2	2
GO:0090175	regulation of establishment of planar polarity	2/58	43/28564	0.00346851	0.0974651	0.0730212	Sfrp5/Vangl2	2
GO:0003206	cardiac chamber morphogenesis	3/58	152/28564	0.00367961	0.0975133	0.0730573	Gja5/Robo1/Vangl2	3
GO:0046328	regulation of JNK cascade	3/58	152/28564	0.00367961	0.0975133	0.0730573	Gstp2/Map3k1/Sfrp5	3
GO:0071887	leukocyte apoptotic process	3/58	152/28564	0.00367961	0.0975133	0.0730573	Bcl2l11/Ccr7/Serpinb9	3
GO:0003231	cardiac ventricle development	3/58	153/28564	0.00374784	0.0975133	0.0730573	Gja5/Robo1/Vangl2	3
GO:0030111	regulation of Wnt signaling pathway	4/58	321/28564	0.00412239	0.100062	0.074967	Map3k1/Sfrp5/Shisa6/Vangl2	4
GO:0032873	negative regulation of stress-activated MAPK cascade	2/58	47/28564	0.00413068	0.100062	0.074967	Gstp2/Sfrp5	2
GO:0048536	spleen development	2/58	47/28564	0.00413068	0.100062	0.074967	Bcl2l11/Kmt2a	2
GO:0070303	negative regulation of stress-activated protein kinase signaling cascade	2/58	47/28564	0.00413068	0.100062	0.074967	Gstp2/Sfrp5	2
GO:0002456	T cell mediated immunity	3/58	162/28564	0.00439687	0.104705	0.0784454	Ephb6/Lyst/Serpinb9	3
GO:0070232	regulation of T cell apoptotic process	2/58	50/28564	0.00466272	0.109185	0.081802	Bcl2l11/Serpinb9	2
GO:0090199	regulation of release of cytochrome c from mitochondria	2/58	51/28564	0.00484673	0.111634	0.0836364	Bcl2l11/Bmf	2
GO:0003179	heart valve morphogenesis	2/58	54/28564	0.00541859	0.122574	0.0918327	Gja5/Robo1	2
GO:0007254	JNK cascade	3/58	179/28564	0.00579944	0.122574	0.0918327	Gstp2/Map3k1/Sfrp5	3
GO:0048546	digestive tract morphogenesis	2/58	56/28564	0.0058162	0.122574	0.0918327	Sfrp5/Vangl2	2
GO:0051568	histone H3-K4 methylation	2/58	56/28564	0.0058162	0.122574	0.0918327	Kmt2a/Kmt2c	2
GO:0048538	thymus development	2/58	57/28564	0.00601988	0.122574	0.0918327	Bcl2l11/Mafb	2
GO:0045010	actin nucleation	2/58	58/28564	0.00622679	0.122574	0.0918327	Fmn2/Wasf3	2
GO:0050922	negative regulation of chemotaxis	2/58	58/28564	0.00622679	0.122574	0.0918327	Gstp2/Robo1	2
GO:0032680	regulation of tumor necrosis factor production	3/58	185/28564	0.00635131	0.122574	0.0918327	Ccr7/Gstp2/Tnfrsf8	3
GO:0035148	tube formation	3/58	185/28564	0.00635131	0.122574	0.0918327	Bcl2l11/Sfrp5/Vangl2	3
GO:0035567	non-canonical Wnt signaling pathway	2/58	59/28564	0.00643691	0.122574	0.0918327	Sfrp5/Vangl2	2
GO:1903555	regulation of tumor necrosis factor superfamily cytokine production	3/58	188/28564	0.0066386	0.122574	0.0918327	Ccr7/Gstp2/Tnfrsf8	3
GO:0015872	dopamine transport	2/58	61/28564	0.00686676	0.122574	0.0918327	Slc22a3/Syt13	2
GO:0002460	adaptive immune response based on somatic recombination of immune receptors built from immunoglobulin superfamily domains	4/58	373/28564	0.00697229	0.122574	0.0918327	Ccr7/Ephb6/Lyst/Serpinb9	4
GO:0045860	positive regulation of protein kinase activity	4/58	373/28564	0.00697229	0.122574	0.0918327	Ccr7/Map3k1/Robo1/Vangl2	4
GO:0032640	tumor necrosis factor production	3/58	192/28564	0.00703357	0.122574	0.0918327	Ccr7/Gstp2/Tnfrsf8	3
GO:0048813	dendrite morphogenesis	3/58	192/28564	0.00703357	0.122574	0.0918327	Ache/Cux2/Robo1	3
GO:0002011	morphogenesis of an epithelial sheet	2/58	62/28564	0.00708645	0.122574	0.0918327	Map3k1/Vangl2	2
GO:0043010	camera-type eye development	4/58	378/28564	0.00730064	0.122574	0.0918327	Ache/Kmt2c/Maf/Map3k1	4
GO:0043407	negative regulation of MAP kinase activity	2/58	63/28564	0.00730931	0.122574	0.0918327	Gstp2/Sfrp5	2
GO:0071706	tumor necrosis factor superfamily cytokine production	3/58	195/28564	0.00733878	0.122574	0.0918327	Ccr7/Gstp2/Tnfrsf8	3
GO:0051962	positive regulation of nervous system development	4/58	379/28564	0.00736752	0.122574	0.0918327	Ache/Cux2/Robo1/Slitrk4	4
GO:0001736	establishment of planar polarity	2/58	64/28564	0.00753531	0.122574	0.0918327	Sfrp5/Vangl2	2
GO:0031641	regulation of myelination	2/58	64/28564	0.00753531	0.122574	0.0918327	Jam2/Wasf3	2
GO:0050775	positive regulation of dendrite morphogenesis	2/58	64/28564	0.00753531	0.122574	0.0918327	Ache/Cux2	2
GO:0003205	cardiac chamber development	3/58	199/28564	0.00775782	0.122574	0.0918327	Gja5/Robo1/Vangl2	3
GO:0003170	heart valve development	2/58	65/28564	0.00776445	0.122574	0.0918327	Gja5/Robo1	2
GO:0007164	establishment of tissue polarity	2/58	65/28564	0.00776445	0.122574	0.0918327	Sfrp5/Vangl2	2
GO:2000401	regulation of lymphocyte migration	2/58	65/28564	0.00776445	0.122574	0.0918327	Ccr7/Jam2	2
GO:0032872	regulation of stress-activated MAPK cascade	3/58	203/28564	0.00819075	0.1271	0.0952238	Gstp2/Map3k1/Sfrp5	3
GO:0010770	positive regulation of cell morphogenesis involved in differentiation	2/58	67/28564	0.00823209	0.1271	0.0952238	Ache/Cux2	2
GO:0001836	release of cytochrome c from mitochondria	2/58	68/28564	0.00847056	0.127416	0.0954607	Bcl2l11/Bmf	2
GO:0070231	T cell apoptotic process	2/58	68/28564	0.00847056	0.127416	0.0954607	Bcl2l11/Serpinb9	2
GO:0070302	regulation of stress-activated protein kinase signaling cascade	3/58	206/28564	0.00852464	0.127416	0.0954607	Gstp2/Map3k1/Sfrp5	3
GO:0031334	positive regulation of protein-containing complex assembly	3/58	208/28564	0.00875163	0.129322	0.0968887	Bcl2l11/Bmf/Map3k1	3
GO:0010769	regulation of cell morphogenesis involved in differentiation	2/58	70/28564	0.00895675	0.129322	0.0968887	Ache/Cux2	2
GO:0140013	meiotic nuclear division	3/58	210/28564	0.00898215	0.129322	0.0968887	Bcl2l11/Dmc1/Fmn2	3
GO:0042093	T-helper cell differentiation	2/58	71/28564	0.00920443	0.129322	0.0968887	Ccr7/Kmt2a	2
GO:0045143	homologous chromosome segregation	2/58	71/28564	0.00920443	0.129322	0.0968887	Dmc1/Fmn2	2
GO:0070098	chemokine-mediated signaling pathway	2/58	71/28564	0.00920443	0.129322	0.0968887	Ccr7/Robo1	2
GO:0002294	CD4-positive, alpha-beta T cell differentiation involved in immune response	2/58	72/28564	0.00945516	0.130858	0.0980393	Ccr7/Kmt2a	2
GO:0007416	synapse assembly	3/58	216/28564	0.00969502	0.130858	0.0980393	Ache/Cux2/Slitrk4	3
GO:0002293	alpha-beta T cell differentiation involved in immune response	2/58	73/28564	0.00970892	0.130858	0.0980393	Ccr7/Kmt2a	2
GO:0032970	regulation of actin filament-based process	4/58	411/28564	0.00972657	0.130858	0.0980393	Gja5/Map3k1/Vangl2/Wasf3	4
GO:0002287	alpha-beta T cell activation involved in immune response	2/58	74/28564	0.0099657	0.130858	0.0980393	Ccr7/Kmt2a	2
GO:0048168	regulation of neuronal synaptic plasticity	2/58	74/28564	0.0099657	0.130858	0.0980393	Kmt2a/Shisa6	2
GO:0071677	positive regulation of mononuclear cell migration	2/58	74/28564	0.0099657	0.130858	0.0980393	Ccr7/Jam2	2
GO:0048839	inner ear development	3/58	221/28564	0.0103137	0.133964	0.100366	Maf/Mafb/Vangl2	3
GO:0007281	germ cell development	4/58	420/28564	0.010469	0.133964	0.100366	Dmc1/Fmn2/Jam2/Map7	4
GO:0010822	positive regulation of mitochondrion organization	2/58	76/28564	0.0104883	0.133964	0.100366	Bcl2l11/Bmf	2
GO:0001654	eye development	4/58	426/28564	0.0109839	0.13643	0.102214	Ache/Kmt2c/Maf/Map3k1	4
GO:0006919	activation of cysteine-type endopeptidase activity involved in apoptotic process	2/58	78/28564	0.0110227	0.13643	0.102214	Bcl2l11/Robo1	2
GO:0060976	coronary vasculature development	2/58	78/28564	0.0110227	0.13643	0.102214	Robo1/Vangl2	2
GO:0150063	visual system development	4/58	429/28564	0.0112474	0.13643	0.102214	Ache/Kmt2c/Maf/Map3k1	4
GO:1903046	meiotic cell cycle process	3/58	229/28564	0.0113504	0.13643	0.102214	Bcl2l11/Dmc1/Fmn2	3
GO:0002292	T cell differentiation involved in immune response	2/58	80/28564	0.011569	0.13643	0.102214	Ccr7/Kmt2a	2
GO:0051965	positive regulation of synapse assembly	2/58	80/28564	0.011569	0.13643	0.102214	Cux2/Slitrk4	2
GO:0048880	sensory system development	4/58	433/28564	0.0116051	0.13643	0.102214	Ache/Kmt2c/Maf/Map3k1	4
GO:0050920	regulation of chemotaxis	3/58	232/28564	0.0117541	0.13643	0.102214	Ccr7/Gstp2/Robo1	3
GO:1990868	response to chemokine	2/58	81/28564	0.0118466	0.13643	0.102214	Ccr7/Robo1	2
GO:1990869	cellular response to chemokine	2/58	81/28564	0.0118466	0.13643	0.102214	Ccr7/Robo1	2
GO:2000107	negative regulation of leukocyte apoptotic process	2/58	81/28564	0.0118466	0.13643	0.102214	Ccr7/Serpinb9	2
GO:0033674	positive regulation of kinase activity	4/58	440/28564	0.0122484	0.139911	0.104822	Ccr7/Map3k1/Robo1/Vangl2	4
GO:0043112	receptor metabolic process	2/58	85/28564	0.0129858	0.145961	0.109354	Ache/Mylip	2
GO:0070228	regulation of lymphocyte apoptotic process	2/58	85/28564	0.0129858	0.145961	0.109354	Bcl2l11/Serpinb9	2
GO:0003002	regionalization	4/58	449/28564	0.0131088	0.146174	0.109514	Kmt2a/Mafb/Robo1/Vangl2	4
GO:0051403	stress-activated MAPK cascade	3/58	243/28564	0.013305	0.147193	0.110278	Gstp2/Map3k1/Sfrp5	3
GO:0008406	gonad development	3/58	246/28564	0.0137473	0.149532	0.11203	Bcl2l11/Dmc1/Map7	3
GO:0016055	Wnt signaling pathway	4/58	458/28564	0.014007	0.149532	0.11203	Map3k1/Sfrp5/Shisa6/Vangl2	4
GO:0031346	positive regulation of cell projection organization	4/58	459/28564	0.0141092	0.149532	0.11203	Ache/Ccr7/Cux2/Robo1	4
GO:0198738	cell-cell signaling by wnt	4/58	460/28564	0.0142118	0.149532	0.11203	Map3k1/Sfrp5/Shisa6/Vangl2	4
GO:0001906	cell killing	3/58	250/28564	0.01435	0.149532	0.11203	Bcl2l11/Lyst/Serpinb9	3
GO:0045137	development of primary sexual characteristics	3/58	250/28564	0.01435	0.149532	0.11203	Bcl2l11/Dmc1/Map7	3
GO:0060828	regulation of canonical Wnt signaling pathway	3/58	250/28564	0.01435	0.149532	0.11203	Map3k1/Sfrp5/Shisa6	3
GO:0001738	morphogenesis of a polarized epithelium	2/58	90/28564	0.0144743	0.149532	0.11203	Sfrp5/Vangl2	2
GO:0042267	natural killer cell mediated cytotoxicity	2/58	90/28564	0.0144743	0.149532	0.11203	Lyst/Serpinb9	2
GO:0007411	axon guidance	3/58	253/28564	0.0148118	0.151902	0.113805	Ephb6/Robo1/Vangl2	3
GO:0097485	neuron projection guidance	3/58	254/28564	0.0149676	0.152226	0.114048	Ephb6/Robo1/Vangl2	3
GO:0031098	stress-activated protein kinase signaling cascade	3/58	255/28564	0.0151243	0.152226	0.114048	Gstp2/Map3k1/Sfrp5	3
GO:0002228	natural killer cell mediated immunity	2/58	93/28564	0.0154012	0.152226	0.114048	Lyst/Serpinb9	2
GO:0051937	catecholamine transport	2/58	93/28564	0.0154012	0.152226	0.114048	Slc22a3/Syt13	2
GO:0006029	proteoglycan metabolic process	2/58	94/28564	0.0157157	0.152226	0.114048	Spock2/Vangl2	2
GO:0034329	cell junction assembly	4/58	477/28564	0.0160299	0.152226	0.114048	Ache/Cux2/Gja5/Slitrk4	4
GO:0035050	embryonic heart tube development	2/58	95/28564	0.0160329	0.152226	0.114048	Gja5/Vangl2	2
GO:0043367	CD4-positive, alpha-beta T cell differentiation	2/58	96/28564	0.0163529	0.152226	0.114048	Ccr7/Kmt2a	2
GO:0098657	import into cell	3/58	264/28564	0.0165767	0.152226	0.114048	Slc22a3/Slc36a2/Slc9a2	3
GO:1902600	proton transmembrane transport	2/58	99/28564	0.0173293	0.152226	0.114048	Slc36a2/Slc9a2	2
GO:0007389	pattern specification process	4/58	492/28564	0.0177508	0.152226	0.114048	Kmt2a/Mafb/Robo1/Vangl2	4
GO:0032651	regulation of interleukin-1 beta production	2/58	102/28564	0.0183299	0.152226	0.114048	Ccr7/Gstp2	2
GO:0050772	positive regulation of axonogenesis	2/58	102/28564	0.0183299	0.152226	0.114048	Ache/Robo1	2
GO:0006970	response to osmotic stress	2/58	103/28564	0.0186688	0.152226	0.114048	Map3k1/Map7	2
GO:0034968	histone lysine methylation	2/58	103/28564	0.0186688	0.152226	0.114048	Kmt2a/Kmt2c	2
GO:0022604	regulation of cell morphogenesis	3/58	278/28564	0.0189871	0.152226	0.114048	Ache/Cux2/Wasf3	3
GO:0033077	T cell differentiation in thymus	2/58	105/28564	0.0193545	0.152226	0.114048	Ccr7/Mafb	2
GO:0002604	regulation of dendritic cell antigen processing and presentation	1/58	10/28564	0.0201239	0.152226	0.114048	Ccr7	1
GO:0003149	membranous septum morphogenesis	1/58	10/28564	0.0201239	0.152226	0.114048	Vangl2	1
GO:0005981	regulation of glycogen catabolic process	1/58	10/28564	0.0201239	0.152226	0.114048	Ppp1r3b	1
GO:0018026	peptidyl-lysine monomethylation	1/58	10/28564	0.0201239	0.152226	0.114048	Kmt2a	1
GO:0021603	cranial nerve formation	1/58	10/28564	0.0201239	0.152226	0.114048	Mafb	1
GO:0033299	secretion of lysosomal enzymes	1/58	10/28564	0.0201239	0.152226	0.114048	Lyst	1
GO:0070099	regulation of chemokine-mediated signaling pathway	1/58	10/28564	0.0201239	0.152226	0.114048	Robo1	1
GO:0071670	smooth muscle cell chemotaxis	1/58	10/28564	0.0201239	0.152226	0.114048	Gstp2	1
GO:0086064	cell communication by electrical coupling involved in cardiac conduction	1/58	10/28564	0.0201239	0.152226	0.114048	Gja5	1
GO:0106104	regulation of glutamate receptor clustering	1/58	10/28564	0.0201239	0.152226	0.114048	Shisa6	1
GO:1904717	regulation of AMPA glutamate receptor clustering	1/58	10/28564	0.0201239	0.152226	0.114048	Shisa6	1
GO:0032611	interleukin-1 beta production	2/58	108/28564	0.0204027	0.152226	0.114048	Ccr7/Gstp2	2
GO:0007156	homophilic cell adhesion via plasma membrane adhesion molecules	2/58	109/28564	0.0207573	0.152226	0.114048	Cadm3/Robo1	2
GO:0071901	negative regulation of protein serine/threonine kinase activity	2/58	110/28564	0.0211144	0.152226	0.114048	Gstp2/Sfrp5	2
GO:0072676	lymphocyte migration	2/58	110/28564	0.0211144	0.152226	0.114048	Ccr7/Jam2	2
GO:0003007	heart morphogenesis	3/58	291/28564	0.0213907	0.152226	0.114048	Gja5/Robo1/Vangl2	3
GO:0001843	neural tube closure	2/58	112/28564	0.0218365	0.152226	0.114048	Sfrp5/Vangl2	2
GO:0070227	lymphocyte apoptotic process	2/58	112/28564	0.0218365	0.152226	0.114048	Bcl2l11/Serpinb9	2
GO:0003129	heart induction	1/58	11/28564	0.0221142	0.152226	0.114048	Robo1	1
GO:0015808	L-alanine transport	1/58	11/28564	0.0221142	0.152226	0.114048	Slc36a2	1
GO:0031943	regulation of glucocorticoid metabolic process	1/58	11/28564	0.0221142	0.152226	0.114048	H6pd	1
GO:0033206	meiotic cytokinesis	1/58	11/28564	0.0221142	0.152226	0.114048	Fmn2	1
GO:0035524	proline transmembrane transport	1/58	11/28564	0.0221142	0.152226	0.114048	Slc36a2	1
GO:0035701	hematopoietic stem cell migration	1/58	11/28564	0.0221142	0.152226	0.114048	Jam2	1
GO:0048563	post-embryonic animal organ morphogenesis	1/58	11/28564	0.0221142	0.152226	0.114048	Bcl2l11	1
GO:0051709	regulation of killing of cells of another organism	1/58	11/28564	0.0221142	0.152226	0.114048	Bcl2l11	1
GO:0060600	dichotomous subdivision of an epithelial terminal unit	1/58	11/28564	0.0221142	0.152226	0.114048	Vangl2	1
GO:0086016	AV node cell action potential	1/58	11/28564	0.0221142	0.152226	0.114048	Gja5	1
GO:0086027	AV node cell to bundle of His cell signaling	1/58	11/28564	0.0221142	0.152226	0.114048	Gja5	1
GO:2000510	positive regulation of dendritic cell chemotaxis	1/58	11/28564	0.0221142	0.152226	0.114048	Ccr7	1
GO:2000601	positive regulation of Arp2/3 complex-mediated actin nucleation	1/58	11/28564	0.0221142	0.152226	0.114048	Wasf3	1
GO:2001214	positive regulation of vasculogenesis	1/58	11/28564	0.0221142	0.152226	0.114048	Rin2	1
GO:0015844	monoamine transport	2/58	113/28564	0.0222013	0.152226	0.114048	Slc22a3/Syt13	2
GO:0060606	tube closure	2/58	113/28564	0.0222013	0.152226	0.114048	Sfrp5/Vangl2	2
GO:0032760	positive regulation of tumor necrosis factor production	2/58	114/28564	0.0225687	0.152226	0.114048	Ccr7/Tnfrsf8	2
GO:0043473	pigmentation	2/58	114/28564	0.0225687	0.152226	0.114048	Bcl2l11/Lyst	2
GO:0006790	sulfur compound metabolic process	3/58	299/28564	0.0229492	0.152226	0.114048	Gstp2/Spock2/Vangl2	3
GO:0044272	sulfur compound biosynthetic process	2/58	116/28564	0.023311	0.152226	0.114048	Gstp2/Vangl2	2
GO:0045132	meiotic chromosome segregation	2/58	116/28564	0.023311	0.152226	0.114048	Dmc1/Fmn2	2
GO:1903557	positive regulation of tumor necrosis factor superfamily cytokine production	2/58	116/28564	0.023311	0.152226	0.114048	Ccr7/Tnfrsf8	2
GO:0048477	oogenesis	2/58	117/28564	0.0236859	0.152226	0.114048	Dmc1/Fmn2	2
GO:0018022	peptidyl-lysine methylation	2/58	118/28564	0.0240633	0.152226	0.114048	Kmt2a/Kmt2c	2
GO:0002468	dendritic cell antigen processing and presentation	1/58	12/28564	0.0241006	0.152226	0.114048	Ccr7	1
GO:0002579	positive regulation of antigen processing and presentation	1/58	12/28564	0.0241006	0.152226	0.114048	Ccr7	1
GO:0003306	Wnt signaling pathway involved in heart development	1/58	12/28564	0.0241006	0.152226	0.114048	Vangl2	1
GO:0010649	regulation of cell communication by electrical coupling	1/58	12/28564	0.0241006	0.152226	0.114048	Gja5	1
GO:0010985	negative regulation of lipoprotein particle clearance	1/58	12/28564	0.0241006	0.152226	0.114048	Mylip	1
GO:0031642	negative regulation of myelination	1/58	12/28564	0.0241006	0.152226	0.114048	Jam2	1
GO:0034650	cortisol metabolic process	1/58	12/28564	0.0241006	0.152226	0.114048	H6pd	1
GO:0042135	neurotransmitter catabolic process	1/58	12/28564	0.0241006	0.152226	0.114048	Ache	1
GO:0042270	protection from natural killer cell mediated cytotoxicity	1/58	12/28564	0.0241006	0.152226	0.114048	Serpinb9	1
GO:0045625	regulation of T-helper 1 cell differentiation	1/58	12/28564	0.0241006	0.152226	0.114048	Ccr7	1
GO:0045647	negative regulation of erythrocyte differentiation	1/58	12/28564	0.0241006	0.152226	0.114048	Mafb	1
GO:0046834	lipid phosphorylation	1/58	12/28564	0.0241006	0.152226	0.114048	Dgkk	1
GO:0048102	autophagic cell death	1/58	12/28564	0.0241006	0.152226	0.114048	Bmf	1
GO:0048241	epinephrine transport	1/58	12/28564	0.0241006	0.152226	0.114048	Slc22a3	1
GO:1903779	regulation of cardiac conduction	1/58	12/28564	0.0241006	0.152226	0.114048	Gja5	1
GO:2000826	regulation of heart morphogenesis	1/58	12/28564	0.0241006	0.152226	0.114048	Robo1	1
GO:0060070	canonical Wnt signaling pathway	3/58	305/28564	0.0241578	0.152226	0.114048	Map3k1/Sfrp5/Shisa6	3
GO:0014020	primary neural tube formation	2/58	119/28564	0.0244432	0.152226	0.114048	Sfrp5/Vangl2	2
GO:0060840	artery development	2/58	119/28564	0.0244432	0.152226	0.114048	Gja5/Robo1	2
GO:0060326	cell chemotaxis	3/58	308/28564	0.0247749	0.152226	0.114048	Ccr7/Gstp2/Lyst	3
GO:0042472	inner ear morphogenesis	2/58	120/28564	0.0248255	0.152226	0.114048	Mafb/Vangl2	2
GO:0032652	regulation of interleukin-1 production	2/58	122/28564	0.0255975	0.152226	0.114048	Ccr7/Gstp2	2
GO:0071675	regulation of mononuclear cell migration	2/58	122/28564	0.0255975	0.152226	0.114048	Ccr7/Jam2	2
GO:0051952	regulation of amine transport	2/58	123/28564	0.0259872	0.152226	0.114048	Slc36a2/Syt13	2
GO:0002885	positive regulation of hypersensitivity	1/58	13/28564	0.0260831	0.152226	0.114048	Ccr7	1
GO:0003093	regulation of glomerular filtration	1/58	13/28564	0.0260831	0.152226	0.114048	Gja5	1
GO:0006983	ER overload response	1/58	13/28564	0.0260831	0.152226	0.114048	Bcl2l11	1
GO:0033327	Leydig cell differentiation	1/58	13/28564	0.0260831	0.152226	0.114048	Map7	1
GO:0051121	hepoxilin metabolic process	1/58	13/28564	0.0260831	0.152226	0.114048	Gstp2	1
GO:0051122	hepoxilin biosynthetic process	1/58	13/28564	0.0260831	0.152226	0.114048	Gstp2	1
GO:0060601	lateral sprouting from an epithelium	1/58	13/28564	0.0260831	0.152226	0.114048	Vangl2	1
GO:0086015	SA node cell action potential	1/58	13/28564	0.0260831	0.152226	0.114048	Gja5	1
GO:0086018	SA node cell to atrial cardiac muscle cell signaling	1/58	13/28564	0.0260831	0.152226	0.114048	Gja5	1
GO:0086067	AV node cell to bundle of His cell communication	1/58	13/28564	0.0260831	0.152226	0.114048	Gja5	1
GO:0086070	SA node cell to atrial cardiac muscle cell communication	1/58	13/28564	0.0260831	0.152226	0.114048	Gja5	1
GO:0098970	postsynaptic neurotransmitter receptor diffusion trapping	1/58	13/28564	0.0260831	0.152226	0.114048	Shisa6	1
GO:0099628	neurotransmitter receptor diffusion trapping	1/58	13/28564	0.0260831	0.152226	0.114048	Shisa6	1
GO:1990918	double-strand break repair involved in meiotic recombination	1/58	13/28564	0.0260831	0.152226	0.114048	Dmc1	1
GO:2000271	positive regulation of fibroblast apoptotic process	1/58	13/28564	0.0260831	0.152226	0.114048	Bcl2l11	1
GO:2000508	regulation of dendritic cell chemotaxis	1/58	13/28564	0.0260831	0.152226	0.114048	Ccr7	1
GO:0050769	positive regulation of neurogenesis	3/58	318/28564	0.0268933	0.152226	0.114048	Ache/Cux2/Robo1	3
GO:0048145	regulation of fibroblast proliferation	2/58	126/28564	0.0271707	0.152226	0.114048	Kmt2a/Kmt2c	2
GO:0002286	T cell activation involved in immune response	2/58	127/28564	0.0275699	0.152226	0.114048	Ccr7/Kmt2a	2
GO:0035710	CD4-positive, alpha-beta T cell activation	2/58	127/28564	0.0275699	0.152226	0.114048	Ccr7/Kmt2a	2
GO:1901890	positive regulation of cell junction assembly	2/58	127/28564	0.0275699	0.152226	0.114048	Cux2/Slitrk4	2
GO:0007548	sex differentiation	3/58	322/28564	0.0277671	0.152226	0.114048	Bcl2l11/Dmc1/Map7	3
GO:0032612	interleukin-1 production	2/58	128/28564	0.0279716	0.152226	0.114048	Ccr7/Gstp2	2
GO:0043280	positive regulation of cysteine-type endopeptidase activity involved in apoptotic process	2/58	128/28564	0.0279716	0.152226	0.114048	Bcl2l11/Robo1	2
GO:0001840	neural plate development	1/58	14/28564	0.0280615	0.152226	0.114048	Vangl2	1
GO:0010820	positive regulation of T cell chemotaxis	1/58	14/28564	0.0280615	0.152226	0.114048	Ccr7	1
GO:0015824	proline transport	1/58	14/28564	0.0280615	0.152226	0.114048	Slc36a2	1
GO:0015846	polyamine transport	1/58	14/28564	0.0280615	0.152226	0.114048	Slc22a3	1
GO:0034309	primary alcohol biosynthetic process	1/58	14/28564	0.0280615	0.152226	0.114048	H6pd	1
GO:0045060	negative thymic T cell selection	1/58	14/28564	0.0280615	0.152226	0.114048	Ccr7	1
GO:0045176	apical protein localization	1/58	14/28564	0.0280615	0.152226	0.114048	Vangl2	1
GO:0048070	regulation of developmental pigmentation	1/58	14/28564	0.0280615	0.152226	0.114048	Bcl2l11	1
GO:0051610	serotonin uptake	1/58	14/28564	0.0280615	0.152226	0.114048	Slc22a3	1
GO:0086069	bundle of His cell to Purkinje myocyte communication	1/58	14/28564	0.0280615	0.152226	0.114048	Gja5	1
GO:0097113	AMPA glutamate receptor clustering	1/58	14/28564	0.0280615	0.152226	0.114048	Shisa6	1
GO:0097688	glutamate receptor clustering	1/58	14/28564	0.0280615	0.152226	0.114048	Shisa6	1
GO:0098953	receptor diffusion trapping	1/58	14/28564	0.0280615	0.152226	0.114048	Shisa6	1
GO:0120305	regulation of pigmentation	1/58	14/28564	0.0280615	0.152226	0.114048	Bcl2l11	1
GO:2000644	regulation of receptor catabolic process	1/58	14/28564	0.0280615	0.152226	0.114048	Mylip	1
GO:0015837	amine transport	2/58	129/28564	0.0283756	0.152349	0.11414	Slc36a2/Syt13	2
GO:0048565	digestive tract development	2/58	130/28564	0.028782	0.152349	0.11414	Sfrp5/Vangl2	2
GO:0016358	dendrite development	3/58	327/28564	0.0288806	0.152349	0.11414	Ache/Cux2/Robo1	3
GO:0071621	granulocyte chemotaxis	2/58	131/28564	0.0291907	0.152349	0.11414	Ccr7/Lyst	2
GO:0048608	reproductive structure development	3/58	329/28564	0.0293326	0.152349	0.11414	Bcl2l11/Dmc1/Map7	3
GO:0030217	T cell differentiation	3/58	331/28564	0.0297884	0.152349	0.11414	Ccr7/Kmt2a/Mafb	3
GO:0046632	alpha-beta T cell differentiation	2/58	133/28564	0.0300151	0.152349	0.11414	Ccr7/Kmt2a	2
GO:0002866	positive regulation of acute inflammatory response to antigenic stimulus	1/58	15/28564	0.030036	0.152349	0.11414	Ccr7	1
GO:0003174	mitral valve development	1/58	15/28564	0.030036	0.152349	0.11414	Gja5	1
GO:0003188	heart valve formation	1/58	15/28564	0.030036	0.152349	0.11414	Gja5	1
GO:0010819	regulation of T cell chemotaxis	1/58	15/28564	0.030036	0.152349	0.11414	Ccr7	1
GO:0010988	regulation of low-density lipoprotein particle clearance	1/58	15/28564	0.030036	0.152349	0.11414	Mylip	1
GO:0015816	glycine transport	1/58	15/28564	0.030036	0.152349	0.11414	Slc36a2	1
GO:0043383	negative T cell selection	1/58	15/28564	0.030036	0.152349	0.11414	Ccr7	1
GO:0086014	atrial cardiac muscle cell action potential	1/58	15/28564	0.030036	0.152349	0.11414	Gja5	1
GO:0086026	atrial cardiac muscle cell to AV node cell signaling	1/58	15/28564	0.030036	0.152349	0.11414	Gja5	1
GO:0086066	atrial cardiac muscle cell to AV node cell communication	1/58	15/28564	0.030036	0.152349	0.11414	Gja5	1
GO:2000095	regulation of Wnt signaling pathway, planar cell polarity pathway	1/58	15/28564	0.030036	0.152349	0.11414	Sfrp5	1
GO:0061458	reproductive system development	3/58	333/28564	0.0302479	0.152871	0.114532	Bcl2l11/Dmc1/Map7	3
GO:0001841	neural tube formation	2/58	134/28564	0.0304308	0.153245	0.114812	Sfrp5/Vangl2	2
GO:0016571	histone methylation	2/58	135/28564	0.0308488	0.153756	0.115195	Kmt2a/Kmt2c	2
GO:0090090	negative regulation of canonical Wnt signaling pathway	2/58	135/28564	0.0308488	0.153756	0.115195	Sfrp5/Shisa6	2
GO:0001822	kidney development	3/58	336/28564	0.0309442	0.153756	0.115195	Bcl2l11/Robo1/Vangl2	3
GO:0009791	post-embryonic development	2/58	136/28564	0.0312691	0.153756	0.115195	Bcl2l11/Kmt2a	2
GO:0051321	meiotic cell cycle	3/58	339/28564	0.031649	0.153756	0.115195	Bcl2l11/Dmc1/Fmn2	3
GO:0001977	renal system process involved in regulation of blood volume	1/58	16/28564	0.0320066	0.153756	0.115195	Gja5	1
GO:0070234	positive regulation of T cell apoptotic process	1/58	16/28564	0.0320066	0.153756	0.115195	Bcl2l11	1
GO:2001212	regulation of vasculogenesis	1/58	16/28564	0.0320066	0.153756	0.115195	Rin2	1
GO:0007266	Rho protein signal transduction	2/58	138/28564	0.0321165	0.153756	0.115195	Robo1/Vangl2	2
GO:0051251	positive regulation of lymphocyte activation	3/58	342/28564	0.0323622	0.153756	0.115195	Ccr7/Ephb6/Lyst	3
GO:0051963	regulation of synapse assembly	2/58	140/28564	0.0329729	0.153756	0.115195	Cux2/Slitrk4	2
GO:0010811	positive regulation of cell-substrate adhesion	2/58	142/28564	0.0338382	0.153756	0.115195	Rin2/Spock2	2
GO:0001767	establishment of lymphocyte polarity	1/58	17/28564	0.0339733	0.153756	0.115195	Ccr7	1
GO:0001768	establishment of T cell polarity	1/58	17/28564	0.0339733	0.153756	0.115195	Ccr7	1
GO:0001771	immunological synapse formation	1/58	17/28564	0.0339733	0.153756	0.115195	Ccr7	1
GO:0002883	regulation of hypersensitivity	1/58	17/28564	0.0339733	0.153756	0.115195	Ccr7	1
GO:0006103	2-oxoglutarate metabolic process	1/58	17/28564	0.0339733	0.153756	0.115195	Ogdhl	1
GO:0006704	glucocorticoid biosynthetic process	1/58	17/28564	0.0339733	0.153756	0.115195	H6pd	1
GO:0010566	regulation of ketone biosynthetic process	1/58	17/28564	0.0339733	0.153756	0.115195	H6pd	1
GO:0016264	gap junction assembly	1/58	17/28564	0.0339733	0.153756	0.115195	Gja5	1
GO:0032328	alanine transport	1/58	17/28564	0.0339733	0.153756	0.115195	Slc36a2	1
GO:0032510	endosome to lysosome transport via multivesicular body sorting pathway	1/58	17/28564	0.0339733	0.153756	0.115195	Lyst	1
GO:0043471	regulation of cellular carbohydrate catabolic process	1/58	17/28564	0.0339733	0.153756	0.115195	Ppp1r3b	1
GO:0048103	somatic stem cell division	1/58	17/28564	0.0339733	0.153756	0.115195	Vangl2	1
GO:0051127	positive regulation of actin nucleation	1/58	17/28564	0.0339733	0.153756	0.115195	Wasf3	1
GO:0055091	phospholipid homeostasis	1/58	17/28564	0.0339733	0.153756	0.115195	Lyst	1
GO:0060413	atrial septum morphogenesis	1/58	17/28564	0.0339733	0.153756	0.115195	Gja5	1
GO:0060947	cardiac vascular smooth muscle cell differentiation	1/58	17/28564	0.0339733	0.153756	0.115195	Vangl2	1
GO:0071731	response to nitric oxide	1/58	17/28564	0.0339733	0.153756	0.115195	Ccr7	1
GO:0086012	membrane depolarization during cardiac muscle cell action potential	1/58	17/28564	0.0339733	0.153756	0.115195	Gja5	1
GO:0090494	dopamine uptake	1/58	17/28564	0.0339733	0.153756	0.115195	Slc22a3	1
GO:0008584	male gonad development	2/58	143/28564	0.0342742	0.153756	0.115195	Bcl2l11/Map7	2
GO:0055123	digestive system development	2/58	143/28564	0.0342742	0.153756	0.115195	Sfrp5/Vangl2	2
GO:0010821	regulation of mitochondrion organization	2/58	144/28564	0.0347124	0.153756	0.115195	Bcl2l11/Bmf	2
GO:0030326	embryonic limb morphogenesis	2/58	144/28564	0.0347124	0.153756	0.115195	Bcl2l11/Gja5	2
GO:0035113	embryonic appendage morphogenesis	2/58	144/28564	0.0347124	0.153756	0.115195	Bcl2l11/Gja5	2
GO:0042471	ear morphogenesis	2/58	144/28564	0.0347124	0.153756	0.115195	Mafb/Vangl2	2
GO:0046546	development of primary male sexual characteristics	2/58	144/28564	0.0347124	0.153756	0.115195	Bcl2l11/Map7	2
GO:0072001	renal system development	3/58	352/28564	0.0348003	0.153756	0.115195	Bcl2l11/Robo1/Vangl2	3
GO:0003128	heart field specification	1/58	18/28564	0.035936	0.156285	0.11709	Robo1	1
GO:0007614	short-term memory	1/58	18/28564	0.035936	0.156285	0.11709	Cux2	1
GO:0050862	positive regulation of T cell receptor signaling pathway	1/58	18/28564	0.035936	0.156285	0.11709	Ccr7	1
GO:0090493	catecholamine uptake	1/58	18/28564	0.035936	0.156285	0.11709	Slc22a3	1
GO:0140131	positive regulation of lymphocyte chemotaxis	1/58	18/28564	0.035936	0.156285	0.11709	Ccr7	1
GO:0048144	fibroblast proliferation	2/58	147/28564	0.0360402	0.156285	0.11709	Kmt2a/Kmt2c	2
GO:0009100	glycoprotein metabolic process	3/58	362/28564	0.0373315	0.159408	0.119429	Ccr7/Spock2/Vangl2	3
GO:0032956	regulation of actin cytoskeleton organization	3/58	362/28564	0.0373315	0.159408	0.119429	Map3k1/Vangl2/Wasf3	3
GO:0001991	regulation of systemic arterial blood pressure by circulatory renin-angiotensin	1/58	19/28564	0.0378948	0.159408	0.119429	Gja5	1
GO:0006098	pentose-phosphate shunt	1/58	19/28564	0.0378948	0.159408	0.119429	H6pd	1
GO:0009886	post-embryonic animal morphogenesis	1/58	19/28564	0.0378948	0.159408	0.119429	Bcl2l11	1
GO:0010644	cell communication by electrical coupling	1/58	19/28564	0.0378948	0.159408	0.119429	Gja5	1
GO:0032695	negative regulation of interleukin-12 production	1/58	19/28564	0.0378948	0.159408	0.119429	Ccr7	1
GO:0035821	modulation of process of another organism	1/58	19/28564	0.0378948	0.159408	0.119429	Bcl2l11	1
GO:0070486	leukocyte aggregation	1/58	19/28564	0.0378948	0.159408	0.119429	Jam2	1
GO:0080182	histone H3-K4 trimethylation	1/58	19/28564	0.0378948	0.159408	0.119429	Kmt2a	1
GO:0052548	regulation of endopeptidase activity	3/58	368/28564	0.0388947	0.161313	0.120857	Bcl2l11/Robo1/Serpinb9	3
GO:0031589	cell-substrate adhesion	3/58	369/28564	0.0391584	0.161313	0.120857	Bcl2l11/Rin2/Spock2	3
GO:0031341	regulation of cell killing	2/58	155/28564	0.0396754	0.161313	0.120857	Bcl2l11/Serpinb9	2
GO:0002643	regulation of tolerance induction	1/58	20/28564	0.0398496	0.161313	0.120857	Ccr7	1
GO:0003161	cardiac conduction system development	1/58	20/28564	0.0398496	0.161313	0.120857	Gja5	1
GO:0007379	segment specification	1/58	20/28564	0.0398496	0.161313	0.120857	Mafb	1
GO:0010958	regulation of amino acid import across plasma membrane	1/58	20/28564	0.0398496	0.161313	0.120857	Slc36a2	1
GO:0033599	regulation of mammary gland epithelial cell proliferation	1/58	20/28564	0.0398496	0.161313	0.120857	Robo1	1
GO:0045064	T-helper 2 cell differentiation	1/58	20/28564	0.0398496	0.161313	0.120857	Kmt2a	1
GO:0090030	regulation of steroid hormone biosynthetic process	1/58	20/28564	0.0398496	0.161313	0.120857	H6pd	1
GO:0098885	modification of postsynaptic actin cytoskeleton	1/58	20/28564	0.0398496	0.161313	0.120857	Wasf3	1
GO:1902644	tertiary alcohol metabolic process	1/58	20/28564	0.0398496	0.161313	0.120857	H6pd	1
GO:1903789	regulation of amino acid transmembrane transport	1/58	20/28564	0.0398496	0.161313	0.120857	Slc36a2	1
GO:0002449	lymphocyte mediated immunity	3/58	372/28564	0.0399552	0.161313	0.120857	Ephb6/Lyst/Serpinb9	3
GO:2001056	positive regulation of cysteine-type endopeptidase activity	2/58	158/28564	0.0410732	0.16405	0.122907	Bcl2l11/Robo1	2
GO:0001838	embryonic epithelial tube formation	2/58	159/28564	0.0415433	0.16405	0.122907	Sfrp5/Vangl2	2
GO:0002407	dendritic cell chemotaxis	1/58	21/28564	0.0418006	0.16405	0.122907	Ccr7	1
GO:0002577	regulation of antigen processing and presentation	1/58	21/28564	0.0418006	0.16405	0.122907	Ccr7	1
GO:0002863	positive regulation of inflammatory response to antigenic stimulus	1/58	21/28564	0.0418006	0.16405	0.122907	Ccr7	1
GO:0018027	peptidyl-lysine dimethylation	1/58	21/28564	0.0418006	0.16405	0.122907	Kmt2a	1
GO:0045624	positive regulation of T-helper cell differentiation	1/58	21/28564	0.0418006	0.16405	0.122907	Ccr7	1
GO:0048569	post-embryonic animal organ development	1/58	21/28564	0.0418006	0.16405	0.122907	Bcl2l11	1
GO:0070230	positive regulation of lymphocyte apoptotic process	1/58	21/28564	0.0418006	0.16405	0.122907	Bcl2l11	1
GO:1901623	regulation of lymphocyte chemotaxis	1/58	21/28564	0.0418006	0.16405	0.122907	Ccr7	1
GO:0097530	granulocyte migration	2/58	162/28564	0.0429657	0.165807	0.124223	Ccr7/Lyst	2
GO:0030010	establishment of cell polarity	2/58	163/28564	0.0434438	0.165807	0.124223	Ccr7/Vangl2	2
GO:0006740	NADPH regeneration	1/58	22/28564	0.0437477	0.165807	0.124223	H6pd	1
GO:0010818	T cell chemotaxis	1/58	22/28564	0.0437477	0.165807	0.124223	Ccr7	1
GO:0034695	response to prostaglandin E	1/58	22/28564	0.0437477	0.165807	0.124223	Ccr7	1
GO:0046782	regulation of viral transcription	1/58	22/28564	0.0437477	0.165807	0.124223	Map3k1	1
GO:0051608	histamine transport	1/58	22/28564	0.0437477	0.165807	0.124223	Slc22a3	1
GO:0060009	Sertoli cell development	1/58	22/28564	0.0437477	0.165807	0.124223	Map7	1
GO:0060307	regulation of ventricular cardiac muscle cell membrane repolarization	1/58	22/28564	0.0437477	0.165807	0.124223	Gja5	1
GO:0072578	neurotransmitter-gated ion channel clustering	1/58	22/28564	0.0437477	0.165807	0.124223	Shisa6	1
GO:0098719	sodium ion import across plasma membrane	1/58	22/28564	0.0437477	0.165807	0.124223	Slc9a2	1
GO:1900746	regulation of vascular endothelial growth factor signaling pathway	1/58	22/28564	0.0437477	0.165807	0.124223	Robo1	1
GO:0050900	leukocyte migration	3/58	386/28564	0.0437824	0.165807	0.124223	Ccr7/Jam2/Lyst	3
GO:0002687	positive regulation of leukocyte migration	2/58	164/28564	0.043924	0.165896	0.12429	Ccr7/Jam2	2
GO:0030879	mammary gland development	2/58	165/28564	0.0444062	0.167267	0.125317	Bcl2l11/Robo1	2
GO:0008037	cell recognition	2/58	167/28564	0.0453764	0.168493	0.126235	Ccr7/Robo1	2
GO:0042060	wound healing	3/58	392/28564	0.0454771	0.168493	0.126235	Lyst/Map3k1/Vangl2	3
GO:0002922	positive regulation of humoral immune response	1/58	23/28564	0.0456909	0.168493	0.126235	Ccr7	1
GO:0010984	regulation of lipoprotein particle clearance	1/58	23/28564	0.0456909	0.168493	0.126235	Mylip	1
GO:0050966	detection of mechanical stimulus involved in sensory perception of pain	1/58	23/28564	0.0456909	0.168493	0.126235	Phf24	1
GO:0098962	regulation of postsynaptic neurotransmitter receptor activity	1/58	23/28564	0.0456909	0.168493	0.126235	Shisa6	1
GO:0120255	olefinic compound biosynthetic process	1/58	23/28564	0.0456909	0.168493	0.126235	H6pd	1
GO:1903909	regulation of receptor clustering	1/58	23/28564	0.0456909	0.168493	0.126235	Shisa6	1
GO:0030178	negative regulation of Wnt signaling pathway	2/58	168/28564	0.0458645	0.16869	0.126383	Sfrp5/Shisa6	2
GO:0120254	olefinic compound metabolic process	2/58	169/28564	0.0463546	0.169419	0.126929	Gstp2/H6pd	2
GO:0072175	epithelial tube formation	2/58	170/28564	0.0468466	0.169419	0.126929	Sfrp5/Vangl2	2
GO:0060562	epithelial tube morphogenesis	3/58	397/28564	0.0469142	0.169419	0.126929	Robo1/Sfrp5/Vangl2	3
GO:0002864	regulation of acute inflammatory response to antigenic stimulus	1/58	24/28564	0.0476302	0.169419	0.126929	Ccr7	1
GO:0003283	atrial septum development	1/58	24/28564	0.0476302	0.169419	0.126929	Gja5	1
GO:0010560	positive regulation of glycoprotein biosynthetic process	1/58	24/28564	0.0476302	0.169419	0.126929	Ccr7	1
GO:0021889	olfactory bulb interneuron differentiation	1/58	24/28564	0.0476302	0.169419	0.126929	Robo1	1
GO:0034383	low-density lipoprotein particle clearance	1/58	24/28564	0.0476302	0.169419	0.126929	Mylip	1
GO:0034694	response to prostaglandin	1/58	24/28564	0.0476302	0.169419	0.126929	Ccr7	1
GO:0099625	ventricular cardiac muscle cell membrane repolarization	1/58	24/28564	0.0476302	0.169419	0.126929	Gja5	1
GO:0140112	extracellular vesicle biogenesis	1/58	24/28564	0.0476302	0.169419	0.126929	Arrdc4	1
GO:1902547	regulation of cellular response to vascular endothelial growth factor stimulus	1/58	24/28564	0.0476302	0.169419	0.126929	Robo1	1
GO:2000269	regulation of fibroblast apoptotic process	1/58	24/28564	0.0476302	0.169419	0.126929	Bcl2l11	1
GO:2001235	positive regulation of apoptotic signaling pathway	2/58	172/28564	0.0478363	0.169722	0.127157	Bcl2l11/Bmf	2
GO:0051017	actin filament bundle assembly	2/58	173/28564	0.0483341	0.170244	0.127547	Fmn2/Map3k1	2
GO:0007292	female gamete generation	2/58	174/28564	0.0488338	0.170244	0.127547	Dmc1/Fmn2	2
GO:0046661	male sex differentiation	2/58	174/28564	0.0488338	0.170244	0.127547	Bcl2l11/Map7	2
GO:0005980	glycogen catabolic process	1/58	25/28564	0.0495656	0.170244	0.127547	Ppp1r3b	1
GO:0006312	mitotic recombination	1/58	25/28564	0.0495656	0.170244	0.127547	Dmc1	1
GO:0010759	positive regulation of macrophage chemotaxis	1/58	25/28564	0.0495656	0.170244	0.127547	Ccr7	1
GO:0060216	definitive hemopoiesis	1/58	25/28564	0.0495656	0.170244	0.127547	Kmt2a	1
GO:0070242	thymocyte apoptotic process	1/58	25/28564	0.0495656	0.170244	0.127547	Bcl2l11	1
GO:0061572	actin filament bundle organization	2/58	176/28564	0.0498388	0.170244	0.127547	Fmn2/Map3k1	2
GO:0002696	positive regulation of leukocyte activation	3/58	408/28564	0.0501546	0.170244	0.127547	Ccr7/Ephb6/Lyst	3
GO:0010950	positive regulation of endopeptidase activity	2/58	179/28564	0.0513604	0.170244	0.127547	Bcl2l11/Robo1	2
GO:0035107	appendage morphogenesis	2/58	179/28564	0.0513604	0.170244	0.127547	Bcl2l11/Gja5	2
GO:0035108	limb morphogenesis	2/58	179/28564	0.0513604	0.170244	0.127547	Bcl2l11/Gja5	2
GO:0008211	glucocorticoid metabolic process	1/58	26/28564	0.0514972	0.170244	0.127547	H6pd	1
GO:0009251	glucan catabolic process	1/58	26/28564	0.0514972	0.170244	0.127547	Ppp1r3b	1
GO:0031643	positive regulation of myelination	1/58	26/28564	0.0514972	0.170244	0.127547	Wasf3	1
GO:0031645	negative regulation of nervous system process	1/58	26/28564	0.0514972	0.170244	0.127547	Jam2	1
GO:0032098	regulation of appetite	1/58	26/28564	0.0514972	0.170244	0.127547	Slc22a3	1
GO:0042759	long-chain fatty acid biosynthetic process	1/58	26/28564	0.0514972	0.170244	0.127547	Gstp2	1
GO:0044030	regulation of DNA methylation	1/58	26/28564	0.0514972	0.170244	0.127547	Kmt2a	1
GO:0044247	cellular polysaccharide catabolic process	1/58	26/28564	0.0514972	0.170244	0.127547	Ppp1r3b	1
GO:0045063	T-helper 1 cell differentiation	1/58	26/28564	0.0514972	0.170244	0.127547	Ccr7	1
GO:0045953	negative regulation of natural killer cell mediated cytotoxicity	1/58	26/28564	0.0514972	0.170244	0.127547	Serpinb9	1
GO:0050857	positive regulation of antigen receptor-mediated signaling pathway	1/58	26/28564	0.0514972	0.170244	0.127547	Ccr7	1
GO:0097164	ammonium ion metabolic process	1/58	26/28564	0.0514972	0.170244	0.127547	Ache	1
GO:0099623	regulation of cardiac muscle cell membrane repolarization	1/58	26/28564	0.0514972	0.170244	0.127547	Gja5	1
GO:1903020	positive regulation of glycoprotein metabolic process	1/58	26/28564	0.0514972	0.170244	0.127547	Ccr7	1
GO:2000050	regulation of non-canonical Wnt signaling pathway	1/58	26/28564	0.0514972	0.170244	0.127547	Sfrp5	1
GO:2000311	regulation of AMPA receptor activity	1/58	26/28564	0.0514972	0.170244	0.127547	Shisa6	1
GO:0042552	myelination	2/58	180/28564	0.0518713	0.171078	0.128172	Jam2/Wasf3	2
GO:0001909	leukocyte mediated cytotoxicity	2/58	181/28564	0.0523841	0.172364	0.129136	Lyst/Serpinb9	2
GO:0055088	lipid homeostasis	2/58	182/28564	0.0528986	0.172556	0.12928	Lyst/Mylip	2
GO:1902905	positive regulation of supramolecular fiber organization	2/58	182/28564	0.0528986	0.172556	0.12928	Map3k1/Wasf3	2
GO:0006479	protein methylation	2/58	183/28564	0.053415	0.172556	0.12928	Kmt2a/Kmt2c	2
GO:0007272	ensheathment of neurons	2/58	183/28564	0.053415	0.172556	0.12928	Jam2/Wasf3	2
GO:0008213	protein alkylation	2/58	183/28564	0.053415	0.172556	0.12928	Kmt2a/Kmt2c	2
GO:0008366	axon ensheathment	2/58	183/28564	0.053415	0.172556	0.12928	Jam2/Wasf3	2
GO:0002716	negative regulation of natural killer cell mediated immunity	1/58	27/28564	0.0534249	0.172556	0.12928	Serpinb9	1
GO:0051443	positive regulation of ubiquitin-protein transferase activity	1/58	27/28564	0.0534249	0.172556	0.12928	Arrdc4	1
GO:0007159	leukocyte cell-cell adhesion	3/58	420/28564	0.0538117	0.173407	0.129917	Ccr7/Ephb6/Jam2	3
GO:0071674	mononuclear cell migration	2/58	185/28564	0.0544533	0.173667	0.130112	Ccr7/Jam2	2
GO:2001233	regulation of apoptotic signaling pathway	3/58	424/28564	0.0550588	0.173667	0.130112	Bcl2l11/Bmf/Gstp2	3
GO:0003094	glomerular filtration	1/58	28/28564	0.0553488	0.173667	0.130112	Gja5	1
GO:0003272	endocardial cushion formation	1/58	28/28564	0.0553488	0.173667	0.130112	Robo1	1
GO:0036336	dendritic cell migration	1/58	28/28564	0.0553488	0.173667	0.130112	Ccr7	1
GO:0045061	thymic T cell selection	1/58	28/28564	0.0553488	0.173667	0.130112	Ccr7	1
GO:0071605	monocyte chemotactic protein-1 production	1/58	28/28564	0.0553488	0.173667	0.130112	Gstp2	1
GO:0071637	regulation of monocyte chemotactic protein-1 production	1/58	28/28564	0.0553488	0.173667	0.130112	Gstp2	1
GO:0090103	cochlea morphogenesis	1/58	28/28564	0.0553488	0.173667	0.130112	Vangl2	1
GO:0043409	negative regulation of MAPK cascade	2/58	187/28564	0.0554987	0.173667	0.130112	Gstp2/Sfrp5	2
GO:0050770	regulation of axonogenesis	2/58	187/28564	0.0554987	0.173667	0.130112	Ache/Robo1	2
GO:0016331	morphogenesis of embryonic epithelium	2/58	188/28564	0.0560241	0.173667	0.130112	Sfrp5/Vangl2	2
GO:0032102	negative regulation of response to external stimulus	3/58	429/28564	0.0566372	0.173667	0.130112	Gstp2/Robo1/Serpinb9	3
GO:0050867	positive regulation of cell activation	3/58	430/28564	0.0569554	0.173667	0.130112	Ccr7/Ephb6/Lyst	3
GO:0001759	organ induction	1/58	29/28564	0.0572688	0.173667	0.130112	Robo1	1
GO:0002507	tolerance induction	1/58	29/28564	0.0572688	0.173667	0.130112	Ccr7	1
GO:0003071	renal system process involved in regulation of systemic arterial blood pressure	1/58	29/28564	0.0572688	0.173667	0.130112	Gja5	1
GO:0003180	aortic valve morphogenesis	1/58	29/28564	0.0572688	0.173667	0.130112	Robo1	1
GO:0042133	neurotransmitter metabolic process	1/58	29/28564	0.0572688	0.173667	0.130112	Ache	1
GO:0051156	glucose 6-phosphate metabolic process	1/58	29/28564	0.0572688	0.173667	0.130112	H6pd	1
GO:0051767	nitric-oxide synthase biosynthetic process	1/58	29/28564	0.0572688	0.173667	0.130112	Gstp2	1
GO:0051769	regulation of nitric-oxide synthase biosynthetic process	1/58	29/28564	0.0572688	0.173667	0.130112	Gstp2	1
GO:0060008	Sertoli cell differentiation	1/58	29/28564	0.0572688	0.173667	0.130112	Map7	1
GO:0061311	cell surface receptor signaling pathway involved in heart development	1/58	29/28564	0.0572688	0.173667	0.130112	Vangl2	1
GO:0086005	ventricular cardiac muscle cell action potential	1/58	29/28564	0.0572688	0.173667	0.130112	Gja5	1
GO:0098901	regulation of cardiac muscle cell action potential	1/58	29/28564	0.0572688	0.173667	0.130112	Gja5	1
GO:0046631	alpha-beta T cell activation	2/58	191/28564	0.0576108	0.173667	0.130112	Ccr7/Kmt2a	2
GO:0043254	regulation of protein-containing complex assembly	3/58	435/28564	0.0585597	0.173667	0.130112	Bcl2l11/Bmf/Map3k1	3
GO:0000272	polysaccharide catabolic process	1/58	30/28564	0.059185	0.173667	0.130112	Ppp1r3b	1
GO:0001919	regulation of receptor recycling	1/58	30/28564	0.059185	0.173667	0.130112	Ache	1
GO:0003171	atrioventricular valve development	1/58	30/28564	0.059185	0.173667	0.130112	Gja5	1
GO:0006929	substrate-dependent cell migration	1/58	30/28564	0.059185	0.173667	0.130112	Robo1	1
GO:0007141	male meiosis I	1/58	30/28564	0.059185	0.173667	0.130112	Dmc1	1
GO:0007214	gamma-aminobutyric acid signaling pathway	1/58	30/28564	0.059185	0.173667	0.130112	Phf24	1
GO:0015012	heparan sulfate proteoglycan biosynthetic process	1/58	30/28564	0.059185	0.173667	0.130112	Vangl2	1
GO:0015874	norepinephrine transport	1/58	30/28564	0.059185	0.173667	0.130112	Slc22a3	1
GO:0044346	fibroblast apoptotic process	1/58	30/28564	0.059185	0.173667	0.130112	Bcl2l11	1
GO:0046885	regulation of hormone biosynthetic process	1/58	30/28564	0.059185	0.173667	0.130112	H6pd	1
GO:0061003	positive regulation of dendritic spine morphogenesis	1/58	30/28564	0.059185	0.173667	0.130112	Cux2	1
GO:0086019	cell-cell signaling involved in cardiac conduction	1/58	30/28564	0.059185	0.173667	0.130112	Gja5	1
GO:0090023	positive regulation of neutrophil chemotaxis	1/58	30/28564	0.059185	0.173667	0.130112	Ccr7	1
GO:0097205	renal filtration	1/58	30/28564	0.059185	0.173667	0.130112	Gja5	1
GO:0015711	organic anion transport	3/58	437/28564	0.0592074	0.173667	0.130112	Slc22a3/Slc2a3/Slc36a2	3
GO:1902075	cellular response to salt	2/58	197/28564	0.0608309	0.173769	0.130188	Ache/Syt13	2
GO:0006837	serotonin transport	1/58	31/28564	0.0610974	0.173769	0.130188	Slc22a3	1
GO:0021602	cranial nerve morphogenesis	1/58	31/28564	0.0610974	0.173769	0.130188	Mafb	1
GO:0032509	endosome transport via multivesicular body sorting pathway	1/58	31/28564	0.0610974	0.173769	0.130188	Lyst	1
GO:0032691	negative regulation of interleukin-1 beta production	1/58	31/28564	0.0610974	0.173769	0.130188	Gstp2	1
GO:0032801	receptor catabolic process	1/58	31/28564	0.0610974	0.173769	0.130188	Mylip	1
GO:0034315	regulation of Arp2/3 complex-mediated actin nucleation	1/58	31/28564	0.0610974	0.173769	0.130188	Wasf3	1
GO:0043276	anoikis	1/58	31/28564	0.0610974	0.173769	0.130188	Bmf	1
GO:0048535	lymph node development	1/58	31/28564	0.0610974	0.173769	0.130188	Ccr7	1
GO:0060561	apoptotic process involved in morphogenesis	1/58	31/28564	0.0610974	0.173769	0.130188	Bcl2l11	1
GO:0070233	negative regulation of T cell apoptotic process	1/58	31/28564	0.0610974	0.173769	0.130188	Serpinb9	1
GO:0086010	membrane depolarization during action potential	1/58	31/28564	0.0610974	0.173769	0.130188	Gja5	1
GO:0098810	neurotransmitter reuptake	1/58	31/28564	0.0610974	0.173769	0.130188	Slc22a3	1
GO:0099622	cardiac muscle cell membrane repolarization	1/58	31/28564	0.0610974	0.173769	0.130188	Gja5	1
GO:1905523	positive regulation of macrophage migration	1/58	31/28564	0.0610974	0.173769	0.130188	Ccr7	1
GO:0021915	neural tube development	2/58	200/28564	0.0624639	0.175641	0.131591	Sfrp5/Vangl2	2
GO:0001911	negative regulation of leukocyte mediated cytotoxicity	1/58	32/28564	0.0630059	0.175641	0.131591	Serpinb9	1
GO:0002825	regulation of T-helper 1 type immune response	1/58	32/28564	0.0630059	0.175641	0.131591	Ccr7	1
GO:0005979	regulation of glycogen biosynthetic process	1/58	32/28564	0.0630059	0.175641	0.131591	Ppp1r3b	1
GO:0010962	regulation of glucan biosynthetic process	1/58	32/28564	0.0630059	0.175641	0.131591	Ppp1r3b	1
GO:0030204	chondroitin sulfate metabolic process	1/58	32/28564	0.0630059	0.175641	0.131591	Spock2	1
GO:0043372	positive regulation of CD4-positive, alpha-beta T cell differentiation	1/58	32/28564	0.0630059	0.175641	0.131591	Ccr7	1
GO:0043651	linoleic acid metabolic process	1/58	32/28564	0.0630059	0.175641	0.131591	Gstp2	1
GO:0046339	diacylglycerol metabolic process	1/58	32/28564	0.0630059	0.175641	0.131591	Dgkk	1
GO:0071624	positive regulation of granulocyte chemotaxis	1/58	32/28564	0.0630059	0.175641	0.131591	Ccr7	1
GO:0010952	positive regulation of peptidase activity	2/58	203/28564	0.0641118	0.176401	0.132161	Bcl2l11/Robo1	2
GO:0051495	positive regulation of cytoskeleton organization	2/58	204/28564	0.0646643	0.176401	0.132161	Map3k1/Wasf3	2
GO:0007015	actin filament organization	3/58	454/28564	0.0648499	0.176401	0.132161	Fmn2/Map3k1/Wasf3	3
GO:0003081	regulation of systemic arterial blood pressure by renin-angiotensin	1/58	33/28564	0.0649106	0.176401	0.132161	Gja5	1
GO:0010155	regulation of proton transport	1/58	33/28564	0.0649106	0.176401	0.132161	Slc36a2	1
GO:0015697	quaternary ammonium group transport	1/58	33/28564	0.0649106	0.176401	0.132161	Slc22a3	1
GO:0021952	central nervous system projection neuron axonogenesis	1/58	33/28564	0.0649106	0.176401	0.132161	Ephb6	1
GO:0032682	negative regulation of chemokine production	1/58	33/28564	0.0649106	0.176401	0.132161	Gstp2	1
GO:0033598	mammary gland epithelial cell proliferation	1/58	33/28564	0.0649106	0.176401	0.132161	Robo1	1
GO:0035162	embryonic hemopoiesis	1/58	33/28564	0.0649106	0.176401	0.132161	Kmt2a	1
GO:0045815	transcription initiation-coupled chromatin remodeling	1/58	33/28564	0.0649106	0.176401	0.132161	Kmt2a	1
GO:0051957	positive regulation of amino acid transport	1/58	33/28564	0.0649106	0.176401	0.132161	Slc36a2	1
GO:2000108	positive regulation of leukocyte apoptotic process	1/58	33/28564	0.0649106	0.176401	0.132161	Bcl2l11	1
GO:0000280	nuclear division	3/58	456/28564	0.0655297	0.177324	0.132852	Bcl2l11/Dmc1/Fmn2	3
GO:0006469	negative regulation of protein kinase activity	2/58	206/28564	0.0657744	0.177324	0.132852	Gstp2/Sfrp5	2
GO:0002675	positive regulation of acute inflammatory response	1/58	34/28564	0.0668116	0.177324	0.132852	Ccr7	1
GO:0003156	regulation of animal organ formation	1/58	34/28564	0.0668116	0.177324	0.132852	Robo1	1
GO:0003176	aortic valve development	1/58	34/28564	0.0668116	0.177324	0.132852	Robo1	1
GO:0006099	tricarboxylic acid cycle	1/58	34/28564	0.0668116	0.177324	0.132852	Ogdhl	1
GO:0010758	regulation of macrophage chemotaxis	1/58	34/28564	0.0668116	0.177324	0.132852	Ccr7	1
GO:0032816	positive regulation of natural killer cell activation	1/58	34/28564	0.0668116	0.177324	0.132852	Lyst	1
GO:0060306	regulation of membrane repolarization	1/58	34/28564	0.0668116	0.177324	0.132852	Gja5	1
GO:0071404	cellular response to low-density lipoprotein particle stimulus	1/58	34/28564	0.0668116	0.177324	0.132852	Mylip	1
GO:0099010	modification of postsynaptic structure	1/58	34/28564	0.0668116	0.177324	0.132852	Wasf3	1
GO:1904706	negative regulation of vascular associated smooth muscle cell proliferation	1/58	34/28564	0.0668116	0.177324	0.132852	Gstp2	1
GO:0098739	import across plasma membrane	2/58	208/28564	0.0668908	0.177324	0.132852	Slc36a2/Slc9a2	2
GO:0043281	regulation of cysteine-type endopeptidase activity involved in apoptotic process	2/58	211/28564	0.0685774	0.179101	0.134184	Bcl2l11/Robo1	2
GO:0048736	appendage development	2/58	211/28564	0.0685774	0.179101	0.134184	Bcl2l11/Gja5	2
GO:0060173	limb development	2/58	211/28564	0.0685774	0.179101	0.134184	Bcl2l11/Gja5	2
GO:0098742	cell-cell adhesion via plasma-membrane adhesion molecules	2/58	211/28564	0.0685774	0.179101	0.134184	Cadm3/Robo1	2
GO:0003209	cardiac atrium morphogenesis	1/58	35/28564	0.0687087	0.179101	0.134184	Gja5	1
GO:0018023	peptidyl-lysine trimethylation	1/58	35/28564	0.0687087	0.179101	0.134184	Kmt2a	1
GO:0035025	positive regulation of Rho protein signal transduction	1/58	35/28564	0.0687087	0.179101	0.134184	Robo1	1
GO:0055094	response to lipoprotein particle	1/58	35/28564	0.0687087	0.179101	0.134184	Mylip	1
GO:0060914	heart formation	1/58	35/28564	0.0687087	0.179101	0.134184	Robo1	1
GO:0052547	regulation of peptidase activity	3/58	466/28564	0.0689782	0.179471	0.13446	Bcl2l11/Robo1/Serpinb9	3
GO:0002262	myeloid cell homeostasis	2/58	214/28564	0.0702781	0.182345	0.136614	Bcl2l11/Mafb	2
GO:0042908	xenobiotic transport	1/58	36/28564	0.070602	0.182345	0.136614	Slc22a3	1
GO:0071985	multivesicular body sorting pathway	1/58	36/28564	0.070602	0.182345	0.136614	Lyst	1
GO:2000406	positive regulation of T cell migration	1/58	36/28564	0.070602	0.182345	0.136614	Ccr7	1
GO:0009566	fertilization	2/58	217/28564	0.0719927	0.184956	0.13857	Kmt2c/Map7	2
GO:0014912	negative regulation of smooth muscle cell migration	1/58	37/28564	0.0724916	0.184956	0.13857	Gstp2	1
GO:0031342	negative regulation of cell killing	1/58	37/28564	0.0724916	0.184956	0.13857	Serpinb9	1
GO:0070306	lens fiber cell differentiation	1/58	37/28564	0.0724916	0.184956	0.13857	Maf	1
GO:0006091	generation of precursor metabolites and energy	3/58	478/28564	0.073224	0.184956	0.13857	H6pd/Ogdhl/Ppp1r3b	3
GO:0030098	lymphocyte differentiation	3/58	478/28564	0.073224	0.184956	0.13857	Ccr7/Kmt2a/Mafb	3
GO:0035265	organ growth	2/58	220/28564	0.0737209	0.184956	0.13857	Bcl2l11/Map7	2
GO:0002443	leukocyte mediated immunity	3/58	480/28564	0.073943	0.184956	0.13857	Ephb6/Lyst/Serpinb9	3
GO:0050767	regulation of neurogenesis	3/58	480/28564	0.073943	0.184956	0.13857	Ache/Cux2/Robo1	3
GO:0001556	oocyte maturation	1/58	38/28564	0.0743773	0.184956	0.13857	Dmc1	1
GO:0034381	plasma lipoprotein particle clearance	1/58	38/28564	0.0743773	0.184956	0.13857	Mylip	1
GO:0045622	regulation of T-helper cell differentiation	1/58	38/28564	0.0743773	0.184956	0.13857	Ccr7	1
GO:0050901	leukocyte tethering or rolling	1/58	38/28564	0.0743773	0.184956	0.13857	Jam2	1
GO:0051491	positive regulation of filopodium assembly	1/58	38/28564	0.0743773	0.184956	0.13857	Ccr7	1
GO:0060441	epithelial tube branching involved in lung morphogenesis	1/58	38/28564	0.0743773	0.184956	0.13857	Vangl2	1
GO:0062149	detection of stimulus involved in sensory perception of pain	1/58	38/28564	0.0743773	0.184956	0.13857	Phf24	1
GO:0071402	cellular response to lipoprotein particle stimulus	1/58	38/28564	0.0743773	0.184956	0.13857	Mylip	1
GO:0090022	regulation of neutrophil chemotaxis	1/58	38/28564	0.0743773	0.184956	0.13857	Ccr7	1
GO:0120178	steroid hormone biosynthetic process	1/58	38/28564	0.0743773	0.184956	0.13857	H6pd	1
GO:1902110	positive regulation of mitochondrial membrane permeability involved in apoptotic process	1/58	38/28564	0.0743773	0.184956	0.13857	Bcl2l11	1
GO:1905606	regulation of presynapse assembly	1/58	38/28564	0.0743773	0.184956	0.13857	Slitrk4	1
GO:0030099	myeloid cell differentiation	3/58	482/28564	0.0746651	0.185344	0.13886	Ccr7/Maf/Mafb	3
GO:0048732	gland development	3/58	483/28564	0.0750273	0.185692	0.139121	Bcl2l11/Mafb/Robo1	3
GO:0002285	lymphocyte activation involved in immune response	2/58	223/28564	0.0754625	0.185692	0.139121	Ccr7/Kmt2a	2
GO:0003203	endocardial cushion morphogenesis	1/58	39/28564	0.0762593	0.185692	0.139121	Robo1	1
GO:0032438	melanosome organization	1/58	39/28564	0.0762593	0.185692	0.139121	Lyst	1
GO:0032692	negative regulation of interleukin-1 production	1/58	39/28564	0.0762593	0.185692	0.139121	Gstp2	1
GO:0042832	defense response to protozoan	1/58	39/28564	0.0762593	0.185692	0.139121	Lyst	1
GO:0046677	response to antibiotic	1/58	39/28564	0.0762593	0.185692	0.139121	Ache	1
GO:0050654	chondroitin sulfate proteoglycan metabolic process	1/58	39/28564	0.0762593	0.185692	0.139121	Spock2	1
GO:0070873	regulation of glycogen metabolic process	1/58	39/28564	0.0762593	0.185692	0.139121	Ppp1r3b	1
GO:0086004	regulation of cardiac muscle cell contraction	1/58	39/28564	0.0762593	0.185692	0.139121	Gja5	1
GO:0086091	regulation of heart rate by cardiac conduction	1/58	39/28564	0.0762593	0.185692	0.139121	Gja5	1
GO:0032232	negative regulation of actin filament bundle assembly	1/58	40/28564	0.0781376	0.188308	0.141081	Map3k1	1
GO:0035640	exploration behavior	1/58	40/28564	0.0781376	0.188308	0.141081	Kmt2a	1
GO:0048753	pigment granule organization	1/58	40/28564	0.0781376	0.188308	0.141081	Lyst	1
GO:0051125	regulation of actin nucleation	1/58	40/28564	0.0781376	0.188308	0.141081	Wasf3	1
GO:0090162	establishment of epithelial cell polarity	1/58	40/28564	0.0781376	0.188308	0.141081	Vangl2	1
GO:1902686	mitochondrial outer membrane permeabilization involved in programmed cell death	1/58	40/28564	0.0781376	0.188308	0.141081	Bcl2l11	1
GO:0007163	establishment or maintenance of cell polarity	2/58	228/28564	0.0783945	0.188603	0.141302	Ccr7/Vangl2	2
GO:0010810	regulation of cell-substrate adhesion	2/58	230/28564	0.0795773	0.189254	0.14179	Rin2/Spock2	2
GO:0030595	leukocyte chemotaxis	2/58	230/28564	0.0795773	0.189254	0.14179	Ccr7/Lyst	2
GO:0033673	negative regulation of kinase activity	2/58	230/28564	0.0795773	0.189254	0.14179	Gstp2/Sfrp5	2
GO:0043542	endothelial cell migration	2/58	230/28564	0.0795773	0.189254	0.14179	Rin2/Robo1	2
GO:0002446	neutrophil mediated immunity	1/58	41/28564	0.0800121	0.189254	0.14179	Lyst	1
GO:0002861	regulation of inflammatory response to antigenic stimulus	1/58	41/28564	0.0800121	0.189254	0.14179	Ccr7	1
GO:0003230	cardiac atrium development	1/58	41/28564	0.0800121	0.189254	0.14179	Gja5	1
GO:0032885	regulation of polysaccharide biosynthetic process	1/58	41/28564	0.0800121	0.189254	0.14179	Ppp1r3b	1
GO:0060603	mammary gland duct morphogenesis	1/58	41/28564	0.0800121	0.189254	0.14179	Robo1	1
GO:2000463	positive regulation of excitatory postsynaptic potential	1/58	41/28564	0.0800121	0.189254	0.14179	Cux2	1
GO:0009952	anterior/posterior pattern specification	2/58	233/28564	0.0813621	0.190541	0.142754	Kmt2a/Vangl2	2
GO:0010092	specification of animal organ identity	1/58	42/28564	0.0818828	0.190541	0.142754	Robo1	1
GO:0014059	regulation of dopamine secretion	1/58	42/28564	0.0818828	0.190541	0.142754	Syt13	1
GO:0038084	vascular endothelial growth factor signaling pathway	1/58	42/28564	0.0818828	0.190541	0.142754	Robo1	1
GO:0099174	regulation of presynapse organization	1/58	42/28564	0.0818828	0.190541	0.142754	Slitrk4	1
GO:0099563	modification of synaptic structure	1/58	42/28564	0.0818828	0.190541	0.142754	Wasf3	1
GO:0110110	positive regulation of animal organ morphogenesis	1/58	42/28564	0.0818828	0.190541	0.142754	Robo1	1
GO:0002685	regulation of leukocyte migration	2/58	236/28564	0.0831593	0.190541	0.142754	Ccr7/Jam2	2
GO:0007160	cell-matrix adhesion	2/58	236/28564	0.0831593	0.190541	0.142754	Bcl2l11/Rin2	2
GO:0006984	ER-nucleus signaling pathway	1/58	43/28564	0.0837498	0.190541	0.142754	Bcl2l11	1
GO:0007143	female meiotic nuclear division	1/58	43/28564	0.0837498	0.190541	0.142754	Fmn2	1
GO:0032735	positive regulation of interleukin-12 production	1/58	43/28564	0.0837498	0.190541	0.142754	Ccr7	1
GO:0035794	positive regulation of mitochondrial membrane permeability	1/58	43/28564	0.0837498	0.190541	0.142754	Bcl2l11	1
GO:0045671	negative regulation of osteoclast differentiation	1/58	43/28564	0.0837498	0.190541	0.142754	Mafb	1
GO:0050919	negative chemotaxis	1/58	43/28564	0.0837498	0.190541	0.142754	Robo1	1
GO:0086002	cardiac muscle cell action potential involved in contraction	1/58	43/28564	0.0837498	0.190541	0.142754	Gja5	1
GO:0086065	cell communication involved in cardiac conduction	1/58	43/28564	0.0837498	0.190541	0.142754	Gja5	1
GO:0097028	dendritic cell differentiation	1/58	43/28564	0.0837498	0.190541	0.142754	Ccr7	1
GO:0098801	regulation of renal system process	1/58	43/28564	0.0837498	0.190541	0.142754	Gja5	1
GO:2000516	positive regulation of CD4-positive, alpha-beta T cell activation	1/58	43/28564	0.0837498	0.190541	0.142754	Ccr7	1
GO:0006909	phagocytosis	2/58	240/28564	0.0855747	0.190541	0.142754	Ccr7/Lyst	2
GO:0001504	neurotransmitter uptake	1/58	44/28564	0.0856131	0.190541	0.142754	Slc22a3	1
GO:0001562	response to protozoan	1/58	44/28564	0.0856131	0.190541	0.142754	Lyst	1
GO:0001782	B cell homeostasis	1/58	44/28564	0.0856131	0.190541	0.142754	Bcl2l11	1
GO:0031128	developmental induction	1/58	44/28564	0.0856131	0.190541	0.142754	Robo1	1
GO:0032228	regulation of synaptic transmission, GABAergic	1/58	44/28564	0.0856131	0.190541	0.142754	Phf24	1
GO:0035886	vascular associated smooth muscle cell differentiation	1/58	44/28564	0.0856131	0.190541	0.142754	Vangl2	1
GO:0042181	ketone biosynthetic process	1/58	44/28564	0.0856131	0.190541	0.142754	H6pd	1
GO:0045197	establishment or maintenance of epithelial cell apical/basal polarity	1/58	44/28564	0.0856131	0.190541	0.142754	Vangl2	1
GO:0045747	positive regulation of Notch signaling pathway	1/58	44/28564	0.0856131	0.190541	0.142754	Robo1	1
GO:1901998	toxin transport	1/58	44/28564	0.0856131	0.190541	0.142754	Slc22a3	1
GO:1902108	regulation of mitochondrial membrane permeability involved in apoptotic process	1/58	44/28564	0.0856131	0.190541	0.142754	Bcl2l11	1
GO:1902624	positive regulation of neutrophil migration	1/58	44/28564	0.0856131	0.190541	0.142754	Ccr7	1
GO:0001505	regulation of neurotransmitter levels	2/58	242/28564	0.0867904	0.190541	0.142754	Ache/Slc22a3	2
GO:0002064	epithelial cell development	2/58	242/28564	0.0867904	0.190541	0.142754	Map3k1/Map7	2
GO:0097191	extrinsic apoptotic signaling pathway	2/58	242/28564	0.0867904	0.190541	0.142754	Bcl2l11/Gstp2	2
GO:0097529	myeloid leukocyte migration	2/58	242/28564	0.0867904	0.190541	0.142754	Ccr7/Lyst	2
GO:1901888	regulation of cell junction assembly	2/58	242/28564	0.0867904	0.190541	0.142754	Cux2/Slitrk4	2
GO:0042098	T cell proliferation	2/58	243/28564	0.0874003	0.190541	0.142754	Ccr7/Ephb6	2
GO:0001569	branching involved in blood vessel morphogenesis	1/58	45/28564	0.0874727	0.190541	0.142754	Vangl2	1
GO:0010559	regulation of glycoprotein biosynthetic process	1/58	45/28564	0.0874727	0.190541	0.142754	Ccr7	1
GO:0014046	dopamine secretion	1/58	45/28564	0.0874727	0.190541	0.142754	Syt13	1
GO:0017145	stem cell division	1/58	45/28564	0.0874727	0.190541	0.142754	Vangl2	1
GO:0018149	peptide cross-linking	1/58	45/28564	0.0874727	0.190541	0.142754	Spock2	1
GO:0034314	Arp2/3 complex-mediated actin nucleation	1/58	45/28564	0.0874727	0.190541	0.142754	Wasf3	1
GO:0042092	type 2 immune response	1/58	45/28564	0.0874727	0.190541	0.142754	Kmt2a	1
GO:0048147	negative regulation of fibroblast proliferation	1/58	45/28564	0.0874727	0.190541	0.142754	Kmt2a	1
GO:0051180	vitamin transport	1/58	45/28564	0.0874727	0.190541	0.142754	Slc2a3	1
GO:0051898	negative regulation of protein kinase B signaling	1/58	45/28564	0.0874727	0.190541	0.142754	Sfrp5	1
GO:0086009	membrane repolarization	1/58	45/28564	0.0874727	0.190541	0.142754	Gja5	1
GO:1902742	apoptotic process involved in development	1/58	45/28564	0.0874727	0.190541	0.142754	Bcl2l11	1
GO:0006813	potassium ion transport	2/58	245/28564	0.0886238	0.191613	0.143557	Gja5/Slc9a2	2
GO:2001234	negative regulation of apoptotic signaling pathway	2/58	246/28564	0.0892376	0.191613	0.143557	Bmf/Gstp2	2
GO:0003382	epithelial cell morphogenesis	1/58	46/28564	0.0893285	0.191613	0.143557	Map3k1	1
GO:0005978	glycogen biosynthetic process	1/58	46/28564	0.0893285	0.191613	0.143557	Ppp1r3b	1
GO:0009250	glucan biosynthetic process	1/58	46/28564	0.0893285	0.191613	0.143557	Ppp1r3b	1
GO:0021955	central nervous system neuron axonogenesis	1/58	46/28564	0.0893285	0.191613	0.143557	Ephb6	1
GO:0044275	cellular carbohydrate catabolic process	1/58	46/28564	0.0893285	0.191613	0.143557	Ppp1r3b	1
GO:0048873	homeostasis of number of cells within a tissue	1/58	46/28564	0.0893285	0.191613	0.143557	Kmt2a	1
GO:0060122	inner ear receptor cell stereocilium organization	1/58	46/28564	0.0893285	0.191613	0.143557	Vangl2	1
GO:1905710	positive regulation of membrane permeability	1/58	46/28564	0.0893285	0.191613	0.143557	Bcl2l11	1
GO:0001990	regulation of systemic arterial blood pressure by hormone	1/58	47/28564	0.0911806	0.194399	0.145644	Gja5	1
GO:0048246	macrophage chemotaxis	1/58	47/28564	0.0911806	0.194399	0.145644	Ccr7	1
GO:0095500	acetylcholine receptor signaling pathway	1/58	47/28564	0.0911806	0.194399	0.145644	Ache	1
GO:1903115	regulation of actin filament-based movement	1/58	47/28564	0.0911806	0.194399	0.145644	Gja5	1
GO:0099173	postsynapse organization	2/58	251/28564	0.0923254	0.196244	0.147027	Cux2/Shisa6	2
GO:2000116	regulation of cysteine-type endopeptidase activity	2/58	251/28564	0.0923254	0.196244	0.147027	Bcl2l11/Robo1	2
GO:0050870	positive regulation of T cell activation	2/58	252/28564	0.0929468	0.196255	0.147035	Ccr7/Ephb6	2
GO:0001941	postsynaptic membrane organization	1/58	48/28564	0.0930291	0.196255	0.147035	Shisa6	1
GO:0008038	neuron recognition	1/58	48/28564	0.0930291	0.196255	0.147035	Robo1	1
GO:0032881	regulation of polysaccharide metabolic process	1/58	48/28564	0.0930291	0.196255	0.147035	Ppp1r3b	1
GO:0050856	regulation of T cell receptor signaling pathway	1/58	48/28564	0.0930291	0.196255	0.147035	Ccr7	1
GO:0006739	NADP metabolic process	1/58	49/28564	0.0948738	0.198952	0.149055	H6pd	1
GO:0014003	oligodendrocyte development	1/58	49/28564	0.0948738	0.198952	0.149055	Wasf3	1
GO:1905145	cellular response to acetylcholine	1/58	49/28564	0.0948738	0.198952	0.149055	Ache	1
GO:1905521	regulation of macrophage migration	1/58	49/28564	0.0948738	0.198952	0.149055	Ccr7	1
GO:0007157	heterophilic cell-cell adhesion via plasma membrane cell adhesion molecules	1/58	50/28564	0.0967148	0.200124	0.149934	Cadm3	1
GO:0017158	regulation of calcium ion-dependent exocytosis	1/58	50/28564	0.0967148	0.200124	0.149934	Syt13	1
GO:0021772	olfactory bulb development	1/58	50/28564	0.0967148	0.200124	0.149934	Robo1	1
GO:0030219	megakaryocyte differentiation	1/58	50/28564	0.0967148	0.200124	0.149934	Maf	1
GO:0035088	establishment or maintenance of apical/basal cell polarity	1/58	50/28564	0.0967148	0.200124	0.149934	Vangl2	1
GO:0061245	establishment or maintenance of bipolar cell polarity	1/58	50/28564	0.0967148	0.200124	0.149934	Vangl2	1
GO:0090102	cochlea development	1/58	50/28564	0.0967148	0.200124	0.149934	Vangl2	1
GO:1903018	regulation of glycoprotein metabolic process	1/58	50/28564	0.0967148	0.200124	0.149934	Ccr7	1
GO:2000404	regulation of T cell migration	1/58	50/28564	0.0967148	0.200124	0.149934	Ccr7	1
GO:0003254	regulation of membrane depolarization	1/58	51/28564	0.0985522	0.203029	0.15211	Gja5	1
GO:0032350	regulation of hormone metabolic process	1/58	51/28564	0.0985522	0.203029	0.15211	H6pd	1
GO:0042088	T-helper 1 type immune response	1/58	51/28564	0.0985522	0.203029	0.15211	Ccr7	1
GO:0003197	endocardial cushion development	1/58	52/28564	0.100386	0.204113	0.152922	Robo1	1
GO:0019083	viral transcription	1/58	52/28564	0.100386	0.204113	0.152922	Map3k1	1
GO:0043029	T cell homeostasis	1/58	52/28564	0.100386	0.204113	0.152922	Bcl2l11	1
GO:0045907	positive regulation of vasoconstriction	1/58	52/28564	0.100386	0.204113	0.152922	Gja5	1
GO:0046638	positive regulation of alpha-beta T cell differentiation	1/58	52/28564	0.100386	0.204113	0.152922	Ccr7	1
GO:0050798	activated T cell proliferation	1/58	52/28564	0.100386	0.204113	0.152922	Ephb6	1
GO:0050974	detection of mechanical stimulus involved in sensory perception	1/58	52/28564	0.100386	0.204113	0.152922	Phf24	1
GO:0051438	regulation of ubiquitin-protein transferase activity	1/58	52/28564	0.100386	0.204113	0.152922	Arrdc4	1
GO:1905144	response to acetylcholine	1/58	52/28564	0.100386	0.204113	0.152922	Ache	1
GO:0001881	receptor recycling	1/58	53/28564	0.102216	0.205162	0.153708	Ache	1
GO:0006687	glycosphingolipid metabolic process	1/58	53/28564	0.102216	0.205162	0.153708	Map7	1
GO:0021988	olfactory lobe development	1/58	53/28564	0.102216	0.205162	0.153708	Robo1	1
GO:0030838	positive regulation of actin filament polymerization	1/58	53/28564	0.102216	0.205162	0.153708	Map3k1	1
GO:0043370	regulation of CD4-positive, alpha-beta T cell differentiation	1/58	53/28564	0.102216	0.205162	0.153708	Ccr7	1
GO:0045646	regulation of erythrocyte differentiation	1/58	53/28564	0.102216	0.205162	0.153708	Mafb	1
GO:0048066	developmental pigmentation	1/58	53/28564	0.102216	0.205162	0.153708	Bcl2l11	1
GO:0048247	lymphocyte chemotaxis	1/58	53/28564	0.102216	0.205162	0.153708	Ccr7	1
GO:1902930	regulation of alcohol biosynthetic process	1/58	53/28564	0.102216	0.205162	0.153708	H6pd	1
GO:0051348	negative regulation of transferase activity	2/58	269/28564	0.103694	0.206468	0.154687	Gstp2/Sfrp5	2
GO:0002042	cell migration involved in sprouting angiogenesis	1/58	54/28564	0.104042	0.206468	0.154687	Robo1	1
GO:0002920	regulation of humoral immune response	1/58	54/28564	0.104042	0.206468	0.154687	Ccr7	1
GO:0015804	neutral amino acid transport	1/58	54/28564	0.104042	0.206468	0.154687	Slc36a2	1
GO:0021795	cerebral cortex cell migration	1/58	54/28564	0.104042	0.206468	0.154687	Robo1	1
GO:0061756	leukocyte adhesion to vascular endothelial cell	1/58	54/28564	0.104042	0.206468	0.154687	Jam2	1
GO:0099054	presynapse assembly	1/58	54/28564	0.104042	0.206468	0.154687	Slitrk4	1
GO:1902622	regulation of neutrophil migration	1/58	54/28564	0.104042	0.206468	0.154687	Ccr7	1
GO:0032330	regulation of chondrocyte differentiation	1/58	55/28564	0.105865	0.209199	0.156733	Maf	1
GO:0071709	membrane assembly	1/58	55/28564	0.105865	0.209199	0.156733	Mafb	1
GO:0089718	amino acid import across plasma membrane	1/58	55/28564	0.105865	0.209199	0.156733	Slc36a2	1
GO:0006898	receptor-mediated endocytosis	2/58	273/28564	0.106271	0.209706	0.157112	Ache/Ccr7	2
GO:0007286	spermatid development	2/58	275/28564	0.107566	0.210426	0.157652	Dmc1/Jam2	2
GO:0003044	regulation of systemic arterial blood pressure mediated by a chemical signal	1/58	56/28564	0.107684	0.210426	0.157652	Gja5	1
GO:0031648	protein destabilization	1/58	56/28564	0.107684	0.210426	0.157652	Mylip	1
GO:0032814	regulation of natural killer cell activation	1/58	56/28564	0.107684	0.210426	0.157652	Lyst	1
GO:0051293	establishment of spindle localization	1/58	56/28564	0.107684	0.210426	0.157652	Fmn2	1
GO:0051954	positive regulation of amine transport	1/58	56/28564	0.107684	0.210426	0.157652	Slc36a2	1
GO:0072132	mesenchyme morphogenesis	1/58	56/28564	0.107684	0.210426	0.157652	Robo1	1
GO:0002573	myeloid leukocyte differentiation	2/58	277/28564	0.108865	0.211361	0.158352	Ccr7/Mafb	2
GO:0002673	regulation of acute inflammatory response	1/58	57/28564	0.109499	0.211361	0.158352	Ccr7	1
GO:0007129	homologous chromosome pairing at meiosis	1/58	57/28564	0.109499	0.211361	0.158352	Dmc1	1
GO:0007131	reciprocal meiotic recombination	1/58	57/28564	0.109499	0.211361	0.158352	Dmc1	1
GO:0021545	cranial nerve development	1/58	57/28564	0.109499	0.211361	0.158352	Mafb	1
GO:0044060	regulation of endocrine process	1/58	57/28564	0.109499	0.211361	0.158352	Gja5	1
GO:0051955	regulation of amino acid transport	1/58	57/28564	0.109499	0.211361	0.158352	Slc36a2	1
GO:0140527	reciprocal homologous recombination	1/58	57/28564	0.109499	0.211361	0.158352	Dmc1	1
GO:1903039	positive regulation of leukocyte cell-cell adhesion	2/58	278/28564	0.109516	0.211361	0.158352	Ccr7/Ephb6	2
GO:0110053	regulation of actin filament organization	2/58	280/28564	0.110822	0.213069	0.159632	Map3k1/Wasf3	2
GO:0006692	prostanoid metabolic process	1/58	58/28564	0.111311	0.213069	0.159632	Gstp2	1
GO:0006693	prostaglandin metabolic process	1/58	58/28564	0.111311	0.213069	0.159632	Gstp2	1
GO:0033059	cellular pigmentation	1/58	58/28564	0.111311	0.213069	0.159632	Lyst	1
GO:0045058	T cell selection	1/58	58/28564	0.111311	0.213069	0.159632	Ccr7	1
GO:0070229	negative regulation of lymphocyte apoptotic process	1/58	58/28564	0.111311	0.213069	0.159632	Serpinb9	1
GO:0031640	killing of cells of another organism	1/58	59/28564	0.113119	0.215648	0.161565	Bcl2l11	1
GO:0051489	regulation of filopodium assembly	1/58	59/28564	0.113119	0.215648	0.161565	Ccr7	1
GO:0061001	regulation of dendritic spine morphogenesis	1/58	59/28564	0.113119	0.215648	0.161565	Cux2	1
GO:0048515	spermatid differentiation	2/58	285/28564	0.114105	0.217027	0.162598	Dmc1/Jam2	2
GO:0007140	male meiotic nuclear division	1/58	60/28564	0.114924	0.217027	0.162598	Dmc1	1
GO:0030166	proteoglycan biosynthetic process	1/58	60/28564	0.114924	0.217027	0.162598	Vangl2	1
GO:0031646	positive regulation of nervous system process	1/58	60/28564	0.114924	0.217027	0.162598	Wasf3	1
GO:0035924	cellular response to vascular endothelial growth factor stimulus	1/58	60/28564	0.114924	0.217027	0.162598	Robo1	1
GO:0060443	mammary gland morphogenesis	1/58	60/28564	0.114924	0.217027	0.162598	Robo1	1
GO:0071622	regulation of granulocyte chemotaxis	1/58	60/28564	0.114924	0.217027	0.162598	Ccr7	1
GO:0051653	spindle localization	1/58	61/28564	0.116725	0.219837	0.164703	Fmn2	1
GO:0099171	presynaptic modulation of chemical synaptic transmission	1/58	61/28564	0.116725	0.219837	0.164703	Nrn1	1
GO:0009101	glycoprotein biosynthetic process	2/58	290/28564	0.117412	0.220836	0.165451	Ccr7/Vangl2	2
GO:0032655	regulation of interleukin-12 production	1/58	62/28564	0.118522	0.220854	0.165465	Ccr7	1
GO:0042446	hormone biosynthetic process	1/58	62/28564	0.118522	0.220854	0.165465	H6pd	1
GO:0044091	membrane biogenesis	1/58	62/28564	0.118522	0.220854	0.165465	Mafb	1
GO:0046902	regulation of mitochondrial membrane permeability	1/58	62/28564	0.118522	0.220854	0.165465	Bcl2l11	1
GO:0048599	oocyte development	1/58	62/28564	0.118522	0.220854	0.165465	Dmc1	1
GO:0086001	cardiac muscle cell action potential	1/58	62/28564	0.118522	0.220854	0.165465	Gja5	1
GO:0099172	presynapse organization	1/58	62/28564	0.118522	0.220854	0.165465	Slitrk4	1
GO:0010506	regulation of autophagy	2/58	292/28564	0.118742	0.220971	0.165552	Bcl2l11/Bmf	2
GO:0033692	cellular polysaccharide biosynthetic process	1/58	63/28564	0.120316	0.223013	0.167082	Ppp1r3b	1
GO:0042269	regulation of natural killer cell mediated cytotoxicity	1/58	63/28564	0.120316	0.223013	0.167082	Serpinb9	1
GO:0098815	modulation of excitatory postsynaptic potential	1/58	63/28564	0.120316	0.223013	0.167082	Cux2	1
GO:0001818	negative regulation of cytokine production	2/58	296/28564	0.121414	0.223385	0.167361	Ccr7/Gstp2	2
GO:0006302	double-strand break repair	2/58	297/28564	0.122084	0.223385	0.167361	Dmc1/Fmn2	2
GO:0001947	heart looping	1/58	64/28564	0.122106	0.223385	0.167361	Vangl2	1
GO:0002707	negative regulation of lymphocyte mediated immunity	1/58	64/28564	0.122106	0.223385	0.167361	Serpinb9	1
GO:0002762	negative regulation of myeloid leukocyte differentiation	1/58	64/28564	0.122106	0.223385	0.167361	Mafb	1
GO:0032615	interleukin-12 production	1/58	64/28564	0.122106	0.223385	0.167361	Ccr7	1
GO:0035825	homologous recombination	1/58	64/28564	0.122106	0.223385	0.167361	Dmc1	1
GO:0042311	vasodilation	1/58	64/28564	0.122106	0.223385	0.167361	Gja5	1
GO:0048260	positive regulation of receptor-mediated endocytosis	1/58	64/28564	0.122106	0.223385	0.167361	Ccr7	1
GO:0050854	regulation of antigen receptor-mediated signaling pathway	1/58	64/28564	0.122106	0.223385	0.167361	Ccr7	1
GO:0009994	oocyte differentiation	1/58	65/28564	0.123893	0.225771	0.169149	Dmc1	1
GO:0060119	inner ear receptor cell development	1/58	65/28564	0.123893	0.225771	0.169149	Vangl2	1
GO:0098926	postsynaptic signal transduction	1/58	65/28564	0.123893	0.225771	0.169149	Ache	1
GO:0002715	regulation of natural killer cell mediated immunity	1/58	66/28564	0.125676	0.227545	0.170477	Serpinb9	1
GO:0032720	negative regulation of tumor necrosis factor production	1/58	66/28564	0.125676	0.227545	0.170477	Gstp2	1
GO:0033363	secretory granule organization	1/58	66/28564	0.125676	0.227545	0.170477	Lyst	1
GO:0045776	negative regulation of blood pressure	1/58	66/28564	0.125676	0.227545	0.170477	Gja5	1
GO:0060999	positive regulation of dendritic spine development	1/58	66/28564	0.125676	0.227545	0.170477	Cux2	1
GO:0001954	positive regulation of cell-matrix adhesion	1/58	67/28564	0.127455	0.227583	0.170506	Rin2	1
GO:0032731	positive regulation of interleukin-1 beta production	1/58	67/28564	0.127455	0.227583	0.170506	Ccr7	1
GO:0032835	glomerulus development	1/58	67/28564	0.127455	0.227583	0.170506	Vangl2	1
GO:0032892	positive regulation of organic acid transport	1/58	67/28564	0.127455	0.227583	0.170506	Slc36a2	1
GO:0043470	regulation of carbohydrate catabolic process	1/58	67/28564	0.127455	0.227583	0.170506	Ppp1r3b	1
GO:0050982	detection of mechanical stimulus	1/58	67/28564	0.127455	0.227583	0.170506	Phf24	1
GO:0072678	T cell migration	1/58	67/28564	0.127455	0.227583	0.170506	Ccr7	1
GO:1903556	negative regulation of tumor necrosis factor superfamily cytokine production	1/58	67/28564	0.127455	0.227583	0.170506	Gstp2	1
GO:1905517	macrophage migration	1/58	67/28564	0.127455	0.227583	0.170506	Ccr7	1
GO:0043414	macromolecule methylation	2/58	305/28564	0.127479	0.227583	0.170506	Kmt2a/Kmt2c	2
GO:0050807	regulation of synapse organization	2/58	305/28564	0.127479	0.227583	0.170506	Cux2/Slitrk4	2
GO:0015850	organic hydroxy compound transport	2/58	306/28564	0.128158	0.228504	0.171196	Slc22a3/Syt13	2
GO:0051932	synaptic transmission, GABAergic	1/58	68/28564	0.129231	0.229545	0.171976	Phf24	1
GO:0097006	regulation of plasma lipoprotein particle levels	1/58	68/28564	0.129231	0.229545	0.171976	Mylip	1
GO:0140115	export across plasma membrane	1/58	68/28564	0.129231	0.229545	0.171976	Slc36a2	1
GO:0060485	mesenchyme development	2/58	310/28564	0.13088	0.230652	0.172805	Robo1/Vangl2	2
GO:0006305	DNA alkylation	1/58	69/28564	0.131004	0.230652	0.172805	Kmt2a	1
GO:0006306	DNA methylation	1/58	69/28564	0.131004	0.230652	0.172805	Kmt2a	1
GO:0022029	telencephalon cell migration	1/58	69/28564	0.131004	0.230652	0.172805	Robo1	1
GO:0048524	positive regulation of viral process	1/58	69/28564	0.131004	0.230652	0.172805	Map3k1	1
GO:0050433	regulation of catecholamine secretion	1/58	69/28564	0.131004	0.230652	0.172805	Syt13	1
GO:1902475	L-alpha-amino acid transmembrane transport	1/58	69/28564	0.131004	0.230652	0.172805	Slc36a2	1
GO:0030336	negative regulation of cell migration	2/58	312/28564	0.132246	0.232009	0.173822	Gstp2/Robo1	2
GO:0006749	glutathione metabolic process	1/58	70/28564	0.132772	0.232009	0.173822	Gstp2	1
GO:0015695	organic cation transport	1/58	70/28564	0.132772	0.232009	0.173822	Slc22a3	1
GO:0060425	lung morphogenesis	1/58	70/28564	0.132772	0.232009	0.173822	Vangl2	1
GO:0061337	cardiac conduction	1/58	70/28564	0.132772	0.232009	0.173822	Gja5	1
GO:0061371	determination of heart left/right asymmetry	1/58	70/28564	0.132772	0.232009	0.173822	Vangl2	1
GO:0050803	regulation of synapse structure or activity	2/58	313/28564	0.13293	0.232009	0.173822	Cux2/Slitrk4	2
GO:0000271	polysaccharide biosynthetic process	1/58	71/28564	0.134538	0.23279	0.174407	Ppp1r3b	1
GO:0003143	embryonic heart tube morphogenesis	1/58	71/28564	0.134538	0.23279	0.174407	Vangl2	1
GO:0019080	viral gene expression	1/58	71/28564	0.134538	0.23279	0.174407	Map3k1	1
GO:0043113	receptor clustering	1/58	71/28564	0.134538	0.23279	0.174407	Shisa6	1
GO:0055117	regulation of cardiac muscle contraction	1/58	71/28564	0.134538	0.23279	0.174407	Gja5	1
GO:0086003	cardiac muscle cell contraction	1/58	71/28564	0.134538	0.23279	0.174407	Gja5	1
GO:0098900	regulation of action potential	1/58	71/28564	0.134538	0.23279	0.174407	Gja5	1
GO:0002366	leukocyte activation involved in immune response	2/58	317/28564	0.135676	0.233537	0.174967	Ccr7/Kmt2a	2
GO:0032409	regulation of transporter activity	2/58	317/28564	0.135676	0.233537	0.174967	Kmt2a/Shisa6	2
GO:0007585	respiratory gaseous exchange by respiratory system	1/58	72/28564	0.136299	0.233537	0.174967	Mafb	1
GO:0021885	forebrain cell migration	1/58	72/28564	0.136299	0.233537	0.174967	Robo1	1
GO:0035904	aorta development	1/58	72/28564	0.136299	0.233537	0.174967	Robo1	1
GO:0042733	embryonic digit morphogenesis	1/58	72/28564	0.136299	0.233537	0.174967	Bcl2l11	1
GO:0099601	regulation of neurotransmitter receptor activity	1/58	72/28564	0.136299	0.233537	0.174967	Shisa6	1
GO:2001244	positive regulation of intrinsic apoptotic signaling pathway	1/58	72/28564	0.136299	0.233537	0.174967	Bcl2l11	1
GO:0090596	sensory organ morphogenesis	2/58	319/28564	0.137054	0.234264	0.175512	Mafb/Vangl2	2
GO:0090287	regulation of cellular response to growth factor stimulus	2/58	320/28564	0.137744	0.234264	0.175512	Robo1/Sfrp5	2
GO:0001960	negative regulation of cytokine-mediated signaling pathway	1/58	73/28564	0.138058	0.234264	0.175512	Robo1	1
GO:0008333	endosome to lysosome transport	1/58	73/28564	0.138058	0.234264	0.175512	Lyst	1
GO:0030032	lamellipodium assembly	1/58	73/28564	0.138058	0.234264	0.175512	Wasf3	1
GO:0046579	positive regulation of Ras protein signal transduction	1/58	73/28564	0.138058	0.234264	0.175512	Robo1	1
GO:0046637	regulation of alpha-beta T cell differentiation	1/58	73/28564	0.138058	0.234264	0.175512	Ccr7	1
GO:0061035	regulation of cartilage development	1/58	73/28564	0.138058	0.234264	0.175512	Maf	1
GO:0002263	cell activation involved in immune response	2/58	321/28564	0.138435	0.234622	0.175779	Ccr7/Kmt2a	2
GO:0032922	circadian regulation of gene expression	1/58	74/28564	0.139812	0.236101	0.176888	Kmt2a	1
GO:0034637	cellular carbohydrate biosynthetic process	1/58	74/28564	0.139812	0.236101	0.176888	Ppp1r3b	1
GO:0048662	negative regulation of smooth muscle cell proliferation	1/58	74/28564	0.139812	0.236101	0.176888	Gstp2	1
GO:2000146	negative regulation of cell motility	2/58	325/28564	0.141206	0.23763	0.178034	Gstp2/Robo1	2
GO:0008542	visual learning	1/58	75/28564	0.141563	0.23763	0.178034	Kmt2a	1
GO:0010507	negative regulation of autophagy	1/58	75/28564	0.141563	0.23763	0.178034	Bmf	1
GO:0017156	calcium-ion regulated exocytosis	1/58	75/28564	0.141563	0.23763	0.178034	Syt13	1
GO:1904705	regulation of vascular associated smooth muscle cell proliferation	1/58	75/28564	0.141563	0.23763	0.178034	Gstp2	1
GO:0007611	learning or memory	2/58	326/28564	0.141901	0.237913	0.178245	Cux2/Kmt2a	2
GO:0009416	response to light stimulus	2/58	327/28564	0.142597	0.23851	0.178693	Bmf/Kmt2a	2
GO:0010631	epithelial cell migration	2/58	327/28564	0.142597	0.23851	0.178693	Rin2/Robo1	2
GO:0001541	ovarian follicle development	1/58	76/28564	0.143311	0.238569	0.178737	Dmc1	1
GO:0050432	catecholamine secretion	1/58	76/28564	0.143311	0.238569	0.178737	Syt13	1
GO:0060997	dendritic spine morphogenesis	1/58	76/28564	0.143311	0.238569	0.178737	Cux2	1
GO:0090559	regulation of membrane permeability	1/58	76/28564	0.143311	0.238569	0.178737	Bcl2l11	1
GO:0090132	epithelium migration	2/58	329/28564	0.14399	0.239415	0.179371	Rin2/Robo1	2
GO:0022409	positive regulation of cell-cell adhesion	2/58	330/28564	0.144688	0.23947	0.179412	Ccr7/Ephb6	2
GO:0002704	negative regulation of leukocyte mediated immunity	1/58	77/28564	0.145055	0.23947	0.179412	Serpinb9	1
GO:0048645	animal organ formation	1/58	77/28564	0.145055	0.23947	0.179412	Robo1	1
GO:0060761	negative regulation of response to cytokine stimulus	1/58	77/28564	0.145055	0.23947	0.179412	Robo1	1
GO:1905515	non-motile cilium assembly	1/58	77/28564	0.145055	0.23947	0.179412	Vangl2	1
GO:2000514	regulation of CD4-positive, alpha-beta T cell activation	1/58	77/28564	0.145055	0.23947	0.179412	Ccr7	1
GO:0043588	skin development	2/58	331/28564	0.145386	0.23947	0.179412	Mafb/Vangl2	2
GO:0090130	tissue migration	2/58	331/28564	0.145386	0.23947	0.179412	Rin2/Robo1	2
GO:0032732	positive regulation of interleukin-1 production	1/58	78/28564	0.146796	0.240944	0.180516	Ccr7	1
GO:0046635	positive regulation of alpha-beta T cell activation	1/58	78/28564	0.146796	0.240944	0.180516	Ccr7	1
GO:0046847	filopodium assembly	1/58	78/28564	0.146796	0.240944	0.180516	Ccr7	1
GO:0016032	viral process	2/58	334/28564	0.147486	0.241259	0.180752	Bcl2l11/Map3k1	2
GO:0048562	embryonic organ morphogenesis	2/58	334/28564	0.147486	0.241259	0.180752	Mafb/Vangl2	2
GO:0009410	response to xenobiotic stimulus	2/58	335/28564	0.148187	0.241259	0.180752	Gstp2/Lyst	2
GO:0007632	visual behavior	1/58	79/28564	0.148533	0.241259	0.180752	Kmt2a	1
GO:0015807	L-amino acid transport	1/58	79/28564	0.148533	0.241259	0.180752	Slc36a2	1
GO:0046496	nicotinamide nucleotide metabolic process	1/58	79/28564	0.148533	0.241259	0.180752	H6pd	1
GO:0048146	positive regulation of fibroblast proliferation	1/58	79/28564	0.148533	0.241259	0.180752	Kmt2c	1
GO:0061180	mammary gland epithelium development	1/58	79/28564	0.148533	0.241259	0.180752	Robo1	1
GO:1990874	vascular associated smooth muscle cell proliferation	1/58	79/28564	0.148533	0.241259	0.180752	Gstp2	1
GO:0009895	negative regulation of catabolic process	2/58	336/28564	0.148889	0.241558	0.180977	Bmf/Fmn2	2
GO:0009988	cell-cell recognition	1/58	80/28564	0.150267	0.24244	0.181637	Ccr7	1
GO:0038034	signal transduction in absence of ligand	1/58	80/28564	0.150267	0.24244	0.181637	Bcl2l11	1
GO:0051057	positive regulation of small GTPase mediated signal transduction	1/58	80/28564	0.150267	0.24244	0.181637	Robo1	1
GO:0097192	extrinsic apoptotic signaling pathway in absence of ligand	1/58	80/28564	0.150267	0.24244	0.181637	Bcl2l11	1
GO:0098813	nuclear chromosome segregation	2/58	338/28564	0.150296	0.24244	0.181637	Dmc1/Fmn2	2
GO:0007265	Ras protein signal transduction	2/58	340/28564	0.151705	0.242953	0.182022	Robo1/Vangl2	2
GO:1902074	response to salt	2/58	340/28564	0.151705	0.242953	0.182022	Ache/Syt13	2
GO:0001913	T cell mediated cytotoxicity	1/58	81/28564	0.151997	0.242953	0.182022	Serpinb9	1
GO:0019362	pyridine nucleotide metabolic process	1/58	81/28564	0.151997	0.242953	0.182022	H6pd	1
GO:0045123	cellular extravasation	1/58	81/28564	0.151997	0.242953	0.182022	Jam2	1
GO:0051453	regulation of intracellular pH	1/58	81/28564	0.151997	0.242953	0.182022	Slc9a2	1
GO:0070192	chromosome organization involved in meiotic cell cycle	1/58	81/28564	0.151997	0.242953	0.182022	Dmc1	1
GO:0071277	cellular response to calcium ion	1/58	81/28564	0.151997	0.242953	0.182022	Syt13	1
GO:0005977	glycogen metabolic process	1/58	82/28564	0.153724	0.244878	0.183463	Ppp1r3b	1
GO:0006073	cellular glucan metabolic process	1/58	82/28564	0.153724	0.244878	0.183463	Ppp1r3b	1
GO:0051145	smooth muscle cell differentiation	1/58	82/28564	0.153724	0.244878	0.183463	Vangl2	1
GO:0018209	peptidyl-serine modification	2/58	345/28564	0.155239	0.246783	0.184891	Map3k1/Spock2	2
GO:0044042	glucan metabolic process	1/58	83/28564	0.155447	0.246783	0.184891	Ppp1r3b	1
GO:0048844	artery morphogenesis	1/58	83/28564	0.155447	0.246783	0.184891	Gja5	1
GO:0015980	energy derivation by oxidation of organic compounds	2/58	347/28564	0.156657	0.248423	0.18612	Ogdhl/Ppp1r3b	2
GO:0070373	negative regulation of ERK1 and ERK2 cascade	1/58	84/28564	0.157167	0.248951	0.186515	Gstp2	1
GO:0034308	primary alcohol metabolic process	1/58	86/28564	0.160597	0.253173	0.189678	H6pd	1
GO:0060998	regulation of dendritic spine development	1/58	86/28564	0.160597	0.253173	0.189678	Cux2	1
GO:0097120	receptor localization to synapse	1/58	86/28564	0.160597	0.253173	0.189678	Shisa6	1
GO:1903510	mucopolysaccharide metabolic process	1/58	86/28564	0.160597	0.253173	0.189678	Spock2	1
GO:0001933	negative regulation of protein phosphorylation	2/58	354/28564	0.161641	0.253173	0.189678	Gstp2/Sfrp5	2
GO:0046651	lymphocyte proliferation	2/58	354/28564	0.161641	0.253173	0.189678	Ccr7/Ephb6	2
GO:0050878	regulation of body fluid levels	2/58	354/28564	0.161641	0.253173	0.189678	Gja5/Lyst	2
GO:0006942	regulation of striated muscle contraction	1/58	87/28564	0.162306	0.253173	0.189678	Gja5	1
GO:0019229	regulation of vasoconstriction	1/58	87/28564	0.162306	0.253173	0.189678	Gja5	1
GO:0046323	glucose import	1/58	87/28564	0.162306	0.253173	0.189678	Slc2a3	1
GO:0060113	inner ear receptor cell differentiation	1/58	87/28564	0.162306	0.253173	0.189678	Vangl2	1
GO:0060415	muscle tissue morphogenesis	1/58	87/28564	0.162306	0.253173	0.189678	Vangl2	1
GO:2000781	positive regulation of double-strand break repair	1/58	87/28564	0.162306	0.253173	0.189678	Fmn2	1
GO:0032259	methylation	2/58	355/28564	0.162355	0.253173	0.189678	Kmt2a/Kmt2c	2
GO:0035019	somatic stem cell population maintenance	1/58	88/28564	0.164012	0.254908	0.190978	Vangl2	1
GO:0043525	positive regulation of neuron apoptotic process	1/58	88/28564	0.164012	0.254908	0.190978	Bcl2l11	1
GO:0050810	regulation of steroid biosynthetic process	1/58	88/28564	0.164012	0.254908	0.190978	H6pd	1
GO:1902105	regulation of leukocyte differentiation	2/58	359/28564	0.165218	0.256479	0.192155	Ccr7/Mafb	2
GO:0030641	regulation of cellular pH	1/58	89/28564	0.165715	0.256479	0.192155	Slc9a2	1
GO:0018205	peptidyl-lysine modification	2/58	360/28564	0.165936	0.256479	0.192155	Kmt2a/Kmt2c	2
GO:0032943	mononuclear cell proliferation	2/58	360/28564	0.165936	0.256479	0.192155	Ccr7/Ephb6	2
GO:0040013	negative regulation of locomotion	2/58	360/28564	0.165936	0.256479	0.192155	Gstp2/Robo1	2
GO:0002260	lymphocyte homeostasis	1/58	90/28564	0.167414	0.257349	0.192807	Bcl2l11	1
GO:0008593	regulation of Notch signaling pathway	1/58	90/28564	0.167414	0.257349	0.192807	Robo1	1
GO:0035023	regulation of Rho protein signal transduction	1/58	90/28564	0.167414	0.257349	0.192807	Robo1	1
GO:0050000	chromosome localization	1/58	90/28564	0.167414	0.257349	0.192807	Fmn2	1
GO:0072524	pyridine-containing compound metabolic process	1/58	90/28564	0.167414	0.257349	0.192807	H6pd	1
GO:0042176	regulation of protein catabolic process	2/58	364/28564	0.168811	0.258261	0.19349	Fmn2/Mylip	2
GO:0050890	cognition	2/58	364/28564	0.168811	0.258261	0.19349	Cux2/Kmt2a	2
GO:0002088	lens development in camera-type eye	1/58	91/28564	0.16911	0.258261	0.19349	Maf	1
GO:0032273	positive regulation of protein polymerization	1/58	91/28564	0.16911	0.258261	0.19349	Map3k1	1
GO:0050766	positive regulation of phagocytosis	1/58	91/28564	0.16911	0.258261	0.19349	Ccr7	1
GO:0097581	lamellipodium organization	1/58	91/28564	0.16911	0.258261	0.19349	Wasf3	1
GO:0007040	lysosome organization	1/58	92/28564	0.170803	0.260256	0.194985	Lyst	1
GO:0080171	lytic vacuole organization	1/58	92/28564	0.170803	0.260256	0.194985	Lyst	1
GO:0046942	carboxylic acid transport	2/58	367/28564	0.170973	0.260256	0.194985	Slc22a3/Slc36a2	2
GO:0015849	organic acid transport	2/58	369/28564	0.172417	0.261154	0.195658	Slc22a3/Slc36a2	2
GO:0006112	energy reserve metabolic process	1/58	93/28564	0.172492	0.261154	0.195658	Ppp1r3b	1
GO:0021675	nerve development	1/58	93/28564	0.172492	0.261154	0.195658	Mafb	1
GO:0032526	response to retinoic acid	1/58	93/28564	0.172492	0.261154	0.195658	Map7	1
GO:0045670	regulation of osteoclast differentiation	1/58	93/28564	0.172492	0.261154	0.195658	Mafb	1
GO:0006664	glycolipid metabolic process	1/58	94/28564	0.174178	0.262575	0.196722	Map7	1
GO:0042490	mechanoreceptor differentiation	1/58	94/28564	0.174178	0.262575	0.196722	Vangl2	1
GO:0043648	dicarboxylic acid metabolic process	1/58	94/28564	0.174178	0.262575	0.196722	Ogdhl	1
GO:0051899	membrane depolarization	1/58	94/28564	0.174178	0.262575	0.196722	Gja5	1
GO:0042475	odontogenesis of dentin-containing tooth	1/58	95/28564	0.17586	0.263978	0.197773	Bcl2l11	1
GO:0048644	muscle organ morphogenesis	1/58	95/28564	0.17586	0.263978	0.197773	Vangl2	1
GO:0060079	excitatory postsynaptic potential	1/58	95/28564	0.17586	0.263978	0.197773	Cux2	1
GO:1903509	liposaccharide metabolic process	1/58	95/28564	0.17586	0.263978	0.197773	Map7	1
GO:0034644	cellular response to UV	1/58	96/28564	0.177539	0.266214	0.199449	Bmf	1
GO:1903037	regulation of leukocyte cell-cell adhesion	2/58	380/28564	0.180395	0.270208	0.202441	Ccr7/Ephb6	2
GO:0045824	negative regulation of innate immune response	1/58	98/28564	0.180887	0.270656	0.202777	Serpinb9	1
GO:0001570	vasculogenesis	1/58	99/28564	0.182556	0.271995	0.20378	Rin2	1
GO:0003333	amino acid transmembrane transport	1/58	99/28564	0.182556	0.271995	0.20378	Slc36a2	1
GO:0045638	negative regulation of myeloid cell differentiation	1/58	99/28564	0.182556	0.271995	0.20378	Mafb	1
GO:0070252	actin-mediated cell contraction	1/58	99/28564	0.182556	0.271995	0.20378	Gja5	1
GO:0045862	positive regulation of proteolysis	2/58	384/28564	0.183311	0.272541	0.204189	Bcl2l11/Robo1	2
GO:0050863	regulation of T cell activation	2/58	384/28564	0.183311	0.272541	0.204189	Ccr7/Ephb6	2
GO:0002690	positive regulation of leukocyte chemotaxis	1/58	100/28564	0.184222	0.272741	0.204339	Ccr7	1
GO:0021954	central nervous system neuron development	1/58	100/28564	0.184222	0.272741	0.204339	Ephb6	1
GO:0044264	cellular polysaccharide metabolic process	1/58	100/28564	0.184222	0.272741	0.204339	Ppp1r3b	1
GO:0120162	positive regulation of cold-induced thermogenesis	1/58	100/28564	0.184222	0.272741	0.204339	Ache	1
GO:0042742	defense response to bacterium	2/58	386/28564	0.184771	0.27298	0.204518	Lyst/Serpinb9	2
GO:0048167	regulation of synaptic plasticity	2/58	386/28564	0.184771	0.27298	0.204518	Kmt2a/Shisa6	2
GO:0042632	cholesterol homeostasis	1/58	101/28564	0.185884	0.274335	0.205533	Mylip	1
GO:0008544	epidermis development	2/58	388/28564	0.186234	0.274563	0.205704	Mafb/Vangl2	2
GO:0006304	DNA modification	1/58	102/28564	0.187543	0.275625	0.2065	Kmt2a	1
GO:0014910	regulation of smooth muscle cell migration	1/58	102/28564	0.187543	0.275625	0.2065	Gstp2	1
GO:0055092	sterol homeostasis	1/58	102/28564	0.187543	0.275625	0.2065	Mylip	1
GO:2001237	negative regulation of extrinsic apoptotic signaling pathway	1/58	103/28564	0.189199	0.277768	0.208105	Gstp2	1
GO:1902903	regulation of supramolecular fiber organization	2/58	394/28564	0.190631	0.279028	0.209049	Map3k1/Wasf3	2
GO:0032092	positive regulation of protein binding	1/58	104/28564	0.190851	0.279028	0.209049	Ephb6	1
GO:0046330	positive regulation of JNK cascade	1/58	104/28564	0.190851	0.279028	0.209049	Map3k1	1
GO:0061640	cytoskeleton-dependent cytokinesis	1/58	104/28564	0.190851	0.279028	0.209049	Fmn2	1
GO:0070661	leukocyte proliferation	2/58	396/28564	0.1921	0.280562	0.210198	Ccr7/Ephb6	2
GO:0030593	neutrophil chemotaxis	1/58	105/28564	0.1925	0.280854	0.210417	Ccr7	1
GO:0006885	regulation of pH	1/58	106/28564	0.194146	0.282961	0.211996	Slc9a2	1
GO:0030203	glycosaminoglycan metabolic process	1/58	107/28564	0.195788	0.28447	0.213126	Spock2	1
GO:0030510	regulation of BMP signaling pathway	1/58	107/28564	0.195788	0.28447	0.213126	Sfrp5	1
GO:0060993	kidney morphogenesis	1/58	107/28564	0.195788	0.28447	0.213126	Vangl2	1
GO:0097061	dendritic spine organization	1/58	108/28564	0.197427	0.286555	0.214688	Cux2	1
GO:0042326	negative regulation of phosphorylation	2/58	405/28564	0.19873	0.288036	0.215798	Gstp2/Sfrp5	2
GO:0032890	regulation of organic acid transport	1/58	109/28564	0.199063	0.288036	0.215798	Slc36a2	1
GO:0090263	positive regulation of canonical Wnt signaling pathway	1/58	109/28564	0.199063	0.288036	0.215798	Map3k1	1
GO:0031343	positive regulation of cell killing	1/58	110/28564	0.200695	0.289802	0.217121	Bcl2l11	1
GO:0042310	vasoconstriction	1/58	110/28564	0.200695	0.289802	0.217121	Gja5	1
GO:0007178	transmembrane receptor protein serine/threonine kinase signaling pathway	2/58	409/28564	0.201686	0.290933	0.217968	Map3k1/Sfrp5	2
GO:0007006	mitochondrial membrane organization	1/58	111/28564	0.202325	0.291256	0.21821	Bcl2l11	1
GO:0010595	positive regulation of endothelial cell migration	1/58	111/28564	0.202325	0.291256	0.21821	Rin2	1
GO:0005976	polysaccharide metabolic process	1/58	112/28564	0.203951	0.292997	0.219514	Ppp1r3b	1
GO:0032642	regulation of chemokine production	1/58	112/28564	0.203951	0.292997	0.219514	Gstp2	1
GO:0031667	response to nutrient levels	2/58	414/28564	0.205388	0.294125	0.22036	Bmf/Slc22a3	2
GO:0002027	regulation of heart rate	1/58	113/28564	0.205574	0.294125	0.22036	Gja5	1
GO:0008630	intrinsic apoptotic signaling pathway in response to DNA damage	1/58	113/28564	0.205574	0.294125	0.22036	Bcl2l11	1
GO:0014909	smooth muscle cell migration	1/58	113/28564	0.205574	0.294125	0.22036	Gstp2	1
GO:0019218	regulation of steroid metabolic process	1/58	114/28564	0.207193	0.29494	0.220971	H6pd	1
GO:0035282	segmentation	1/58	114/28564	0.207193	0.29494	0.220971	Mafb	1
GO:0042102	positive regulation of T cell proliferation	1/58	114/28564	0.207193	0.29494	0.220971	Ccr7	1
GO:0042177	negative regulation of protein catabolic process	1/58	114/28564	0.207193	0.29494	0.220971	Fmn2	1
GO:0050886	endocrine process	1/58	114/28564	0.207193	0.29494	0.220971	Gja5	1
GO:0032231	regulation of actin filament bundle assembly	1/58	115/28564	0.208809	0.29664	0.222244	Map3k1	1
GO:0071456	cellular response to hypoxia	1/58	115/28564	0.208809	0.29664	0.222244	Fmn2	1
GO:0043255	regulation of carbohydrate biosynthetic process	1/58	116/28564	0.210422	0.298028	0.223283	Ppp1r3b	1
GO:0099565	chemical synaptic transmission, postsynaptic	1/58	116/28564	0.210422	0.298028	0.223283	Cux2	1
GO:1904659	glucose transmembrane transport	1/58	116/28564	0.210422	0.298028	0.223283	Slc2a3	1
GO:0008645	hexose transmembrane transport	1/58	117/28564	0.212032	0.298502	0.223639	Slc2a3	1
GO:0030101	natural killer cell activation	1/58	117/28564	0.212032	0.298502	0.223639	Lyst	1
GO:0031532	actin cytoskeleton reorganization	1/58	117/28564	0.212032	0.298502	0.223639	Fmn2	1
GO:0071482	cellular response to light stimulus	1/58	117/28564	0.212032	0.298502	0.223639	Bmf	1
GO:0106027	neuron projection organization	1/58	117/28564	0.212032	0.298502	0.223639	Cux2	1
GO:0120034	positive regulation of plasma membrane bounded cell projection assembly	1/58	117/28564	0.212032	0.298502	0.223639	Ccr7	1
GO:0001942	hair follicle development	1/58	118/28564	0.213639	0.300162	0.224883	Vangl2	1
GO:0021987	cerebral cortex development	1/58	118/28564	0.213639	0.300162	0.224883	Robo1	1
GO:0016570	histone modification	2/58	426/28564	0.214306	0.300799	0.22536	Kmt2a/Kmt2c	2
GO:0046634	regulation of alpha-beta T cell activation	1/58	119/28564	0.215242	0.301811	0.226118	Ccr7	1
GO:0007264	small GTPase mediated signal transduction	2/58	428/28564	0.215796	0.302245	0.226443	Robo1/Vangl2	2
GO:0007059	chromosome segregation	2/58	429/28564	0.216542	0.302245	0.226443	Dmc1/Fmn2	2
GO:0019221	cytokine-mediated signaling pathway	2/58	429/28564	0.216542	0.302245	0.226443	Ccr7/Robo1	2
GO:0002062	chondrocyte differentiation	1/58	120/28564	0.216842	0.302245	0.226443	Maf	1
GO:0015749	monosaccharide transmembrane transport	1/58	120/28564	0.216842	0.302245	0.226443	Slc2a3	1
GO:0031398	positive regulation of protein ubiquitination	1/58	120/28564	0.216842	0.302245	0.226443	Arrdc4	1
GO:0002444	myeloid leukocyte mediated immunity	1/58	121/28564	0.218439	0.30267	0.226761	Lyst	1
GO:0006022	aminoglycan metabolic process	1/58	121/28564	0.218439	0.30267	0.226761	Spock2	1
GO:0022404	molting cycle process	1/58	121/28564	0.218439	0.30267	0.226761	Vangl2	1
GO:0022405	hair cycle process	1/58	121/28564	0.218439	0.30267	0.226761	Vangl2	1
GO:0032602	chemokine production	1/58	121/28564	0.218439	0.30267	0.226761	Gstp2	1
GO:1902106	negative regulation of leukocyte differentiation	1/58	121/28564	0.218439	0.30267	0.226761	Mafb	1
GO:0008306	associative learning	1/58	122/28564	0.220033	0.303979	0.227742	Kmt2a	1
GO:0008585	female gonad development	1/58	122/28564	0.220033	0.303979	0.227742	Dmc1	1
GO:0048709	oligodendrocyte differentiation	1/58	122/28564	0.220033	0.303979	0.227742	Wasf3	1
GO:0043534	blood vessel endothelial cell migration	1/58	124/28564	0.223211	0.307231	0.230179	Robo1	1
GO:0045582	positive regulation of T cell differentiation	1/58	124/28564	0.223211	0.307231	0.230179	Ccr7	1
GO:0046620	regulation of organ growth	1/58	124/28564	0.223211	0.307231	0.230179	Bcl2l11	1
GO:0009306	protein secretion	2/58	438/28564	0.223262	0.307231	0.230179	Gja5/Lyst	2
GO:0035592	establishment of protein localization to extracellular region	2/58	439/28564	0.22401	0.307833	0.23063	Gja5/Lyst	2
GO:0032649	regulation of type II interferon production	1/58	125/28564	0.224795	0.307833	0.23063	Ccr7	1
GO:0046545	development of primary female sexual characteristics	1/58	125/28564	0.224795	0.307833	0.23063	Dmc1	1
GO:0050764	regulation of phagocytosis	1/58	125/28564	0.224795	0.307833	0.23063	Ccr7	1
GO:1903707	negative regulation of hemopoiesis	1/58	125/28564	0.224795	0.307833	0.23063	Mafb	1
GO:0002688	regulation of leukocyte chemotaxis	1/58	126/28564	0.226376	0.308495	0.231126	Ccr7	1
GO:0006805	xenobiotic metabolic process	1/58	126/28564	0.226376	0.308495	0.231126	Gstp2	1
GO:0007041	lysosomal transport	1/58	126/28564	0.226376	0.308495	0.231126	Lyst	1
GO:0098659	inorganic cation import across plasma membrane	1/58	126/28564	0.226376	0.308495	0.231126	Slc9a2	1
GO:0099587	inorganic ion import across plasma membrane	1/58	126/28564	0.226376	0.308495	0.231126	Slc9a2	1
GO:0009314	response to radiation	2/58	444/28564	0.227752	0.310069	0.232305	Bmf/Kmt2a	2
GO:0071692	protein localization to extracellular region	2/58	445/28564	0.228501	0.310788	0.232844	Gja5/Lyst	2
GO:0002040	sprouting angiogenesis	1/58	128/28564	0.229528	0.311011	0.233011	Robo1	1
GO:0014812	muscle cell migration	1/58	128/28564	0.229528	0.311011	0.233011	Gstp2	1
GO:0030048	actin filament-based movement	1/58	128/28564	0.229528	0.311011	0.233011	Gja5	1
GO:0009991	response to extracellular stimulus	2/58	447/28564	0.23	0.311011	0.233011	Bmf/Slc22a3	2
GO:0051090	regulation of DNA-binding transcription factor activity	2/58	447/28564	0.23	0.311011	0.233011	Sfrp5/Tnfrsf8	2
GO:1903706	regulation of hemopoiesis	2/58	447/28564	0.23	0.311011	0.233011	Ccr7/Mafb	2
GO:0001676	long-chain fatty acid metabolic process	1/58	129/28564	0.2311	0.311011	0.233011	Gstp2	1
GO:0003073	regulation of systemic arterial blood pressure	1/58	129/28564	0.2311	0.311011	0.233011	Gja5	1
GO:0021782	glial cell development	1/58	129/28564	0.2311	0.311011	0.233011	Wasf3	1
GO:0034219	carbohydrate transmembrane transport	1/58	129/28564	0.2311	0.311011	0.233011	Slc2a3	1
GO:0042476	odontogenesis	1/58	129/28564	0.2311	0.311011	0.233011	Bcl2l11	1
GO:0001952	regulation of cell-matrix adhesion	1/58	130/28564	0.232668	0.312822	0.234367	Rin2	1
GO:0001578	microtubule bundle formation	1/58	131/28564	0.234233	0.314025	0.235269	Map7	1
GO:0048259	regulation of receptor-mediated endocytosis	1/58	131/28564	0.234233	0.314025	0.235269	Ccr7	1
GO:0060048	cardiac muscle contraction	1/58	131/28564	0.234233	0.314025	0.235269	Gja5	1
GO:0060078	regulation of postsynaptic membrane potential	1/58	132/28564	0.235796	0.315217	0.236162	Cux2	1
GO:1990266	neutrophil migration	1/58	132/28564	0.235796	0.315217	0.236162	Ccr7	1
GO:2000779	regulation of double-strand break repair	1/58	132/28564	0.235796	0.315217	0.236162	Fmn2	1
GO:0019882	antigen processing and presentation	1/58	133/28564	0.237355	0.316098	0.236822	Ccr7	1
GO:0045807	positive regulation of endocytosis	1/58	133/28564	0.237355	0.316098	0.236822	Ccr7	1
GO:0099072	regulation of postsynaptic membrane neurotransmitter receptor levels	1/58	133/28564	0.237355	0.316098	0.236822	Shisa6	1
GO:1901216	positive regulation of neuron death	1/58	133/28564	0.237355	0.316098	0.236822	Bcl2l11	1
GO:0001910	regulation of leukocyte mediated cytotoxicity	1/58	134/28564	0.23891	0.316669	0.23725	Serpinb9	1
GO:0007368	determination of left/right symmetry	1/58	134/28564	0.23891	0.316669	0.23725	Vangl2	1
GO:0030316	osteoclast differentiation	1/58	134/28564	0.23891	0.316669	0.23725	Mafb	1
GO:0045739	positive regulation of DNA repair	1/58	134/28564	0.23891	0.316669	0.23725	Fmn2	1
GO:0060996	dendritic spine development	1/58	134/28564	0.23891	0.316669	0.23725	Cux2	1
GO:0010563	negative regulation of phosphorus metabolic process	2/58	461/28564	0.24051	0.317889	0.238164	Gstp2/Sfrp5	2
GO:0045936	negative regulation of phosphate metabolic process	2/58	461/28564	0.24051	0.317889	0.238164	Gstp2/Sfrp5	2
GO:0070997	neuron death	2/58	461/28564	0.24051	0.317889	0.238164	Ache/Bcl2l11	2
GO:0001776	leukocyte homeostasis	1/58	136/28564	0.242013	0.319275	0.239202	Bcl2l11	1
GO:0003014	renal system process	1/58	136/28564	0.242013	0.319275	0.239202	Gja5	1
GO:0008277	regulation of G protein-coupled receptor signaling pathway	1/58	137/28564	0.243559	0.319814	0.239606	Phf24	1
GO:0032874	positive regulation of stress-activated MAPK cascade	1/58	137/28564	0.243559	0.319814	0.239606	Map3k1	1
GO:0042303	molting cycle	1/58	137/28564	0.243559	0.319814	0.239606	Vangl2	1
GO:0042633	hair cycle	1/58	137/28564	0.243559	0.319814	0.239606	Vangl2	1
GO:0051592	response to calcium ion	1/58	137/28564	0.243559	0.319814	0.239606	Syt13	1
GO:0050852	T cell receptor signaling pathway	1/58	138/28564	0.245102	0.32154	0.240899	Ccr7	1
GO:0002832	negative regulation of response to biotic stimulus	1/58	139/28564	0.246643	0.322057	0.241286	Serpinb9	1
GO:0032609	type II interferon production	1/58	139/28564	0.246643	0.322057	0.241286	Ccr7	1
GO:0033559	unsaturated fatty acid metabolic process	1/58	139/28564	0.246643	0.322057	0.241286	Gstp2	1
GO:0070304	positive regulation of stress-activated protein kinase signaling cascade	1/58	139/28564	0.246643	0.322057	0.241286	Map3k1	1
GO:0099175	regulation of postsynapse organization	1/58	139/28564	0.246643	0.322057	0.241286	Cux2	1
GO:0001667	ameboidal-type cell migration	2/58	470/28564	0.247281	0.322267	0.241444	Rin2/Robo1	2
GO:0009582	detection of abiotic stimulus	1/58	140/28564	0.24818	0.322267	0.241444	Phf24	1
GO:0032411	positive regulation of transporter activity	1/58	140/28564	0.24818	0.322267	0.241444	Kmt2a	1
GO:0036294	cellular response to decreased oxygen levels	1/58	140/28564	0.24818	0.322267	0.241444	Fmn2	1
GO:0045621	positive regulation of lymphocyte differentiation	1/58	140/28564	0.24818	0.322267	0.241444	Ccr7	1
GO:0060972	left/right pattern formation	1/58	140/28564	0.24818	0.322267	0.241444	Vangl2	1
GO:0002697	regulation of immune effector process	2/58	472/28564	0.248786	0.322756	0.24181	Ccr7/Serpinb9	2
GO:0006997	nucleus organization	1/58	141/28564	0.249714	0.323065	0.242041	Map7	1
GO:0008360	regulation of cell shape	1/58	141/28564	0.249714	0.323065	0.242041	Wasf3	1
GO:0009581	detection of external stimulus	1/58	141/28564	0.249714	0.323065	0.242041	Phf24	1
GO:0030177	positive regulation of Wnt signaling pathway	1/58	142/28564	0.251245	0.32415	0.242854	Map3k1	1
GO:0046165	alcohol biosynthetic process	1/58	142/28564	0.251245	0.32415	0.242854	H6pd	1
GO:1903322	positive regulation of protein modification by small protein conjugation or removal	1/58	142/28564	0.251245	0.32415	0.242854	Arrdc4	1
GO:0002698	negative regulation of immune effector process	1/58	143/28564	0.252773	0.324928	0.243437	Serpinb9	1
GO:0006639	acylglycerol metabolic process	1/58	143/28564	0.252773	0.324928	0.243437	Dgkk	1
GO:0009855	determination of bilateral symmetry	1/58	143/28564	0.252773	0.324928	0.243437	Vangl2	1
GO:1905039	carboxylic acid transmembrane transport	1/58	143/28564	0.252773	0.324928	0.243437	Slc36a2	1
GO:0001959	regulation of cytokine-mediated signaling pathway	1/58	144/28564	0.254298	0.325696	0.244013	Robo1	1
GO:0009799	specification of symmetry	1/58	144/28564	0.254298	0.325696	0.244013	Vangl2	1
GO:0030833	regulation of actin filament polymerization	1/58	144/28564	0.254298	0.325696	0.244013	Map3k1	1
GO:1903825	organic acid transmembrane transport	1/58	144/28564	0.254298	0.325696	0.244013	Slc36a2	1
GO:0006638	neutral lipid metabolic process	1/58	145/28564	0.25582	0.327347	0.24525	Dgkk	1
GO:0051053	negative regulation of DNA metabolic process	1/58	146/28564	0.257339	0.328991	0.246481	Kmt2a	1
GO:0006914	autophagy	2/58	485/28564	0.258582	0.329728	0.247034	Bcl2l11/Bmf	2
GO:0061919	process utilizing autophagic mechanism	2/58	485/28564	0.258582	0.329728	0.247034	Bcl2l11/Bmf	2
GO:0006665	sphingolipid metabolic process	1/58	147/28564	0.258854	0.329728	0.247034	Map7	1
GO:0006690	icosanoid metabolic process	1/58	147/28564	0.258854	0.329728	0.247034	Gstp2	1
GO:0042391	regulation of membrane potential	2/58	488/28564	0.260844	0.331962	0.248707	Cux2/Gja5	2
GO:0010469	regulation of signaling receptor activity	1/58	149/28564	0.261877	0.332673	0.24924	Shisa6	1
GO:0120161	regulation of cold-induced thermogenesis	1/58	149/28564	0.261877	0.332673	0.24924	Ache	1
GO:0031623	receptor internalization	1/58	151/28564	0.264887	0.336193	0.251877	Ache	1
GO:0002761	regulation of myeloid leukocyte differentiation	1/58	152/28564	0.266388	0.336881	0.252392	Mafb	1
GO:0019233	sensory perception of pain	1/58	152/28564	0.266388	0.336881	0.252392	Phf24	1
GO:0050729	positive regulation of inflammatory response	1/58	152/28564	0.266388	0.336881	0.252392	Ccr7	1
GO:0106106	cold-induced thermogenesis	1/58	152/28564	0.266388	0.336881	0.252392	Ache	1
GO:2000112	regulation of cellular macromolecule biosynthetic process	2/58	497/28564	0.267633	0.338151	0.253344	Ccr7/Ppp1r3b	2
GO:0050921	positive regulation of chemotaxis	1/58	153/28564	0.267885	0.338166	0.253355	Ccr7	1
GO:0001508	action potential	1/58	154/28564	0.26938	0.339138	0.254084	Gja5	1
GO:0043467	regulation of generation of precursor metabolites and energy	1/58	154/28564	0.26938	0.339138	0.254084	Ppp1r3b	1
GO:0060759	regulation of response to cytokine stimulus	1/58	154/28564	0.26938	0.339138	0.254084	Robo1	1
GO:0008643	carbohydrate transport	1/58	155/28564	0.270871	0.340102	0.254806	Slc2a3	1
GO:0030218	erythrocyte differentiation	1/58	155/28564	0.270871	0.340102	0.254806	Mafb	1
GO:0046660	female sex differentiation	1/58	155/28564	0.270871	0.340102	0.254806	Dmc1	1
GO:0010508	positive regulation of autophagy	1/58	156/28564	0.27236	0.341361	0.255749	Bcl2l11	1
GO:0071453	cellular response to oxygen levels	1/58	156/28564	0.27236	0.341361	0.255749	Fmn2	1
GO:0006633	fatty acid biosynthetic process	1/58	157/28564	0.273846	0.341699	0.256002	Gstp2	1
GO:0006839	mitochondrial transport	1/58	157/28564	0.273846	0.341699	0.256002	Bcl2l11	1
GO:0009411	response to UV	1/58	157/28564	0.273846	0.341699	0.256002	Bmf	1
GO:0022612	gland morphogenesis	1/58	157/28564	0.273846	0.341699	0.256002	Robo1	1
GO:0050671	positive regulation of lymphocyte proliferation	1/58	157/28564	0.273846	0.341699	0.256002	Ccr7	1
GO:0001837	epithelial to mesenchymal transition	1/58	158/28564	0.275328	0.342636	0.256704	Vangl2	1
GO:0030216	keratinocyte differentiation	1/58	158/28564	0.275328	0.342636	0.256704	Mafb	1
GO:0051092	positive regulation of NF-kappaB transcription factor activity	1/58	158/28564	0.275328	0.342636	0.256704	Tnfrsf8	1
GO:0007034	vacuolar transport	1/58	159/28564	0.276808	0.343868	0.257627	Lyst	1
GO:0098773	skin epidermis development	1/58	159/28564	0.276808	0.343868	0.257627	Vangl2	1
GO:0010565	regulation of cellular ketone metabolic process	1/58	160/28564	0.278284	0.345092	0.258545	H6pd	1
GO:0032946	positive regulation of mononuclear cell proliferation	1/58	160/28564	0.278284	0.345092	0.258545	Ccr7	1
GO:0051701	biological process involved in interaction with host	1/58	161/28564	0.279758	0.346309	0.259456	Bcl2l11	1
GO:1903305	regulation of regulated secretory pathway	1/58	161/28564	0.279758	0.346309	0.259456	Syt13	1
GO:0007613	memory	1/58	162/28564	0.281229	0.347211	0.260132	Cux2	1
GO:0010634	positive regulation of epithelial cell migration	1/58	162/28564	0.281229	0.347211	0.260132	Rin2	1
GO:0072006	nephron development	1/58	162/28564	0.281229	0.347211	0.260132	Vangl2	1
GO:0000724	double-strand break repair via homologous recombination	1/58	163/28564	0.282697	0.348717	0.26126	Dmc1	1
GO:0008064	regulation of actin polymerization or depolymerization	1/58	164/28564	0.284162	0.350217	0.262384	Map3k1	1
GO:0010977	negative regulation of neuron projection development	1/58	165/28564	0.285624	0.351402	0.263272	Mylip	1
GO:0016052	carbohydrate catabolic process	1/58	165/28564	0.285624	0.351402	0.263272	Ppp1r3b	1
GO:0035725	sodium ion transmembrane transport	1/58	166/28564	0.287083	0.352888	0.264385	Slc9a2	1
GO:0000725	recombinational repair	1/58	167/28564	0.288539	0.353133	0.264569	Dmc1	1
GO:0006865	amino acid transport	1/58	167/28564	0.288539	0.353133	0.264569	Slc36a2	1
GO:0030041	actin filament polymerization	1/58	167/28564	0.288539	0.353133	0.264569	Map3k1	1
GO:0030832	regulation of actin filament length	1/58	167/28564	0.288539	0.353133	0.264569	Map3k1	1
GO:0034101	erythrocyte homeostasis	1/58	167/28564	0.288539	0.353133	0.264569	Mafb	1
GO:0006937	regulation of muscle contraction	1/58	168/28564	0.289992	0.353372	0.264748	Gja5	1
GO:0007043	cell-cell junction assembly	1/58	168/28564	0.289992	0.353372	0.264748	Gja5	1
GO:0007338	single fertilization	1/58	168/28564	0.289992	0.353372	0.264748	Kmt2c	1
GO:0050680	negative regulation of epithelial cell proliferation	1/58	168/28564	0.289992	0.353372	0.264748	Robo1	1
GO:1990845	adaptive thermogenesis	1/58	168/28564	0.289992	0.353372	0.264748	Ache	1
GO:0006694	steroid biosynthetic process	1/58	169/28564	0.291442	0.354218	0.265381	H6pd	1
GO:0007009	plasma membrane organization	1/58	169/28564	0.291442	0.354218	0.265381	Mafb	1
GO:2001236	regulation of extrinsic apoptotic signaling pathway	1/58	169/28564	0.291442	0.354218	0.265381	Gstp2	1
GO:0006941	striated muscle contraction	1/58	173/28564	0.297214	0.359987	0.269704	Gja5	1
GO:0021543	pallium development	1/58	173/28564	0.297214	0.359987	0.269704	Robo1	1
GO:0043433	negative regulation of DNA-binding transcription factor activity	1/58	173/28564	0.297214	0.359987	0.269704	Sfrp5	1
GO:2001022	positive regulation of response to DNA damage stimulus	1/58	173/28564	0.297214	0.359987	0.269704	Fmn2	1
GO:0010675	regulation of cellular carbohydrate metabolic process	1/58	175/28564	0.300082	0.363149	0.272072	Ppp1r3b	1
GO:0000910	cytokinesis	1/58	176/28564	0.301512	0.363315	0.272197	Fmn2	1
GO:0051494	negative regulation of cytoskeleton organization	1/58	176/28564	0.301512	0.363315	0.272197	Map3k1	1
GO:0051896	regulation of protein kinase B signaling	1/58	176/28564	0.301512	0.363315	0.272197	Sfrp5	1
GO:0070665	positive regulation of leukocyte proliferation	1/58	176/28564	0.301512	0.363315	0.272197	Ccr7	1
GO:0071248	cellular response to metal ion	1/58	176/28564	0.301512	0.363315	0.272197	Syt13	1
GO:0010594	regulation of endothelial cell migration	1/58	177/28564	0.302939	0.364721	0.273251	Rin2	1
GO:0050851	antigen receptor-mediated signaling pathway	1/58	178/28564	0.304364	0.365809	0.274066	Ccr7	1
GO:1902904	negative regulation of supramolecular fiber organization	1/58	178/28564	0.304364	0.365809	0.274066	Map3k1	1
GO:0030902	hindbrain development	1/58	179/28564	0.305785	0.366577	0.274641	Mafb	1
GO:0035296	regulation of tube diameter	1/58	179/28564	0.305785	0.366577	0.274641	Gja5	1
GO:0097746	blood vessel diameter maintenance	1/58	179/28564	0.305785	0.366577	0.274641	Gja5	1
GO:0035150	regulation of tube size	1/58	180/28564	0.307204	0.36765	0.275445	Gja5	1
GO:0065004	protein-DNA complex assembly	1/58	180/28564	0.307204	0.36765	0.275445	Dmc1	1
GO:0030509	BMP signaling pathway	1/58	181/28564	0.308619	0.368716	0.276243	Sfrp5	1
GO:2001242	regulation of intrinsic apoptotic signaling pathway	1/58	181/28564	0.308619	0.368716	0.276243	Bcl2l11	1
GO:0007596	blood coagulation	1/58	183/28564	0.311442	0.371457	0.278297	Lyst	1
GO:0071466	cellular response to xenobiotic stimulus	1/58	183/28564	0.311442	0.371457	0.278297	Gstp2	1
GO:0007219	Notch signaling pathway	1/58	184/28564	0.312849	0.372819	0.279317	Robo1	1
GO:0007369	gastrulation	1/58	185/28564	0.314253	0.373858	0.280096	Vangl2	1
GO:0009612	response to mechanical stimulus	1/58	185/28564	0.314253	0.373858	0.280096	Phf24	1
GO:0007599	hemostasis	1/58	186/28564	0.315655	0.374258	0.280395	Lyst	1
GO:0015718	monocarboxylic acid transport	1/58	186/28564	0.315655	0.374258	0.280395	Slc22a3	1
GO:0050817	coagulation	1/58	186/28564	0.315655	0.374258	0.280395	Lyst	1
GO:0060041	retina development in camera-type eye	1/58	186/28564	0.315655	0.374258	0.280395	Ache	1
GO:0009267	cellular response to starvation	1/58	187/28564	0.317054	0.375599	0.2814	Bmf	1
GO:0045580	regulation of T cell differentiation	1/58	188/28564	0.31845	0.376935	0.282401	Ccr7	1
GO:0071478	cellular response to radiation	1/58	189/28564	0.319843	0.378265	0.283398	Bmf	1
GO:0007612	learning	1/58	190/28564	0.321233	0.37959	0.28439	Kmt2a	1
GO:0006643	membrane lipid metabolic process	1/58	191/28564	0.32262	0.380589	0.285139	Map7	1
GO:0048754	branching morphogenesis of an epithelial tube	1/58	191/28564	0.32262	0.380589	0.285139	Vangl2	1
GO:0001659	temperature homeostasis	1/58	192/28564	0.324005	0.381262	0.285643	Ache	1
GO:0048660	regulation of smooth muscle cell proliferation	1/58	192/28564	0.324005	0.381262	0.285643	Gstp2	1
GO:0050731	positive regulation of peptidyl-tyrosine phosphorylation	1/58	192/28564	0.324005	0.381262	0.285643	Gfra1	1
GO:0009060	aerobic respiration	1/58	193/28564	0.325387	0.38161	0.285904	Ogdhl	1
GO:0010951	negative regulation of endopeptidase activity	1/58	193/28564	0.325387	0.38161	0.285904	Serpinb9	1
GO:0071772	response to BMP	1/58	193/28564	0.325387	0.38161	0.285904	Sfrp5	1
GO:0071773	cellular response to BMP stimulus	1/58	193/28564	0.325387	0.38161	0.285904	Sfrp5	1
GO:0050792	regulation of viral process	1/58	194/28564	0.326766	0.382908	0.286876	Map3k1	1
GO:0035051	cardiocyte differentiation	1/58	196/28564	0.329516	0.385808	0.289049	Vangl2	1
GO:0008154	actin polymerization or depolymerization	1/58	197/28564	0.330887	0.387091	0.29001	Map3k1	1
GO:0008016	regulation of heart contraction	1/58	200/28564	0.334983	0.390906	0.292868	Gja5	1
GO:0048659	smooth muscle cell proliferation	1/58	200/28564	0.334983	0.390906	0.292868	Gstp2	1
GO:0051099	positive regulation of binding	1/58	200/28564	0.334983	0.390906	0.292868	Ephb6	1
GO:0042129	regulation of T cell proliferation	1/58	201/28564	0.336343	0.392167	0.293813	Ccr7	1
GO:0007179	transforming growth factor beta receptor signaling pathway	1/58	202/28564	0.3377	0.393423	0.294754	Map3k1	1
GO:0071824	protein-DNA complex subunit organization	1/58	203/28564	0.339054	0.394674	0.295691	Dmc1	1
GO:0040029	epigenetic regulation of gene expression	1/58	204/28564	0.340406	0.395592	0.296379	Kmt2a	1
GO:0046578	regulation of Ras protein signal transduction	1/58	204/28564	0.340406	0.395592	0.296379	Robo1	1
GO:1905475	regulation of protein localization to membrane	1/58	205/28564	0.341755	0.396831	0.297307	Shisa6	1
GO:0032271	regulation of protein polymerization	1/58	206/28564	0.343101	0.397327	0.297679	Map3k1	1
GO:0120032	regulation of plasma membrane bounded cell projection assembly	1/58	206/28564	0.343101	0.397327	0.297679	Ccr7	1
GO:1901654	response to ketone	1/58	206/28564	0.343101	0.397327	0.297679	Ccr7	1
GO:0006109	regulation of carbohydrate metabolic process	1/58	207/28564	0.344445	0.397327	0.297679	Ppp1r3b	1
GO:0007033	vacuole organization	1/58	207/28564	0.344445	0.397327	0.297679	Lyst	1
GO:0045732	positive regulation of protein catabolic process	1/58	207/28564	0.344445	0.397327	0.297679	Mylip	1
GO:0050777	negative regulation of immune response	1/58	207/28564	0.344445	0.397327	0.297679	Serpinb9	1
GO:0071805	potassium ion transmembrane transport	1/58	207/28564	0.344445	0.397327	0.297679	Slc9a2	1
GO:0030258	lipid modification	1/58	208/28564	0.345786	0.398547	0.298593	Dgkk	1
GO:0043491	protein kinase B signaling	1/58	209/28564	0.347124	0.399107	0.299013	Sfrp5	1
GO:0060491	regulation of cell projection assembly	1/58	209/28564	0.347124	0.399107	0.299013	Ccr7	1
GO:1990138	neuron projection extension	1/58	209/28564	0.347124	0.399107	0.299013	Nrn1	1
GO:0042594	response to starvation	1/58	210/28564	0.348459	0.400315	0.299918	Bmf	1
GO:0046890	regulation of lipid biosynthetic process	1/58	211/28564	0.349792	0.400863	0.300328	H6pd	1
GO:1902107	positive regulation of leukocyte differentiation	1/58	211/28564	0.349792	0.400863	0.300328	Ccr7	1
GO:1903708	positive regulation of hemopoiesis	1/58	211/28564	0.349792	0.400863	0.300328	Ccr7	1
GO:0019827	stem cell population maintenance	1/58	212/28564	0.351122	0.401732	0.300979	Vangl2	1
GO:0048771	tissue remodeling	1/58	212/28564	0.351122	0.401732	0.300979	Gja5	1
GO:0006282	regulation of DNA repair	1/58	213/28564	0.352449	0.402595	0.301626	Fmn2	1
GO:0021953	central nervous system neuron differentiation	1/58	213/28564	0.352449	0.402595	0.301626	Ephb6	1
GO:0031396	regulation of protein ubiquitination	1/58	214/28564	0.353774	0.40378	0.302513	Arrdc4	1
GO:0072330	monocarboxylic acid biosynthetic process	1/58	216/28564	0.356416	0.406464	0.304525	Gstp2	1
GO:0098727	maintenance of cell number	1/58	217/28564	0.357732	0.407635	0.305402	Vangl2	1
GO:0031345	negative regulation of cell projection organization	1/58	219/28564	0.360358	0.409962	0.307145	Mylip	1
GO:0051216	cartilage development	1/58	219/28564	0.360358	0.409962	0.307145	Maf	1
GO:0016051	carbohydrate biosynthetic process	1/58	220/28564	0.361667	0.411118	0.308011	Ppp1r3b	1
GO:0006006	glucose metabolic process	1/58	222/28564	0.364277	0.413082	0.309483	H6pd	1
GO:0008217	regulation of blood pressure	1/58	222/28564	0.364277	0.413082	0.309483	Gja5	1
GO:0045619	regulation of lymphocyte differentiation	1/58	222/28564	0.364277	0.413082	0.309483	Ccr7	1
GO:0006836	neurotransmitter transport	1/58	225/28564	0.368172	0.417162	0.31254	Slc22a3	1
GO:0007623	circadian rhythm	1/58	226/28564	0.369465	0.417617	0.31288	Kmt2a	1
GO:0017157	regulation of exocytosis	1/58	226/28564	0.369465	0.417617	0.31288	Syt13	1
GO:0043393	regulation of protein binding	1/58	226/28564	0.369465	0.417617	0.31288	Ephb6	1
GO:0001666	response to hypoxia	1/58	227/28564	0.370755	0.418067	0.313217	Fmn2	1
GO:0035264	multicellular organism growth	1/58	227/28564	0.370755	0.418067	0.313217	Kmt2c	1
GO:0048469	cell maturation	1/58	227/28564	0.370755	0.418067	0.313217	Dmc1	1
GO:0061138	morphogenesis of a branching epithelium	1/58	229/28564	0.373329	0.420631	0.315138	Vangl2	1
GO:0045216	cell-cell junction organization	1/58	230/28564	0.374611	0.421738	0.315968	Gja5	1
GO:0002822	regulation of adaptive immune response based on somatic recombination of immune receptors built from immunoglobulin superfamily domains	1/58	232/28564	0.377169	0.423938	0.317616	Ccr7	1
GO:0031669	cellular response to nutrient levels	1/58	232/28564	0.377169	0.423938	0.317616	Bmf	1
GO:0045637	regulation of myeloid cell differentiation	1/58	236/28564	0.382254	0.428625	0.321127	Mafb	1
GO:0051056	regulation of small GTPase mediated signal transduction	1/58	236/28564	0.382254	0.428625	0.321127	Robo1	1
GO:1901617	organic hydroxy compound biosynthetic process	1/58	236/28564	0.382254	0.428625	0.321127	H6pd	1
GO:0010976	positive regulation of neuron projection development	1/58	237/28564	0.383519	0.429358	0.321677	Cux2	1
GO:0016197	endosomal transport	1/58	237/28564	0.383519	0.429358	0.321677	Lyst	1
GO:0002706	regulation of lymphocyte mediated immunity	1/58	238/28564	0.384781	0.430428	0.322478	Serpinb9	1
GO:0030324	lung development	1/58	239/28564	0.386041	0.43115	0.32302	Vangl2	1
GO:0031503	protein-containing complex localization	1/58	239/28564	0.386041	0.43115	0.32302	Shisa6	1
GO:0003018	vascular process in circulatory system	1/58	240/28564	0.387298	0.431868	0.323557	Gja5	1
GO:0031330	negative regulation of cellular catabolic process	1/58	240/28564	0.387298	0.431868	0.323557	Bmf	1
GO:0030323	respiratory tube development	1/58	242/28564	0.389805	0.433288	0.324621	Vangl2	1
GO:0046777	protein autophosphorylation	1/58	242/28564	0.389805	0.433288	0.324621	Map3k1	1
GO:0060047	heart contraction	1/58	242/28564	0.389805	0.433288	0.324621	Gja5	1
GO:0071560	cellular response to transforming growth factor beta stimulus	1/58	242/28564	0.389805	0.433288	0.324621	Map3k1	1
GO:0000209	protein polyubiquitination	1/58	243/28564	0.391054	0.434333	0.325404	Map3k1	1
GO:0009913	epidermal cell differentiation	1/58	244/28564	0.392301	0.43503	0.325927	Mafb	1
GO:0042180	cellular ketone metabolic process	1/58	244/28564	0.392301	0.43503	0.325927	H6pd	1
GO:0042445	hormone metabolic process	1/58	246/28564	0.394788	0.436754	0.327218	H6pd	1
GO:0071559	response to transforming growth factor beta	1/58	246/28564	0.394788	0.436754	0.327218	Map3k1	1
GO:0097305	response to alcohol	1/58	246/28564	0.394788	0.436754	0.327218	Ccr7	1
GO:0071241	cellular response to inorganic substance	1/58	247/28564	0.396028	0.43778	0.327987	Syt13	1
GO:0030100	regulation of endocytosis	1/58	248/28564	0.397265	0.438443	0.328483	Ccr7	1
GO:0001763	morphogenesis of a branching structure	1/58	249/28564	0.398499	0.438443	0.328483	Vangl2	1
GO:0002819	regulation of adaptive immune response	1/58	249/28564	0.398499	0.438443	0.328483	Ccr7	1
GO:0010632	regulation of epithelial cell migration	1/58	249/28564	0.398499	0.438443	0.328483	Rin2	1
GO:0048762	mesenchymal cell differentiation	1/58	249/28564	0.398499	0.438443	0.328483	Vangl2	1
GO:1903320	regulation of protein modification by small protein conjugation or removal	1/58	249/28564	0.398499	0.438443	0.328483	Arrdc4	1
GO:0045333	cellular respiration	1/58	252/28564	0.402188	0.442155	0.331265	Ogdhl	1
GO:0045055	regulated exocytosis	1/58	254/28564	0.404635	0.444498	0.333019	Syt13	1
GO:0003015	heart process	1/58	255/28564	0.405855	0.445141	0.333502	Gja5	1
GO:0036293	response to decreased oxygen levels	1/58	255/28564	0.405855	0.445141	0.333502	Fmn2	1
GO:0019318	hexose metabolic process	1/58	256/28564	0.407072	0.446128	0.334241	H6pd	1
GO:0006814	sodium ion transport	1/58	259/28564	0.410709	0.449413	0.336702	Slc9a2	1
GO:0043547	positive regulation of GTPase activity	1/58	259/28564	0.410709	0.449413	0.336702	Ccr7	1
GO:0034976	response to endoplasmic reticulum stress	1/58	260/28564	0.411917	0.449684	0.336905	Bcl2l11	1
GO:0044403	biological process involved in symbiotic interaction	1/58	260/28564	0.411917	0.449684	0.336905	Bcl2l11	1
GO:0050670	regulation of lymphocyte proliferation	1/58	260/28564	0.411917	0.449684	0.336905	Ccr7	1
GO:0090257	regulation of muscle system process	1/58	261/28564	0.413122	0.450649	0.337628	Gja5	1
GO:0032868	response to insulin	1/58	262/28564	0.414325	0.451611	0.338348	Ache	1
GO:0031668	cellular response to extracellular stimulus	1/58	264/28564	0.416723	0.453521	0.33978	Bmf	1
GO:0032944	regulation of mononuclear cell proliferation	1/58	264/28564	0.416723	0.453521	0.33978	Ccr7	1
GO:0010466	negative regulation of peptidase activity	1/58	267/28564	0.420302	0.457062	0.342433	Serpinb9	1
GO:0031348	negative regulation of defense response	1/58	268/28564	0.42149	0.457999	0.343135	Serpinb9	1
GO:0050730	regulation of peptidyl-tyrosine phosphorylation	1/58	270/28564	0.423859	0.459508	0.344265	Gfra1	1
GO:0060541	respiratory system development	1/58	270/28564	0.423859	0.459508	0.344265	Vangl2	1
GO:1903522	regulation of blood circulation	1/58	270/28564	0.423859	0.459508	0.344265	Gja5	1
GO:0002429	immune response-activating cell surface receptor signaling pathway	1/58	272/28564	0.426219	0.46171	0.345915	Ccr7	1
GO:0033002	muscle cell proliferation	1/58	273/28564	0.427395	0.462271	0.346335	Gstp2	1
GO:0090092	regulation of transmembrane receptor protein serine/threonine kinase signaling pathway	1/58	273/28564	0.427395	0.462271	0.346335	Sfrp5	1
GO:0010001	glial cell differentiation	1/58	274/28564	0.428569	0.462828	0.346753	Wasf3	1
GO:0021537	telencephalon development	1/58	274/28564	0.428569	0.462828	0.346753	Robo1	1
GO:0048738	cardiac muscle tissue development	1/58	276/28564	0.43091	0.464642	0.348111	Gja5	1
GO:0051091	positive regulation of DNA-binding transcription factor activity	1/58	276/28564	0.43091	0.464642	0.348111	Tnfrsf8	1
GO:0001894	tissue homeostasis	1/58	278/28564	0.433241	0.466082	0.349191	Kmt2a	1
GO:0034764	positive regulation of transmembrane transport	1/58	278/28564	0.433241	0.466082	0.349191	Slc36a2	1
GO:0060249	anatomical structure homeostasis	1/58	278/28564	0.433241	0.466082	0.349191	Kmt2a	1
GO:0051258	protein polymerization	1/58	281/28564	0.43672	0.469466	0.351726	Map3k1	1
GO:0005996	monosaccharide metabolic process	1/58	282/28564	0.437876	0.470348	0.352387	H6pd	1
GO:0002768	immune response-regulating cell surface receptor signaling pathway	1/58	283/28564	0.439028	0.471226	0.353044	Ccr7	1
GO:0016485	protein processing	1/58	286/28564	0.442473	0.47456	0.355543	Mafb	1
GO:0048588	developmental cell growth	1/58	287/28564	0.443616	0.475062	0.355918	Nrn1	1
GO:0070663	regulation of leukocyte proliferation	1/58	287/28564	0.443616	0.475062	0.355918	Ccr7	1
GO:0032412	regulation of monoatomic ion transmembrane transporter activity	1/58	290/28564	0.447033	0.478356	0.358386	Shisa6	1
GO:0043523	regulation of neuron apoptotic process	1/58	294/28564	0.451557	0.482829	0.361737	Bcl2l11	1
GO:0014706	striated muscle tissue development	1/58	296/28564	0.453805	0.484864	0.363262	Gja5	1
GO:0006959	humoral immune response	1/58	299/28564	0.45716	0.487707	0.365392	Ccr7	1
GO:0044262	cellular carbohydrate metabolic process	1/58	299/28564	0.45716	0.487707	0.365392	Ppp1r3b	1
GO:0022898	regulation of transmembrane transporter activity	1/58	303/28564	0.461602	0.492072	0.368662	Shisa6	1
GO:0051607	defense response to virus	1/58	305/28564	0.46381	0.493677	0.369864	Lyst	1
GO:0071695	anatomical structure maturation	1/58	305/28564	0.46381	0.493677	0.369864	Dmc1	1
GO:0140546	defense response to symbiont	1/58	306/28564	0.46491	0.494473	0.370461	Lyst	1
GO:0061448	connective tissue development	1/58	307/28564	0.466009	0.495266	0.371056	Maf	1
GO:0072659	protein localization to plasma membrane	1/58	308/28564	0.467105	0.496056	0.371647	Map7	1
GO:0010038	response to metal ion	1/58	309/28564	0.468199	0.496842	0.372236	Syt13	1
GO:0002703	regulation of leukocyte mediated immunity	1/58	310/28564	0.46929	0.49725	0.372541	Serpinb9	1
GO:0046394	carboxylic acid biosynthetic process	1/58	310/28564	0.46929	0.49725	0.372541	Gstp2	1
GO:0031647	regulation of protein stability	1/58	311/28564	0.47038	0.497653	0.372844	Mylip	1
GO:1990830	cellular response to leukemia inhibitory factor	1/58	311/28564	0.47038	0.497653	0.372844	Spock2	1
GO:1990823	response to leukemia inhibitory factor	1/58	312/28564	0.471467	0.498428	0.373424	Spock2	1
GO:0016053	organic acid biosynthetic process	1/58	313/28564	0.472552	0.498825	0.373721	Gstp2	1
GO:2001020	regulation of response to DNA damage stimulus	1/58	313/28564	0.472552	0.498825	0.373721	Fmn2	1
GO:0048511	rhythmic process	1/58	314/28564	0.473635	0.499592	0.374297	Kmt2a	1
GO:0070482	response to oxygen levels	1/58	315/28564	0.474716	0.500357	0.374869	Fmn2	1
GO:0050954	sensory perception of mechanical stimulus	1/58	317/28564	0.47687	0.502251	0.376288	Phf24	1
GO:0006936	muscle contraction	1/58	318/28564	0.477945	0.502253	0.37629	Gja5	1
GO:0007162	negative regulation of cell adhesion	1/58	318/28564	0.477945	0.502253	0.37629	Jam2	1
GO:0010721	negative regulation of cell development	1/58	318/28564	0.477945	0.502253	0.37629	Mafb	1
GO:0030198	extracellular matrix organization	1/58	322/28564	0.48222	0.505988	0.379088	Spock2	1
GO:0097193	intrinsic apoptotic signaling pathway	1/58	322/28564	0.48222	0.505988	0.379088	Bcl2l11	1
GO:0043062	extracellular structure organization	1/58	324/28564	0.484344	0.50746	0.380191	Spock2	1
GO:0045229	external encapsulating structure organization	1/58	324/28564	0.484344	0.50746	0.380191	Spock2	1
GO:0018105	peptidyl-serine phosphorylation	1/58	326/28564	0.48646	0.508539	0.380999	Map3k1	1
GO:0018108	peptidyl-tyrosine phosphorylation	1/58	326/28564	0.48646	0.508539	0.380999	Gfra1	1
GO:0051054	positive regulation of DNA metabolic process	1/58	326/28564	0.48646	0.508539	0.380999	Fmn2	1
GO:0002699	positive regulation of immune effector process	1/58	327/28564	0.487515	0.508884	0.381258	Ccr7	1
GO:0071496	cellular response to external stimulus	1/58	327/28564	0.487515	0.508884	0.381258	Bmf	1
GO:0018212	peptidyl-tyrosine modification	1/58	328/28564	0.488568	0.509605	0.381798	Gfra1	1
GO:0070372	regulation of ERK1 and ERK2 cascade	1/58	329/28564	0.489618	0.510322	0.382335	Gstp2	1
GO:0006310	DNA recombination	1/58	330/28564	0.490667	0.511035	0.38287	Dmc1	1
GO:0050708	regulation of protein secretion	1/58	336/28564	0.496913	0.517157	0.387456	Gja5	1
GO:0051402	neuron apoptotic process	1/58	337/28564	0.497946	0.51785	0.387975	Bcl2l11	1
GO:0015833	peptide transport	1/58	342/28564	0.503084	0.522805	0.391688	Abcb9	1
GO:0071216	cellular response to biotic stimulus	1/58	345/28564	0.506141	0.525594	0.393777	Bcl2l11	1
GO:0006066	alcohol metabolic process	1/58	346/28564	0.507156	0.526259	0.394275	H6pd	1
GO:0071214	cellular response to abiotic stimulus	1/58	349/28564	0.510189	0.528625	0.396048	Bmf	1
GO:0104004	cellular response to environmental stimulus	1/58	349/28564	0.510189	0.528625	0.396048	Bmf	1
GO:0045787	positive regulation of cell cycle	1/58	350/28564	0.511196	0.529278	0.396537	Bcl2l11	1
GO:0008202	steroid metabolic process	1/58	351/28564	0.512201	0.529928	0.397024	H6pd	1
GO:0043087	regulation of GTPase activity	1/58	353/28564	0.514204	0.531219	0.397991	Ccr7	1
GO:0070371	ERK1 and ERK2 cascade	1/58	353/28564	0.514204	0.531219	0.397991	Gstp2	1
GO:0016050	vesicle organization	1/58	355/28564	0.5162	0.532888	0.399242	Lyst	1
GO:0006338	chromatin remodeling	1/58	358/28564	0.519178	0.535569	0.401251	Kmt2a	1
GO:0006644	phospholipid metabolic process	1/58	360/28564	0.521154	0.537213	0.402482	Lyst	1
GO:0009615	response to virus	1/58	366/28564	0.527032	0.542874	0.406723	Lyst	1
GO:0045861	negative regulation of proteolysis	1/58	368/28564	0.528976	0.544477	0.407924	Serpinb9	1
GO:0051346	negative regulation of hydrolase activity	1/58	370/28564	0.530912	0.546069	0.409117	Serpinb9	1
GO:0051604	protein maturation	1/58	371/28564	0.531877	0.546262	0.409262	Mafb	1
GO:1904062	regulation of monoatomic cation transmembrane transport	1/58	371/28564	0.531877	0.546262	0.409262	Slc36a2	1
GO:0046486	glycerolipid metabolic process	1/58	374/28564	0.53476	0.548822	0.41118	Dgkk	1
GO:0007517	muscle organ development	1/58	377/28564	0.537626	0.550156	0.412179	Vangl2	1
GO:0050727	regulation of inflammatory response	1/58	377/28564	0.537626	0.550156	0.412179	Ccr7	1
GO:0060271	cilium assembly	1/58	377/28564	0.537626	0.550156	0.412179	Vangl2	1
GO:0062012	regulation of small molecule metabolic process	1/58	377/28564	0.537626	0.550156	0.412179	H6pd	1
GO:0042063	gliogenesis	1/58	378/28564	0.538577	0.550729	0.412608	Wasf3	1
GO:0010639	negative regulation of organelle organization	1/58	381/28564	0.54142	0.552831	0.414183	Map3k1	1
GO:0021700	developmental maturation	1/58	381/28564	0.54142	0.552831	0.414183	Dmc1	1
GO:0006887	exocytosis	1/58	382/28564	0.542364	0.553392	0.414604	Syt13	1
GO:0045088	regulation of innate immune response	1/58	385/28564	0.545184	0.555866	0.416457	Serpinb9	1
GO:0043434	response to peptide hormone	1/58	386/28564	0.54612	0.556416	0.416869	Ache	1
GO:1990778	protein localization to cell periphery	1/58	389/28564	0.548917	0.558861	0.418701	Map7	1
GO:0002757	immune response-activating signaling pathway	1/58	391/28564	0.550772	0.560344	0.419812	Ccr7	1
GO:0019216	regulation of lipid metabolic process	1/58	393/28564	0.55262	0.561817	0.420915	H6pd	1
GO:0032496	response to lipopolysaccharide	1/58	394/28564	0.553541	0.562346	0.421312	Ccr7	1
GO:0002764	immune response-regulating signaling pathway	1/58	402/28564	0.560843	0.569353	0.426561	Ccr7	1
GO:0032535	regulation of cellular component size	1/58	404/28564	0.56265	0.570775	0.427627	Map3k1	1
GO:0048638	regulation of developmental growth	1/58	405/28564	0.563551	0.570864	0.427694	Bcl2l11	1
GO:1901214	regulation of neuron death	1/58	405/28564	0.563551	0.570864	0.427694	Bcl2l11	1
GO:0006979	response to oxidative stress	1/58	408/28564	0.566242	0.572765	0.429118	Dgkk	1
GO:0044782	cilium organization	1/58	408/28564	0.566242	0.572765	0.429118	Vangl2	1
GO:0002237	response to molecule of bacterial origin	1/58	414/28564	0.571576	0.577744	0.432848	Ccr7	1
GO:0030900	forebrain development	1/58	416/28564	0.57334	0.578694	0.43356	Robo1	1
GO:0051098	regulation of binding	1/58	416/28564	0.57334	0.578694	0.43356	Ephb6	1
GO:0050678	regulation of epithelial cell proliferation	1/58	427/28564	0.582913	0.587935	0.440483	Robo1	1
GO:0042886	amide transport	1/58	429/28564	0.584631	0.589244	0.441464	Abcb9	1
GO:0003012	muscle system process	1/58	436/28564	0.590589	0.594822	0.445643	Gja5	1
GO:0031331	positive regulation of cellular catabolic process	1/58	438/28564	0.592275	0.596094	0.446596	Bcl2l11	1
GO:0007018	microtubule-based movement	1/58	443/28564	0.596462	0.599878	0.449431	Fmn2	1
GO:1901652	response to peptide	1/58	447/28564	0.599781	0.602784	0.451609	Ache	1
GO:0031349	positive regulation of defense response	1/58	452/28564	0.603892	0.606482	0.454379	Ccr7	1
GO:0051656	establishment of organelle localization	1/58	454/28564	0.605525	0.607688	0.455282	Fmn2	1
GO:0006631	fatty acid metabolic process	1/58	458/28564	0.608771	0.610509	0.457396	Gstp2	1
GO:0042692	muscle cell differentiation	1/58	460/28564	0.610384	0.61169	0.458281	Vangl2	1
GO:0002253	activation of immune response	1/58	482/28564	0.627702	0.628597	0.470947	Ccr7	1
GO:0002831	regulation of response to biotic stimulus	1/58	485/28564	0.630004	0.630453	0.472338	Serpinb9	1
GO:0034765	regulation of monoatomic ion transmembrane transport	1/58	492/28564	0.635322	0.635322	0.475985	Slc36a2	1

## Sheet: 8w_Downregulated gene
8 weeks_hete vs wt_Downregulated gene GO pathway
GroupID	Category	Term	Description	LogP	Log(q-value)	Genes	Symbols	InTerm_InList
1_Summary	GO Biological Processes	GO:0009062	fatty acid catabolic process	-13.5423	-9.30929	11370,12896,13177,15107,16922,66841,93747,97212,104158,110842,14732,16956,22229,51798,77219,18293,320024,12359,67800,56451	Acadvl,Cpt2,Eci1,Hadh,Phyh,Etfdh,Echs1,Hadha,Ces1d,Etfa,Gpam,Lpl,Ucp3,Ech1,Ptgr2,Ogdh,Nceh1,Cat,Dgat2,Suclg1	20/-
1_Member	GO Biological Processes	GO:0009062	fatty acid catabolic process	-13.5423	-9.30929	11370,12896,13177,15107,16922,66841,93747,97212,104158,110842	Acadvl,Cpt2,Eci1,Hadh,Phyh,Etfdh,Echs1,Hadha,Ces1d,Etfa	10/87
1_Member	GO Biological Processes	GO:0006631	fatty acid metabolic process	-13.2682	-9.30929	11370,12896,13177,14732,15107,16922,16956,22229,51798,66841,77219,93747,97212,104158,110842	Acadvl,Cpt2,Eci1,Gpam,Hadh,Phyh,Lpl,Ucp3,Ech1,Etfdh,Ptgr2,Echs1,Hadha,Ces1d,Etfa	15/381
1_Member	GO Biological Processes	GO:0072329	monocarboxylic acid catabolic process	-12.2583	-8.69734	11370,12896,13177,15107,16922,66841,93747,97212,104158,110842	Acadvl,Cpt2,Eci1,Hadh,Phyh,Etfdh,Echs1,Hadha,Ces1d,Etfa	10/116
1_Member	GO Biological Processes	GO:0019395	fatty acid oxidation	-12.0784	-8.59662	11370,12896,13177,15107,16922,66841,93747,97212,110842	Acadvl,Cpt2,Eci1,Hadh,Phyh,Etfdh,Echs1,Hadha,Etfa	9/81
1_Member	GO Biological Processes	GO:0032787	monocarboxylic acid metabolic process	-11.8548	-8.43996	11370,12896,13177,14732,15107,16922,16956,18293,22229,51798,66841,77219,93747,97212,104158,110842	Acadvl,Cpt2,Eci1,Gpam,Hadh,Phyh,Lpl,Ogdh,Ucp3,Ech1,Etfdh,Ptgr2,Echs1,Hadha,Ces1d,Etfa	16/575
1_Member	GO Biological Processes	GO:0034440	lipid oxidation	-11.6987	-8.39305	11370,12896,13177,15107,16922,66841,93747,97212,110842	Acadvl,Cpt2,Eci1,Hadh,Phyh,Etfdh,Echs1,Hadha,Etfa	9/89
1_Member	GO Biological Processes	GO:0006635	fatty acid beta-oxidation	-11.6198	-8.35985	11370,12896,13177,15107,66841,93747,97212,110842	Acadvl,Cpt2,Eci1,Hadh,Etfdh,Echs1,Hadha,Etfa	8/57
1_Member	WikiPathways	WP1269	Fatty acid beta oxidation	-11.4594	-8.2409	11370,12896,13177,15107,16956,93747,97212	Acadvl,Cpt2,Eci1,Hadh,Lpl,Echs1,Hadha	7/34
1_Member	GO Biological Processes	GO:0044242	cellular lipid catabolic process	-11.3785	-8.2325	11370,12896,13177,15107,16922,16956,66841,93747,97212,104158,110842	Acadvl,Cpt2,Eci1,Hadh,Phyh,Lpl,Etfdh,Echs1,Hadha,Ces1d,Etfa	11/197
1_Member	GO Biological Processes	GO:0016042	lipid catabolic process	-10.883	-7.82718	11370,12896,13177,15107,16922,16956,66841,93747,97212,104158,110842,320024	Acadvl,Cpt2,Eci1,Hadh,Phyh,Lpl,Etfdh,Echs1,Hadha,Ces1d,Etfa,Nceh1	12/289
1_Member	GO Biological Processes	GO:0016054	organic acid catabolic process	-9.50616	-6.58867	11370,12896,13177,15107,16922,66841,93747,97212,104158,110842	Acadvl,Cpt2,Eci1,Hadh,Phyh,Etfdh,Echs1,Hadha,Ces1d,Etfa	10/219
1_Member	GO Biological Processes	GO:0046395	carboxylic acid catabolic process	-9.50616	-6.58867	11370,12896,13177,15107,16922,66841,93747,97212,104158,110842	Acadvl,Cpt2,Eci1,Hadh,Phyh,Etfdh,Echs1,Hadha,Ces1d,Etfa	10/219
1_Member	WikiPathways	WP401	Mitochondrial long chain fatty acid beta oxidation	-9.30466	-6.40648	11370,12896,13177,15107,97212	Acadvl,Cpt2,Eci1,Hadh,Hadha	5/16
1_Member	GO Biological Processes	GO:0030258	lipid modification	-9.08563	-6.22366	11370,12896,13177,15107,16922,66841,93747,97212,110842	Acadvl,Cpt2,Eci1,Hadh,Phyh,Etfdh,Echs1,Hadha,Etfa	9/173
1_Member	KEGG Pathway	mmu00071	Fatty acid degradation - Mus musculus (house mouse)	-8.27879	-5.48128	11370,12896,13177,15107,93747,97212	Acadvl,Cpt2,Eci1,Hadh,Echs1,Hadha	6/52
1_Member	Reactome Gene Sets	R-MMU-77286	mitochondrial fatty acid beta-oxidation of saturated fatty acids	-8.23622	-5.45343	11370,15107,93747,97212	Acadvl,Hadh,Echs1,Hadha	4/9
1_Member	WikiPathways	WP2318	Fatty acid oxidation	-8.01523	-5.27384	11370,12896,15107,93747	Acadvl,Cpt2,Hadh,Echs1	4/10
1_Member	GO Biological Processes	GO:0044282	small molecule catabolic process	-7.80492	-5.0765	11370,12896,13177,15107,16922,66841,93747,97212,104158,110842	Acadvl,Cpt2,Eci1,Hadh,Phyh,Etfdh,Echs1,Hadha,Ces1d,Etfa	10/329
1_Member	Reactome Gene Sets	R-MMU-77289	Mitochondrial Fatty Acid Beta-Oxidation	-7.38634	-4.69464	11370,13177,15107,93747,97212	Acadvl,Eci1,Hadh,Echs1,Hadha	5/36
1_Member	Reactome Gene Sets	R-MMU-77310	Beta oxidation of lauroyl-CoA to decanoyl-CoA-CoA	-6.73906	-4.10241	15107,93747,97212	Hadh,Echs1,Hadha	3/5
1_Member	Reactome Gene Sets	R-MMU-77348	Beta oxidation of octanoyl-CoA to hexanoyl-CoA	-6.73906	-4.10241	15107,93747,97212	Hadh,Echs1,Hadha	3/5
1_Member	Reactome Gene Sets	R-MMU-77350	Beta oxidation of hexanoyl-CoA to butanoyl-CoA	-6.73906	-4.10241	15107,93747,97212	Hadh,Echs1,Hadha	3/5
1_Member	Reactome Gene Sets	R-MMU-8978868	Fatty acid metabolism	-6.45568	-3.82924	11370,12896,13177,15107,16922,93747,97212	Acadvl,Cpt2,Eci1,Hadh,Phyh,Echs1,Hadha	7/170
1_Member	Reactome Gene Sets	R-MMU-77346	Beta oxidation of decanoyl-CoA to octanoyl-CoA-CoA	-6.43886	-3.82241	15107,93747,97212	Hadh,Echs1,Hadha	3/6
1_Member	KEGG Pathway	mmu01212	Fatty acid metabolism - Mus musculus (house mouse)	-6.17474	-3.61381	11370,12896,15107,93747,97212	Acadvl,Cpt2,Hadh,Echs1,Hadha	5/62
1_Member	WikiPathways	WP79	Tryptophan metabolism	-5.19462	-2.71287	12359,15107,18293,93747	Cat,Hadh,Ogdh,Echs1	4/45
1_Member	KEGG Pathway	mmu00380	Tryptophan metabolism - Mus musculus (house mouse)	-4.94133	-2.4799	12359,15107,93747,97212	Cat,Hadh,Echs1,Hadha	4/52
1_Member	WikiPathways	WP336	Fatty acid biosynthesis	-4.56562	-2.15081	15107,51798,93747	Hadh,Ech1,Echs1	3/22
1_Member	Reactome Gene Sets	R-MMU-556833	Metabolism of lipids	-4.46126	-2.07641	11370,12896,13177,14732,15107,16922,67800,93747,97212	Acadvl,Cpt2,Eci1,Gpam,Hadh,Phyh,Dgat2,Echs1,Hadha	9/614
1_Member	KEGG Pathway	mmu00650	Butanoate metabolism - Mus musculus (house mouse)	-4.29115	-1.92887	15107,93747,97212	Hadh,Echs1,Hadha	3/27
1_Member	KEGG Pathway	mmu00062	Fatty acid elongation - Mus musculus (house mouse)	-4.19616	-1.84474	15107,93747,97212	Hadh,Echs1,Hadha	3/29
1_Member	KEGG Pathway	mmu00640	Propanoate metabolism - Mus musculus (house mouse)	-4.10785	-1.76978	56451,93747,97212	Suclg1,Echs1,Hadha	3/31
1_Member	KEGG Pathway	mmu00280	Valine, leucine and isoleucine degradation - Mus musculus (house mouse)	-3.31578	-1.0933	15107,93747,97212	Hadh,Echs1,Hadha	3/57
1_Member	KEGG Pathway	mmu00310	Lysine degradation - Mus musculus (house mouse)	-3.16806	-0.968853	15107,93747,97212	Hadh,Echs1,Hadha	3/64
2_Summary	GO Biological Processes	GO:0045333	cellular respiration	-13.0101	-9.22727	11946,11949,12359,14194,14467,17448,17449,18293,56451,68943,110842,170718,22229,27273,66841,14645,16922,15107,93747,269523,75572,28200,14732,73095,67800,16956,104158	Atp5f1a,Atp5f1c,Cat,Fh1,Nipsnap2,Mdh2,Mdh1,Ogdh,Suclg1,Pink1,Etfa,Idh3b,Ucp3,Pdk4,Etfdh,Glul,Phyh,Hadh,Echs1,Vcp,Acyp2,Dhrs4,Gpam,Slc25a42,Dgat2,Lpl,Ces1d	27/-
2_Member	GO Biological Processes	GO:0045333	cellular respiration	-13.0101	-9.22727	11946,11949,12359,14194,14467,17448,17449,18293,56451,68943,110842,170718	Atp5f1a,Atp5f1c,Cat,Fh1,Nipsnap2,Mdh2,Mdh1,Ogdh,Suclg1,Pink1,Etfa,Idh3b	12/191
2_Member	Reactome Gene Sets	R-MMU-1428517	Aerobic respiration and respiratory electron transport	-12.6681	-9.01021	11946,11949,14194,17448,17449,18293,22229,27273,56451,66841,110842,170718	Atp5f1a,Atp5f1c,Fh1,Mdh2,Mdh1,Ogdh,Ucp3,Pdk4,Suclg1,Etfdh,Etfa,Idh3b	12/204
2_Member	WikiPathways	WP434	TCA cycle	-11.7676	-8.41078	14194,17448,17449,18293,27273,56451,170718	Fh1,Mdh2,Mdh1,Ogdh,Pdk4,Suclg1,Idh3b	7/31
2_Member	GO Biological Processes	GO:0015980	energy derivation by oxidation of organic compounds	-11.401	-8.2325	11946,11949,12359,14194,14467,17448,17449,18293,56451,68943,110842,170718	Atp5f1a,Atp5f1c,Cat,Fh1,Nipsnap2,Mdh2,Mdh1,Ogdh,Suclg1,Pink1,Etfa,Idh3b	12/261
2_Member	GO Biological Processes	GO:0006091	generation of precursor metabolites and energy	-11.0348	-7.92099	11946,11949,12359,14194,14467,17448,17449,18293,56451,66841,68943,110842,170718	Atp5f1a,Atp5f1c,Cat,Fh1,Nipsnap2,Mdh2,Mdh1,Ogdh,Suclg1,Etfdh,Pink1,Etfa,Idh3b	13/359
2_Member	GO Biological Processes	GO:0009060	aerobic respiration	-10.9061	-7.82718	11946,11949,12359,14194,14467,17448,17449,18293,56451,170718	Atp5f1a,Atp5f1c,Cat,Fh1,Nipsnap2,Mdh2,Mdh1,Ogdh,Suclg1,Idh3b	10/158
2_Member	GO Biological Processes	GO:0043648	dicarboxylic acid metabolic process	-9.93887	-6.93423	14194,14645,16922,17448,17449,18293,56451,170718	Fh1,Glul,Phyh,Mdh2,Mdh1,Ogdh,Suclg1,Idh3b	8/91
2_Member	WikiPathways	WP662	Amino acid metabolism	-9.75013	-6.76898	14194,14645,15107,17448,17449,18293,27273,56451	Fh1,Glul,Hadh,Mdh2,Mdh1,Ogdh,Pdk4,Suclg1	8/96
2_Member	KEGG Pathway	mmu00020	Citrate cycle (TCA cycle) - Mus musculus (house mouse)	-9.61242	-6.65355	14194,17448,17449,18293,56451,170718	Fh1,Mdh2,Mdh1,Ogdh,Suclg1,Idh3b	6/32
2_Member	GO Biological Processes	GO:0006099	tricarboxylic acid cycle	-9.28368	-6.40399	14194,17448,17449,18293,56451,170718	Fh1,Mdh2,Mdh1,Ogdh,Suclg1,Idh3b	6/36
2_Member	KEGG Pathway	mmu01200	Carbon metabolism - Mus musculus (house mouse)	-8.94088	-6.09595	12359,14194,17448,17449,18293,56451,93747,170718	Cat,Fh1,Mdh2,Mdh1,Ogdh,Suclg1,Echs1,Idh3b	8/121
2_Member	Reactome Gene Sets	R-MMU-71403	Citric acid cycle (TCA cycle)	-7.65512	-4.93928	14194,17448,18293,56451,170718	Fh1,Mdh2,Ogdh,Suclg1,Idh3b	5/32
2_Member	Reactome Gene Sets	R-MMU-163200	Respiratory electron transport, ATP synthesis by chemiosmotic coupling, and heat production by uncoupling proteins.	-7.29884	-4.61872	11946,11949,17448,17449,22229,66841,110842	Atp5f1a,Atp5f1c,Mdh2,Mdh1,Ucp3,Etfdh,Etfa	7/128
2_Member	GO Biological Processes	GO:0006734	NADH metabolic process	-7.20509	-4.53625	17448,17449,18293,170718,269523	Mdh2,Mdh1,Ogdh,Idh3b,Vcp	5/39
2_Member	GO Biological Processes	GO:0019674	NAD metabolic process	-6.28353	-3.70487	17448,17449,18293,170718,269523	Mdh2,Mdh1,Ogdh,Idh3b,Vcp	5/59
2_Member	GO Biological Processes	GO:0006108	malate metabolic process	-5.99336	-3.44946	14194,17448,17449	Fh1,Mdh2,Mdh1	3/8
2_Member	KEGG Pathway	mmu00630	Glyoxylate and dicarboxylate metabolism - Mus musculus (house mouse)	-5.80071	-3.2732	12359,14645,17448,17449	Cat,Glul,Mdh2,Mdh1	4/32
2_Member	KEGG Pathway	mmu00620	Pyruvate metabolism - Mus musculus (house mouse)	-5.23418	-2.73771	14194,17448,17449,75572	Fh1,Mdh2,Mdh1,Acyp2	4/44
2_Member	GO Biological Processes	GO:0046496	nicotinamide nucleotide metabolic process	-4.67129	-2.24389	17448,17449,18293,170718,269523	Mdh2,Mdh1,Ogdh,Idh3b,Vcp	5/125
2_Member	GO Biological Processes	GO:0019362	pyridine nucleotide metabolic process	-4.63803	-2.21697	17448,17449,18293,170718,269523	Mdh2,Mdh1,Ogdh,Idh3b,Vcp	5/127
2_Member	GO Biological Processes	GO:0072524	pyridine-containing compound metabolic process	-4.495	-2.10433	17448,17449,18293,170718,269523	Mdh2,Mdh1,Ogdh,Idh3b,Vcp	5/136
2_Member	Reactome Gene Sets	R-MMU-611105	Respiratory electron transport	-3.75624	-1.48756	17448,17449,66841,110842	Mdh2,Mdh1,Etfdh,Etfa	4/104
2_Member	GO Biological Processes	GO:0006081	cellular aldehyde metabolic process	-2.98432	-0.803599	17448,17449,28200	Mdh2,Mdh1,Dhrs4	3/74
2_Member	GO Biological Processes	GO:0090407	organophosphate biosynthetic process	-2.72623	-0.57956	11946,11949,14732,17448,17449,73095	Atp5f1a,Atp5f1c,Gpam,Mdh2,Mdh1,Slc25a42	6/486
2_Member	GO Biological Processes	GO:0005975	carbohydrate metabolic process	-2.26619	-0.190979	17448,17449,18293,27273,67800	Mdh2,Mdh1,Ogdh,Pdk4,Dgat2	5/422
2_Member	GO Biological Processes	GO:0006006	glucose metabolic process	-2.19083	-0.135046	17448,17449,27273	Mdh2,Mdh1,Pdk4	3/141
2_Member	GO Biological Processes	GO:0044283	small molecule biosynthetic process	-2.13874	-0.0856617	14645,16956,17448,17449,104158	Glul,Lpl,Mdh2,Mdh1,Ces1d	5/453
3_Summary	Reactome Gene Sets	R-MMU-9837999	Mitochondrial protein degradation	-10.4865	-7.45707	11946,11949,13177,14194,15107,17448,18293,51798,12896,13033,27273,12296,21366,22229,53945,66092,67887,269523,12359,68943,14467	Atp5f1a,Atp5f1c,Eci1,Fh1,Hadh,Mdh2,Ogdh,Ech1,Cpt2,Ctsd,Pdk4,Cacnb2,Slc6a6,Ucp3,Slc40a1,Ghitm,Saraf,Vcp,Cat,Pink1,Nipsnap2	21/-
3_Member	Reactome Gene Sets	R-MMU-9837999	Mitochondrial protein degradation	-10.4865	-7.45707	11946,11949,13177,14194,15107,17448,18293,51798	Atp5f1a,Atp5f1c,Eci1,Fh1,Hadh,Mdh2,Ogdh,Ech1	8/78
3_Member	KEGG Pathway	mmu05415	Diabetic cardiomyopathy - Mus musculus (house mouse)	-3.58652	-1.33093	11946,11949,12896,13033,27273	Atp5f1a,Atp5f1c,Cpt2,Ctsd,Pdk4	5/212
3_Member	GO Biological Processes	GO:0098662	inorganic cation transmembrane transport	-3.31922	-1.0933	11946,11949,12296,21366,22229,53945,66092	Atp5f1a,Atp5f1c,Cacnb2,Slc6a6,Ucp3,Slc40a1,Ghitm	7/523
3_Member	GO Biological Processes	GO:0098655	monoatomic cation transmembrane transport	-3.30442	-1.08591	11946,11949,12296,21366,22229,53945,66092	Atp5f1a,Atp5f1c,Cacnb2,Slc6a6,Ucp3,Slc40a1,Ghitm	7/526
3_Member	GO Biological Processes	GO:0006812	monoatomic cation transport	-3.20775	-0.997064	11946,11949,12296,21366,22229,53945,66092,67887	Atp5f1a,Atp5f1c,Cacnb2,Slc6a6,Ucp3,Slc40a1,Ghitm,Saraf	8/717
3_Member	GO Biological Processes	GO:0046034	ATP metabolic process	-3.03719	-0.849169	11946,11949,18293,269523	Atp5f1a,Atp5f1c,Ogdh,Vcp	4/161
3_Member	GO Biological Processes	GO:0098660	inorganic ion transmembrane transport	-3.02379	-0.839436	11946,11949,12296,21366,22229,53945,66092	Atp5f1a,Atp5f1c,Cacnb2,Slc6a6,Ucp3,Slc40a1,Ghitm	7/587
3_Member	GO Biological Processes	GO:0009205	purine ribonucleoside triphosphate metabolic process	-2.80575	-0.642758	11946,11949,18293,269523	Atp5f1a,Atp5f1c,Ogdh,Vcp	4/186
3_Member	GO Biological Processes	GO:0009199	ribonucleoside triphosphate metabolic process	-2.74708	-0.590979	11946,11949,18293,269523	Atp5f1a,Atp5f1c,Ogdh,Vcp	4/193
3_Member	GO Biological Processes	GO:0009144	purine nucleoside triphosphate metabolic process	-2.73075	-0.57956	11946,11949,18293,269523	Atp5f1a,Atp5f1c,Ogdh,Vcp	4/195
3_Member	GO Biological Processes	GO:1902600	proton transmembrane transport	-2.72552	-0.57956	11946,11949,22229	Atp5f1a,Atp5f1c,Ucp3	3/91
3_Member	WikiPathways	WP295	Electron transport chain	-2.69853	-0.558622	11946,11949,22229	Atp5f1a,Atp5f1c,Ucp3	3/93
3_Member	GO Biological Processes	GO:0034220	monoatomic ion transmembrane transport	-2.69795	-0.558622	11946,11949,12296,21366,22229,53945,66092	Atp5f1a,Atp5f1c,Cacnb2,Slc6a6,Ucp3,Slc40a1,Ghitm	7/669
3_Member	GO Biological Processes	GO:0009141	nucleoside triphosphate metabolic process	-2.61393	-0.477881	11946,11949,18293,269523	Atp5f1a,Atp5f1c,Ogdh,Vcp	4/210
3_Member	KEGG Pathway	mmu05014	Amyotrophic lateral sclerosis - Mus musculus (house mouse)	-2.50754	-0.390647	11946,11949,12359,68943,269523	Atp5f1a,Atp5f1c,Cat,Pink1,Vcp	5/370
3_Member	GO Biological Processes	GO:0006119	oxidative phosphorylation	-2.43722	-0.33265	11946,11949,14467	Atp5f1a,Atp5f1c,Nipsnap2	3/115
3_Member	KEGG Pathway	mmu05022	Pathways of neurodegeneration - multiple diseases - Mus musculus (house mouse)	-2.06204	-0.0196208	11946,11949,12359,68943,269523	Atp5f1a,Atp5f1c,Cat,Pink1,Vcp	5/473
4_Summary	GO Biological Processes	GO:0006163	purine nucleotide metabolic process	-8.67737	-5.84883	11946,11949,14732,17448,17449,18293,56451,67800,73095,104158,170718,269523	Atp5f1a,Atp5f1c,Gpam,Mdh2,Mdh1,Ogdh,Suclg1,Dgat2,Slc25a42,Ces1d,Idh3b,Vcp	12/-
4_Member	GO Biological Processes	GO:0006163	purine nucleotide metabolic process	-8.67737	-5.84883	11946,11949,14732,17448,17449,18293,56451,67800,73095,104158,170718,269523	Atp5f1a,Atp5f1c,Gpam,Mdh2,Mdh1,Ogdh,Suclg1,Dgat2,Slc25a42,Ces1d,Idh3b,Vcp	12/450
4_Member	GO Biological Processes	GO:0072521	purine-containing compound metabolic process	-8.32256	-5.50981	11946,11949,14732,17448,17449,18293,56451,67800,73095,104158,170718,269523	Atp5f1a,Atp5f1c,Gpam,Mdh2,Mdh1,Ogdh,Suclg1,Dgat2,Slc25a42,Ces1d,Idh3b,Vcp	12/484
4_Member	GO Biological Processes	GO:0009117	nucleotide metabolic process	-8.13601	-5.36747	11946,11949,14732,17448,17449,18293,56451,67800,73095,104158,170718,269523	Atp5f1a,Atp5f1c,Gpam,Mdh2,Mdh1,Ogdh,Suclg1,Dgat2,Slc25a42,Ces1d,Idh3b,Vcp	12/503
4_Member	GO Biological Processes	GO:0006753	nucleoside phosphate metabolic process	-8.06924	-5.31448	11946,11949,14732,17448,17449,18293,56451,67800,73095,104158,170718,269523	Atp5f1a,Atp5f1c,Gpam,Mdh2,Mdh1,Ogdh,Suclg1,Dgat2,Slc25a42,Ces1d,Idh3b,Vcp	12/510
4_Member	GO Biological Processes	GO:0055086	nucleobase-containing small molecule metabolic process	-7.59443	-4.89082	11946,11949,14732,17448,17449,18293,56451,67800,73095,104158,170718,269523	Atp5f1a,Atp5f1c,Gpam,Mdh2,Mdh1,Ogdh,Suclg1,Dgat2,Slc25a42,Ces1d,Idh3b,Vcp	12/563
4_Member	GO Biological Processes	GO:0033865	nucleoside bisphosphate metabolic process	-6.28539	-3.70487	14732,18293,56451,67800,73095,104158	Gpam,Ogdh,Suclg1,Dgat2,Slc25a42,Ces1d	6/111
4_Member	GO Biological Processes	GO:0033875	ribonucleoside bisphosphate metabolic process	-6.28539	-3.70487	14732,18293,56451,67800,73095,104158	Gpam,Ogdh,Suclg1,Dgat2,Slc25a42,Ces1d	6/111
4_Member	GO Biological Processes	GO:0034032	purine nucleoside bisphosphate metabolic process	-6.28539	-3.70487	14732,18293,56451,67800,73095,104158	Gpam,Ogdh,Suclg1,Dgat2,Slc25a42,Ces1d	6/111
4_Member	GO Biological Processes	GO:0009150	purine ribonucleotide metabolic process	-6.26959	-3.69988	11946,11949,14732,18293,56451,67800,73095,104158,269523	Atp5f1a,Atp5f1c,Gpam,Ogdh,Suclg1,Dgat2,Slc25a42,Ces1d,Vcp	9/367
4_Member	GO Biological Processes	GO:0009259	ribonucleotide metabolic process	-6.0871	-3.53477	11946,11949,14732,18293,56451,67800,73095,104158,269523	Atp5f1a,Atp5f1c,Gpam,Ogdh,Suclg1,Dgat2,Slc25a42,Ces1d,Vcp	9/386
4_Member	GO Biological Processes	GO:0019693	ribose phosphate metabolic process	-5.95889	-3.42326	11946,11949,14732,18293,56451,67800,73095,104158,269523	Atp5f1a,Atp5f1c,Gpam,Ogdh,Suclg1,Dgat2,Slc25a42,Ces1d,Vcp	9/400
4_Member	GO Biological Processes	GO:0006637	acyl-CoA metabolic process	-5.5414	-3.02968	14732,18293,56451,67800,104158	Gpam,Ogdh,Suclg1,Dgat2,Ces1d	5/83
4_Member	GO Biological Processes	GO:0035383	thioester metabolic process	-5.5414	-3.02968	14732,18293,56451,67800,104158	Gpam,Ogdh,Suclg1,Dgat2,Ces1d	5/83
4_Member	GO Biological Processes	GO:0006790	sulfur compound metabolic process	-2.85986	-0.689858	14732,18293,56451,67800,104158	Gpam,Ogdh,Suclg1,Dgat2,Ces1d	5/307
5_Summary	GO Biological Processes	GO:0033539	fatty acid beta-oxidation using acyl-CoA dehydrogenase	-5.40244	-2.89841	11370,66841,110842,68943	Acadvl,Etfdh,Etfa,Pink1	4/-
5_Member	GO Biological Processes	GO:0033539	fatty acid beta-oxidation using acyl-CoA dehydrogenase	-5.40244	-2.89841	11370,66841,110842	Acadvl,Etfdh,Etfa	3/12
5_Member	GO Biological Processes	GO:0022900	electron transport chain	-2.49155	-0.38087	66841,68943,110842	Etfdh,Pink1,Etfa	3/110
6_Summary	GO Biological Processes	GO:0046320	regulation of fatty acid oxidation	-5.19462	-2.71287	11370,27273,66968,67800,14194,104158,12359,14732,16956,57875,269523,97212,18787,67731	Acadvl,Pdk4,Plin5,Dgat2,Fh1,Ces1d,Cat,Gpam,Lpl,Angptl4,Vcp,Hadha,Serpine1,Fbxo32	14/-
6_Member	GO Biological Processes	GO:0046320	regulation of fatty acid oxidation	-5.19462	-2.71287	11370,27273,66968,67800	Acadvl,Pdk4,Plin5,Dgat2	4/45
6_Member	GO Biological Processes	GO:0010565	regulation of cellular ketone metabolic process	-5.14853	-2.67396	11370,14194,27273,66968,67800,104158	Acadvl,Fh1,Pdk4,Plin5,Dgat2,Ces1d	6/174
6_Member	GO Biological Processes	GO:0006639	acylglycerol metabolic process	-4.94046	-2.4799	12359,14732,16956,67800,104158	Cat,Gpam,Lpl,Dgat2,Ces1d	5/110
6_Member	GO Biological Processes	GO:0006638	neutral lipid metabolic process	-4.90238	-2.44866	12359,14732,16956,67800,104158	Cat,Gpam,Lpl,Dgat2,Ces1d	5/112
6_Member	GO Biological Processes	GO:0046322	negative regulation of fatty acid oxidation	-4.83814	-2.39778	11370,66968,67800	Acadvl,Plin5,Dgat2	3/18
6_Member	GO Biological Processes	GO:0010867	positive regulation of triglyceride biosynthetic process	-4.76433	-2.3305	14732,66968,67800	Gpam,Plin5,Dgat2	3/19
6_Member	GO Biological Processes	GO:0046890	regulation of lipid biosynthetic process	-4.52652	-2.12395	11370,14732,27273,66968,67800,104158	Acadvl,Gpam,Pdk4,Plin5,Dgat2,Ces1d	6/224
6_Member	WikiPathways	WP386	Triacylglyceride synthesis	-4.50575	-2.10917	14732,16956,67800	Gpam,Lpl,Dgat2	3/23
6_Member	GO Biological Processes	GO:0019432	triglyceride biosynthetic process	-4.44858	-2.06949	14732,16956,67800	Gpam,Lpl,Dgat2	3/24
6_Member	GO Biological Processes	GO:0010866	regulation of triglyceride biosynthetic process	-4.34147	-1.96806	14732,66968,67800	Gpam,Plin5,Dgat2	3/26
6_Member	GO Biological Processes	GO:0006641	triglyceride metabolic process	-4.33196	-1.96415	12359,14732,16956,67800	Cat,Gpam,Lpl,Dgat2	4/74
6_Member	GO Biological Processes	GO:0090208	positive regulation of triglyceride metabolic process	-4.19616	-1.84474	14732,66968,67800	Gpam,Plin5,Dgat2	3/29
6_Member	GO Biological Processes	GO:0019216	regulation of lipid metabolic process	-4.19012	-1.84403	11370,14732,27273,57875,66968,67800,104158	Acadvl,Gpam,Pdk4,Angptl4,Plin5,Dgat2,Ces1d	7/377
6_Member	GO Biological Processes	GO:0062012	regulation of small molecule metabolic process	-4.10487	-1.76978	11370,14194,27273,66968,67800,104158,269523	Acadvl,Fh1,Pdk4,Plin5,Dgat2,Ces1d,Vcp	7/389
6_Member	GO Biological Processes	GO:0045834	positive regulation of lipid metabolic process	-4.09519	-1.76978	14732,57875,66968,67800,104158	Gpam,Angptl4,Plin5,Dgat2,Ces1d	5/165
6_Member	GO Biological Processes	GO:0071398	cellular response to fatty acid	-4.02536	-1.70994	16956,27273,67800	Lpl,Pdk4,Dgat2	3/33
6_Member	GO Biological Processes	GO:0070328	triglyceride homeostasis	-3.84023	-1.54357	16956,57875,67800	Lpl,Angptl4,Dgat2	3/38
6_Member	GO Biological Processes	GO:0055088	lipid homeostasis	-3.83969	-1.54357	14732,16956,57875,67800,104158	Gpam,Lpl,Angptl4,Dgat2,Ces1d	5/187
6_Member	GO Biological Processes	GO:0045922	negative regulation of fatty acid metabolic process	-3.80629	-1.52866	11370,66968,67800	Acadvl,Plin5,Dgat2	3/39
6_Member	GO Biological Processes	GO:0046460	neutral lipid biosynthetic process	-3.80629	-1.52866	14732,16956,67800	Gpam,Lpl,Dgat2	3/39
6_Member	GO Biological Processes	GO:0046463	acylglycerol biosynthetic process	-3.80629	-1.52866	14732,16956,67800	Gpam,Lpl,Dgat2	3/39
6_Member	GO Biological Processes	GO:0055090	acylglycerol homeostasis	-3.80629	-1.52866	16956,57875,67800	Lpl,Angptl4,Dgat2	3/39
6_Member	GO Biological Processes	GO:0019217	regulation of fatty acid metabolic process	-3.64751	-1.38324	11370,27273,66968,67800	Acadvl,Pdk4,Plin5,Dgat2	4/111
6_Member	GO Biological Processes	GO:0090181	regulation of cholesterol metabolic process	-3.56388	-1.31258	11370,67800,104158	Acadvl,Dgat2,Ces1d	3/47
6_Member	GO Biological Processes	GO:0070542	response to fatty acid	-3.53668	-1.28961	16956,27273,67800	Lpl,Pdk4,Dgat2	3/48
6_Member	GO Biological Processes	GO:0046486	glycerolipid metabolic process	-3.51911	-1.27623	12359,14732,16956,67800,97212,104158	Cat,Gpam,Lpl,Dgat2,Hadha,Ces1d	6/342
6_Member	GO Biological Processes	GO:0090207	regulation of triglyceride metabolic process	-3.40905	-1.17445	14732,66968,67800	Gpam,Plin5,Dgat2	3/53
6_Member	GO Biological Processes	GO:0097006	regulation of plasma lipoprotein particle levels	-3.38505	-1.15453	16956,67800,104158	Lpl,Dgat2,Ces1d	3/54
6_Member	GO Biological Processes	GO:0010883	regulation of lipid storage	-3.29353	-1.07895	16956,66968,104158	Lpl,Plin5,Ces1d	3/58
6_Member	KEGG Pathway	mmu00561	Glycerolipid metabolism - Mus musculus (house mouse)	-3.18809	-0.98126	14732,16956,67800	Gpam,Lpl,Dgat2	3/63
6_Member	GO Biological Processes	GO:0062013	positive regulation of small molecule metabolic process	-2.78874	-0.629208	66968,67800,104158,269523	Plin5,Dgat2,Ces1d,Vcp	4/188
6_Member	GO Biological Processes	GO:0042632	cholesterol homeostasis	-2.58431	-0.457945	16956,67800,104158	Lpl,Dgat2,Ces1d	3/102
6_Member	GO Biological Processes	GO:0055092	sterol homeostasis	-2.57229	-0.44911	16956,67800,104158	Lpl,Dgat2,Ces1d	3/103
6_Member	Reactome Gene Sets	R-MMU-1483206	Glycerophospholipid biosynthesis	-2.43722	-0.33265	14732,67800,97212	Gpam,Dgat2,Hadha	3/115
6_Member	GO Biological Processes	GO:0045833	negative regulation of lipid metabolic process	-2.42666	-0.328122	11370,66968,67800	Acadvl,Plin5,Dgat2	3/116
6_Member	GO Biological Processes	GO:0046889	positive regulation of lipid biosynthetic process	-2.42666	-0.328122	14732,66968,67800	Gpam,Plin5,Dgat2	3/116
6_Member	GO Biological Processes	GO:0062014	negative regulation of small molecule metabolic process	-2.3753	-0.279753	11370,66968,67800	Acadvl,Plin5,Dgat2	3/121
6_Member	GO Biological Processes	GO:0019218	regulation of steroid metabolic process	-2.34559	-0.253003	11370,67800,104158	Acadvl,Dgat2,Ces1d	3/124
6_Member	GO Biological Processes	GO:1905954	positive regulation of lipid localization	-2.32621	-0.241273	16956,66968,104158	Lpl,Plin5,Ces1d	3/126
6_Member	GO Biological Processes	GO:0071396	cellular response to lipid	-2.25884	-0.186454	16956,18787,27273,67731,67800,104158	Lpl,Serpine1,Pdk4,Fbxo32,Dgat2,Ces1d	6/605
7_Summary	GO Biological Processes	GO:0006103	2-oxoglutarate metabolic process	-4.83814	-2.39778	16922,18293,170718	Phyh,Ogdh,Idh3b	3/-
7_Member	GO Biological Processes	GO:0006103	2-oxoglutarate metabolic process	-4.83814	-2.39778	16922,18293,170718	Phyh,Ogdh,Idh3b	3/18
8_Summary	Reactome Gene Sets	R-MMU-9033241	Peroxisomal protein import	-4.55449	-2.14585	12359,16922,28200,51798	Cat,Phyh,Dhrs4,Ech1	4/-
8_Member	Reactome Gene Sets	R-MMU-9033241	Peroxisomal protein import	-4.55449	-2.14585	12359,16922,28200,51798	Cat,Phyh,Dhrs4,Ech1	4/65
8_Member	KEGG Pathway	mmu04146	Peroxisome - Mus musculus (house mouse)	-4.05663	-1.73624	12359,16922,28200,51798	Cat,Phyh,Dhrs4,Ech1	4/87
8_Member	Reactome Gene Sets	R-MMU-9609507	Protein localization	-3.75624	-1.48756	12359,16922,28200,51798	Cat,Phyh,Dhrs4,Ech1	4/104
9_Summary	GO Biological Processes	GO:0009266	response to temperature stimulus	-4.09519	-1.76978	11370,22229,60599,104158,269523	Acadvl,Ucp3,Trp53inp1,Ces1d,Vcp	5/-
9_Member	GO Biological Processes	GO:0009266	response to temperature stimulus	-4.09519	-1.76978	11370,22229,60599,104158,269523	Acadvl,Ucp3,Trp53inp1,Ces1d,Vcp	5/165
9_Member	GO Biological Processes	GO:0009409	response to cold	-3.5917	-1.3318	11370,22229,104158	Acadvl,Ucp3,Ces1d	3/46
10_Summary	KEGG Pathway	mmu03320	PPAR signaling pathway - Mus musculus (house mouse)	-4.01818	-1.70767	12896,16956,57875,66968,320024,14645,27273,21366,53945,269523	Cpt2,Lpl,Angptl4,Plin5,Nceh1,Glul,Pdk4,Slc6a6,Slc40a1,Vcp	10/-
10_Member	KEGG Pathway	mmu03320	PPAR signaling pathway - Mus musculus (house mouse)	-4.01818	-1.70767	12896,16956,57875,66968	Cpt2,Lpl,Angptl4,Plin5	4/89
10_Member	KEGG Pathway	mmu04979	Cholesterol metabolism - Mus musculus (house mouse)	-3.48402	-1.2453	16956,57875,320024	Lpl,Angptl4,Nceh1	3/50
10_Member	Reactome Gene Sets	R-MMU-174824	Plasma lipoprotein assembly, remodeling, and clearance	-3.16806	-0.968853	16956,57875,320024	Lpl,Angptl4,Nceh1	3/64
10_Member	WikiPathways	WP2316	PPAR signaling pathway	-2.8554	-0.688922	12896,16956,57875	Cpt2,Lpl,Angptl4	3/82
10_Member	GO Biological Processes	GO:0031669	cellular response to nutrient levels	-2.49236	-0.38087	14645,16956,27273,57875	Glul,Lpl,Pdk4,Angptl4	4/227
10_Member	GO Biological Processes	GO:0031668	cellular response to extracellular stimulus	-2.28927	-0.208341	14645,16956,27273,57875	Glul,Lpl,Pdk4,Angptl4	4/259
10_Member	Reactome Gene Sets	R-MMU-382551	Transport of small molecules	-2.08936	-0.0416448	16956,21366,53945,57875,269523,320024	Lpl,Slc6a6,Slc40a1,Angptl4,Vcp,Nceh1	6/657
11_Summary	GO Biological Processes	GO:0016236	macroautophagy	-3.91727	-1.61161	13033,60599,66270,68943,269523,12359,22229,66841,20708	Ctsd,Trp53inp1,Retreg1,Pink1,Vcp,Cat,Ucp3,Etfdh,Serpinb6b	9/-
11_Member	GO Biological Processes	GO:0016236	macroautophagy	-3.91727	-1.61161	13033,60599,66270,68943,269523	Ctsd,Trp53inp1,Retreg1,Pink1,Vcp	5/180
11_Member	GO Biological Processes	GO:0006914	autophagy	-2.91697	-0.743428	13033,60599,66270,68943,269523	Ctsd,Trp53inp1,Retreg1,Pink1,Vcp	5/298
11_Member	GO Biological Processes	GO:0061919	process utilizing autophagic mechanism	-2.91697	-0.743428	13033,60599,66270,68943,269523	Ctsd,Trp53inp1,Retreg1,Pink1,Vcp	5/298
11_Member	GO Biological Processes	GO:0006979	response to oxidative stress	-2.5953	-0.465725	12359,22229,60599,66841,68943	Cat,Ucp3,Trp53inp1,Etfdh,Pink1	5/353
11_Member	GO Biological Processes	GO:1903008	organelle disassembly	-2.27004	-0.191979	66270,68943,269523	Retreg1,Pink1,Vcp	3/132
11_Member	GO Biological Processes	GO:0062197	cellular response to chemical stress	-2.19824	-0.136996	12359,20708,60599,68943	Cat,Serpinb6b,Trp53inp1,Pink1	4/275
12_Summary	GO Biological Processes	GO:1901019	regulation of calcium ion transmembrane transporter activity	-3.09114	-0.895694	12296,14467,15464,18787,67887,14645,53945,64209,67800	Cacnb2,Nipsnap2,Hrc,Serpine1,Saraf,Glul,Slc40a1,Herpud1,Dgat2	9/-
12_Member	GO Biological Processes	GO:1901019	regulation of calcium ion transmembrane transporter activity	-3.09114	-0.895694	12296,14467,15464	Cacnb2,Nipsnap2,Hrc	3/68
12_Member	GO Biological Processes	GO:0051924	regulation of calcium ion transport	-3.05127	-0.859549	12296,14467,15464,18787,67887	Cacnb2,Nipsnap2,Hrc,Serpine1,Saraf	5/278
12_Member	GO Biological Processes	GO:2001257	regulation of cation channel activity	-2.54863	-0.428609	12296,14467,15464	Cacnb2,Nipsnap2,Hrc	3/105
12_Member	GO Biological Processes	GO:0055082	intracellular chemical homeostasis	-2.32901	-0.241273	12296,14645,15464,53945,64209,67800	Cacnb2,Glul,Hrc,Slc40a1,Herpud1,Dgat2	6/585
12_Member	GO Biological Processes	GO:0010959	regulation of metal ion transport	-2.22805	-0.161267	12296,14467,15464,18787,67887	Cacnb2,Nipsnap2,Hrc,Serpine1,Saraf	5/431
12_Member	GO Biological Processes	GO:0051928	positive regulation of calcium ion transport	-2.2166	-0.152595	12296,14467,18787	Cacnb2,Nipsnap2,Serpine1	3/138
13_Summary	GO Biological Processes	GO:0120162	positive regulation of cold-induced thermogenesis	-2.59645	-0.465725	12896,14194,15107	Cpt2,Fh1,Hadh	3/-
13_Member	GO Biological Processes	GO:0120162	positive regulation of cold-induced thermogenesis	-2.59645	-0.465725	12896,14194,15107	Cpt2,Fh1,Hadh	3/101
13_Member	GO Biological Processes	GO:0120161	regulation of cold-induced thermogenesis	-2.10911	-0.058724	12896,14194,15107	Cpt2,Fh1,Hadh	3/151
14_Summary	GO Biological Processes	GO:2001234	negative regulation of apoptotic signaling pathway	-2.32509	-0.241273	18787,64209,66092,68943,14467,56046,66270	Serpine1,Herpud1,Ghitm,Pink1,Nipsnap2,Uqcc1,Retreg1	7/-
14_Member	GO Biological Processes	GO:2001234	negative regulation of apoptotic signaling pathway	-2.32509	-0.241273	18787,64209,66092,68943	Serpine1,Herpud1,Ghitm,Pink1	4/253
14_Member	GO Biological Processes	GO:0007005	mitochondrion organization	-2.07329	-0.0282284	14467,56046,66092,66270,68943	Nipsnap2,Uqcc1,Ghitm,Retreg1,Pink1	5/470
15_Summary	GO Biological Processes	GO:0009636	response to toxic substance	-2.25193	-0.182362	12359,68943,104158,170718,67800	Cat,Pink1,Ces1d,Idh3b,Dgat2	5/-
15_Member	GO Biological Processes	GO:0009636	response to toxic substance	-2.25193	-0.182362	12359,68943,104158	Cat,Pink1,Ces1d	3/134
15_Member	GO Biological Processes	GO:1902652	secondary alcohol metabolic process	-2.19083	-0.135046	12359,104158,170718	Cat,Ces1d,Idh3b	3/141
15_Member	GO Biological Processes	GO:0006066	alcohol metabolic process	-2.03338	0	12359,67800,104158,170718	Cat,Dgat2,Ces1d,Idh3b	4/307

## Sheet: 8w_Upregulated gene
8 weeks_hete vs wt_Upregulated gene GO pathway
GroupID	Category	Term	Description	LogP	Log(q-value)	Genes	Symbols	InTerm_InList
1_Summary	GO Biological Processes	GO:0006119	oxidative phosphorylation	-5.35908	-1.23746	17705,17710,17717,17719,100503946,11465,18158,18753,18577,17762,16816	ATP6,COX3,ND2,ND4,Atp6-ps,Actg1,Nppb,Prkcd,Pde4a,Mapt,Lcat	11/-
1_Member	GO Biological Processes	GO:0006119	oxidative phosphorylation	-5.35908	-1.23746	17705,17710,17717,17719,100503946	ATP6,COX3,ND2,ND4,Atp6-ps	5/115
1_Member	KEGG Pathway	mmu04714	Thermogenesis - Mus musculus (house mouse)	-5.04268	-1.23746	11465,17705,17710,17717,17719,18158	Actg1,ATP6,COX3,ND2,ND4,Nppb	6/232
1_Member	GO Biological Processes	GO:0042776	proton motive force-driven mitochondrial ATP synthesis	-5.02025	-1.23746	17705,17717,17719,100503946	ATP6,ND2,ND4,Atp6-ps	4/63
1_Member	GO Biological Processes	GO:0015986	proton motive force-driven ATP synthesis	-4.88777	-1.22993	17705,17717,17719,100503946	ATP6,ND2,ND4,Atp6-ps	4/68
1_Member	GO Biological Processes	GO:0009060	aerobic respiration	-4.68807	-1.15857	17705,17710,17717,17719,100503946	ATP6,COX3,ND2,ND4,Atp6-ps	5/158
1_Member	GO Biological Processes	GO:0006754	ATP biosynthetic process	-4.60755	-1.15857	17705,17717,17719,100503946	ATP6,ND2,ND4,Atp6-ps	4/80
1_Member	GO Biological Processes	GO:0009152	purine ribonucleotide biosynthetic process	-4.49892	-1.15857	17705,17717,17719,18158,100503946	ATP6,ND2,ND4,Nppb,Atp6-ps	5/173
1_Member	GO Biological Processes	GO:0009206	purine ribonucleoside triphosphate biosynthetic process	-4.36842	-1.15857	17705,17717,17719,100503946	ATP6,ND2,ND4,Atp6-ps	4/92
1_Member	GO Biological Processes	GO:0009260	ribonucleotide biosynthetic process	-4.35981	-1.15857	17705,17717,17719,18158,100503946	ATP6,ND2,ND4,Nppb,Atp6-ps	5/185
1_Member	GO Biological Processes	GO:0009145	purine nucleoside triphosphate biosynthetic process	-4.35	-1.15857	17705,17717,17719,100503946	ATP6,ND2,ND4,Atp6-ps	4/93
1_Member	WikiPathways	WP295	Electron transport chain	-4.35	-1.15857	17705,17710,17717,17719	ATP6,COX3,ND2,ND4	4/93
1_Member	GO Biological Processes	GO:0045333	cellular respiration	-4.29384	-1.15857	17705,17710,17717,17719,100503946	ATP6,COX3,ND2,ND4,Atp6-ps	5/191
1_Member	GO Biological Processes	GO:0009201	ribonucleoside triphosphate biosynthetic process	-4.27834	-1.15857	17705,17717,17719,100503946	ATP6,ND2,ND4,Atp6-ps	4/97
1_Member	GO Biological Processes	GO:0046390	ribose phosphate biosynthetic process	-4.27234	-1.15857	17705,17717,17719,18158,100503946	ATP6,ND2,ND4,Nppb,Atp6-ps	5/193
1_Member	GO Biological Processes	GO:0006164	purine nucleotide biosynthetic process	-4.19895	-1.1207	17705,17717,17719,18158,100503946	ATP6,ND2,ND4,Nppb,Atp6-ps	5/200
1_Member	GO Biological Processes	GO:0009142	nucleoside triphosphate biosynthetic process	-4.17649	-1.1207	17705,17717,17719,100503946	ATP6,ND2,ND4,Atp6-ps	4/103
1_Member	GO Biological Processes	GO:0072522	purine-containing compound biosynthetic process	-4.12827	-1.09881	17705,17717,17719,18158,100503946	ATP6,ND2,ND4,Nppb,Atp6-ps	5/207
1_Member	KEGG Pathway	mmu05415	Diabetic cardiomyopathy - Mus musculus (house mouse)	-4.07935	-1.07471	17705,17710,17717,17719,18753	ATP6,COX3,ND2,ND4,Prkcd	5/212
1_Member	KEGG Pathway	mmu05208	Chemical carcinogenesis - reactive oxygen species - Mus musculus (house mouse)	-3.96684	-0.985694	17705,17710,17717,17719,18753	ATP6,COX3,ND2,ND4,Prkcd	5/224
1_Member	GO Biological Processes	GO:0009150	purine ribonucleotide metabolic process	-3.92966	-0.970782	17705,17717,17719,18158,18577,100503946	ATP6,ND2,ND4,Nppb,Pde4a,Atp6-ps	6/367
1_Member	GO Biological Processes	GO:0009165	nucleotide biosynthetic process	-3.87798	-0.943216	17705,17717,17719,18158,100503946	ATP6,ND2,ND4,Nppb,Atp6-ps	5/234
1_Member	GO Biological Processes	GO:1901293	nucleoside phosphate biosynthetic process	-3.8607	-0.943216	17705,17717,17719,18158,100503946	ATP6,ND2,ND4,Nppb,Atp6-ps	5/236
1_Member	Reactome Gene Sets	R-MMU-163200	Respiratory electron transport, ATP synthesis by chemiosmotic coupling, and heat production by uncoupling proteins.	-3.81068	-0.930577	17705,17710,17717,17719	ATP6,COX3,ND2,ND4	4/128
1_Member	GO Biological Processes	GO:0009259	ribonucleotide metabolic process	-3.81027	-0.930577	17705,17717,17719,18158,18577,100503946	ATP6,ND2,ND4,Nppb,Pde4a,Atp6-ps	6/386
1_Member	GO Biological Processes	GO:0019693	ribose phosphate metabolic process	-3.72643	-0.864565	17705,17717,17719,18158,18577,100503946	ATP6,ND2,ND4,Nppb,Pde4a,Atp6-ps	6/400
1_Member	KEGG Pathway	mmu00190	Oxidative phosphorylation - Mus musculus (house mouse)	-3.7095	-0.864565	17705,17710,17717,17719	ATP6,COX3,ND2,ND4	4/136
1_Member	WikiPathways	WP1248	Oxidative phosphorylation	-3.68999	-0.861451	17705,17717,17719	ATP6,ND2,ND4	3/54
1_Member	GO Biological Processes	GO:0015980	energy derivation by oxidation of organic compounds	-3.65729	-0.844546	17705,17710,17717,17719,100503946	ATP6,COX3,ND2,ND4,Atp6-ps	5/261
1_Member	KEGG Pathway	mmu05012	Parkinson disease - Mus musculus (house mouse)	-3.61917	-0.836391	17705,17710,17717,17719,17762	ATP6,COX3,ND2,ND4,Mapt	5/266
1_Member	KEGG Pathway	mmu05020	Prion disease - Mus musculus (house mouse)	-3.60415	-0.835604	17705,17710,17717,17719,18753	ATP6,COX3,ND2,ND4,Prkcd	5/268
1_Member	GO Biological Processes	GO:0019646	aerobic electron transport chain	-3.53283	-0.778073	17710,17717,17719	COX3,ND2,ND4	3/61
1_Member	GO Biological Processes	GO:0006163	purine nucleotide metabolic process	-3.45197	-0.710581	17705,17717,17719,18158,18577,100503946	ATP6,ND2,ND4,Nppb,Pde4a,Atp6-ps	6/450
1_Member	GO Biological Processes	GO:0046034	ATP metabolic process	-3.43004	-0.70161	17705,17717,17719,100503946	ATP6,ND2,ND4,Atp6-ps	4/161
1_Member	GO Biological Processes	GO:0042775	mitochondrial ATP synthesis coupled electron transport	-3.32053	-0.604696	17710,17717,17719	COX3,ND2,ND4	3/72
1_Member	GO Biological Processes	GO:0042773	ATP synthesis coupled electron transport	-3.28562	-0.594909	17710,17717,17719	COX3,ND2,ND4	3/74
1_Member	GO Biological Processes	GO:0072521	purine-containing compound metabolic process	-3.28446	-0.594909	17705,17717,17719,18158,18577,100503946	ATP6,ND2,ND4,Nppb,Pde4a,Atp6-ps	6/484
1_Member	GO Biological Processes	GO:0090407	organophosphate biosynthetic process	-3.27503	-0.594909	16816,17705,17717,17719,18158,100503946	Lcat,ATP6,ND2,ND4,Nppb,Atp6-ps	6/486
1_Member	GO Biological Processes	GO:0009117	nucleotide metabolic process	-3.19664	-0.535936	17705,17717,17719,18158,18577,100503946	ATP6,ND2,ND4,Nppb,Pde4a,Atp6-ps	6/503
1_Member	GO Biological Processes	GO:0009205	purine ribonucleoside triphosphate metabolic process	-3.19378	-0.535936	17705,17717,17719,100503946	ATP6,ND2,ND4,Atp6-ps	4/186
1_Member	GO Biological Processes	GO:0006753	nucleoside phosphate metabolic process	-3.16525	-0.518125	17705,17717,17719,18158,18577,100503946	ATP6,ND2,ND4,Nppb,Pde4a,Atp6-ps	6/510
1_Member	GO Biological Processes	GO:0009199	ribonucleoside triphosphate metabolic process	-3.13376	-0.497106	17705,17717,17719,100503946	ATP6,ND2,ND4,Atp6-ps	4/193
1_Member	GO Biological Processes	GO:0009144	purine nucleoside triphosphate metabolic process	-3.11705	-0.491798	17705,17717,17719,100503946	ATP6,ND2,ND4,Atp6-ps	4/195
1_Member	Reactome Gene Sets	R-MMU-1428517	Aerobic respiration and respiratory electron transport	-3.04407	-0.446928	17705,17710,17717,17719	ATP6,COX3,ND2,ND4	4/204
1_Member	GO Biological Processes	GO:0006091	generation of precursor metabolites and energy	-3.02711	-0.439308	17705,17710,17717,17719,100503946	ATP6,COX3,ND2,ND4,Atp6-ps	5/359
1_Member	GO Biological Processes	GO:0009141	nucleoside triphosphate metabolic process	-2.99735	-0.427644	17705,17717,17719,100503946	ATP6,ND2,ND4,Atp6-ps	4/210
1_Member	KEGG Pathway	mmu05014	Amyotrophic lateral sclerosis - Mus musculus (house mouse)	-2.9687	-0.407761	11465,17705,17710,17717,17719	Actg1,ATP6,COX3,ND2,ND4	5/370
1_Member	GO Biological Processes	GO:0055086	nucleobase-containing small molecule metabolic process	-2.94274	-0.39041	17705,17717,17719,18158,18577,100503946	ATP6,ND2,ND4,Nppb,Pde4a,Atp6-ps	6/563
1_Member	GO Biological Processes	GO:0022904	respiratory electron transport chain	-2.93062	-0.38672	17710,17717,17719	COX3,ND2,ND4	3/98
1_Member	KEGG Pathway	mmu05010	Alzheimer disease - Mus musculus (house mouse)	-2.89713	-0.377593	17705,17710,17717,17719,17762	ATP6,COX3,ND2,ND4,Mapt	5/384
1_Member	Reactome Gene Sets	R-MMU-611105	Respiratory electron transport	-2.85626	-0.344545	17710,17717,17719	COX3,ND2,ND4	3/104
1_Member	GO Biological Processes	GO:0022900	electron transport chain	-2.78633	-0.282301	17710,17717,17719	COX3,ND2,ND4	3/110
1_Member	KEGG Pathway	mmu05022	Pathways of neurodegeneration - multiple diseases - Mus musculus (house mouse)	-2.50281	-0.0137545	17705,17710,17717,17719,17762	ATP6,COX3,ND2,ND4,Mapt	5/473
1_Member	KEGG Pathway	mmu05016	Huntington disease - Mus musculus (house mouse)	-2.41856	0	17705,17710,17717,17719	ATP6,COX3,ND2,ND4	4/303
1_Member	GO Biological Processes	GO:1901137	carbohydrate derivative biosynthetic process	-2.19376	0	17705,17717,17719,18158,100503946	ATP6,ND2,ND4,Nppb,Atp6-ps	5/560
2_Summary	GO Biological Processes	GO:0090066	regulation of anatomical structure size	-3.62496	-0.836391	16598,17762,18158,18753,65079,72088,233765,83814	Klf2,Mapt,Nppb,Prkcd,Rtn4r,Ush1c,Plekha7,Nedd4l	8/-
2_Member	GO Biological Processes	GO:0090066	regulation of anatomical structure size	-3.62496	-0.836391	16598,17762,18158,18753,65079,72088,233765	Klf2,Mapt,Nppb,Prkcd,Rtn4r,Ush1c,Plekha7	7/596
2_Member	WikiPathways	WP1763	Mechanisms associated with pluripotency	-2.47581	0	16598,18158,65079,83814	Klf2,Nppb,Rtn4r,Nedd4l	4/292
2_Member	GO Biological Processes	GO:0035296	regulation of tube diameter	-2.11402	0	16598,18158,233765	Klf2,Nppb,Plekha7	3/191
2_Member	GO Biological Processes	GO:0097746	blood vessel diameter maintenance	-2.11402	0	16598,18158,233765	Klf2,Nppb,Plekha7	3/191
2_Member	GO Biological Processes	GO:0035150	regulation of tube size	-2.10782	0	16598,18158,233765	Klf2,Nppb,Plekha7	3/192
3_Summary	GO Biological Processes	GO:0080135	regulation of cellular response to stress	-3.10825	-0.491798	15502,17762,21853,52040,56397,65079,18753	Dnaja1,Mapt,Timeless,Ppp1r10,Morf4l2,Rtn4r,Prkcd	7/-
3_Member	GO Biological Processes	GO:0080135	regulation of cellular response to stress	-3.10825	-0.491798	15502,17762,21853,52040,56397,65079	Dnaja1,Mapt,Timeless,Ppp1r10,Morf4l2,Rtn4r	6/523
3_Member	GO Biological Processes	GO:0051054	positive regulation of DNA metabolic process	-2.3298	0	18753,21853,52040,56397	Prkcd,Timeless,Ppp1r10,Morf4l2	4/321
4_Summary	GO Biological Processes	GO:0010035	response to inorganic substance	-3.06552	-0.458826	12927,16816,17762,18753,20469,21853,15502	Bcar1,Lcat,Mapt,Prkcd,Sipa1,Timeless,Dnaja1	7/-
4_Member	GO Biological Processes	GO:0010035	response to inorganic substance	-3.06552	-0.458826	12927,16816,17762,18753,20469,21853	Bcar1,Lcat,Mapt,Prkcd,Sipa1,Timeless	6/533
4_Member	GO Biological Processes	GO:0033673	negative regulation of kinase activity	-2.06538	0	15502,17762,18753	Dnaja1,Mapt,Prkcd	3/199
5_Summary	Reactome Gene Sets	R-MMU-4420097	VEGFA-VEGFR2 Pathway	-3.00997	-0.431311	11465,12927,18753,20469,65079,20847,21853	Actg1,Bcar1,Prkcd,Sipa1,Rtn4r,Stat2,Timeless	7/-
5_Member	Reactome Gene Sets	R-MMU-4420097	VEGFA-VEGFR2 Pathway	-3.00997	-0.431311	11465,12927,18753	Actg1,Bcar1,Prkcd	3/92
5_Member	Reactome Gene Sets	R-MMU-194138	Signaling by VEGF	-2.90531	-0.377799	11465,12927,18753	Actg1,Bcar1,Prkcd	3/100
5_Member	KEGG Pathway	mmu04670	Leukocyte transendothelial migration - Mus musculus (house mouse)	-2.68872	-0.192241	11465,12927,20469	Actg1,Bcar1,Sipa1	3/119
5_Member	GO Biological Processes	GO:1903034	regulation of response to wounding	-2.21162	0	11465,18753,65079	Actg1,Prkcd,Rtn4r	3/176
5_Member	WikiPathways	WP2292	Chemokine signaling pathway	-2.21162	0	12927,18753,20847	Bcar1,Prkcd,Stat2	3/176
5_Member	KEGG Pathway	mmu04062	Chemokine signaling pathway - Mus musculus (house mouse)	-2.10782	0	12927,18753,20847	Bcar1,Prkcd,Stat2	3/192
5_Member	GO Biological Processes	GO:1901652	response to peptide	-2.00581	0	12927,18753,20847,21853	Bcar1,Prkcd,Stat2,Timeless	4/398
6_Summary	GO Biological Processes	GO:0120035	regulation of plasma membrane bounded cell projection organization	-2.90728	-0.377799	11504,17762,18753,65079,72088,83814,227541	Adamts1,Mapt,Prkcd,Rtn4r,Ush1c,Nedd4l,Camk1d	7/-
6_Member	GO Biological Processes	GO:0120035	regulation of plasma membrane bounded cell projection organization	-2.90728	-0.377799	11504,17762,18753,65079,72088,83814,227541	Adamts1,Mapt,Prkcd,Rtn4r,Ush1c,Nedd4l,Camk1d	7/787
6_Member	GO Biological Processes	GO:0010975	regulation of neuron projection development	-2.10946	0	11504,17762,65079,83814,227541	Adamts1,Mapt,Rtn4r,Nedd4l,Camk1d	5/587
7_Summary	KEGG Pathway	mmu04270	Vascular smooth muscle contraction - Mus musculus (house mouse)	-2.45432	0	18158,18753,329502	Nppb,Prkcd,Pla2g4e	3/-
7_Member	KEGG Pathway	mmu04270	Vascular smooth muscle contraction - Mus musculus (house mouse)	-2.45432	0	18158,18753,329502	Nppb,Prkcd,Pla2g4e	3/144
8_Summary	GO Biological Processes	GO:0060627	regulation of vesicle-mediated transport	-2.03552	0	11465,83814,213469,227541,329502	Actg1,Nedd4l,Lgi3,Camk1d,Pla2g4e	5/-
8_Member	GO Biological Processes	GO:0060627	regulation of vesicle-mediated transport	-2.03552	0	11465,83814,213469,227541,329502	Actg1,Nedd4l,Lgi3,Camk1d,Pla2g4e	5/612
