# Supplementary material for: CTCF Point Mutation at R567 Disrupts Mouse Heart Development via 3D Genome Rearrangement and Transcription Dysregulation
Source: Cell Prolif. 2024 Dec 16;58(4):e13783. doi: 10.1111/cpr.13783 (PMC11969252; doi:10.1111/cpr.13783)
Supplement: Supplementary file 9 — Data S4. MAnorm results. [file CPR-58-e13783-s004.xlsx]

## Sheet: Decrease-binding sites
Decrease-binding sites in heart tissue
chr	start	end
chr1	10007188	10007707
chr1	10089490	10089951
chr1	105092457	105092810
chr1	105660145	105660436
chr1	106071202	106071637
chr1	106511525	106512014
chr1	106712412	106712747
chr1	106735563	106735989
chr1	107014572	107014969
chr1	107481587	107481856
chr1	10835761	10836055
chr1	11065092	11065537
chr1	111634179	111634425
chr1	111660341	111660623
chr1	111863755	111864734
chr1	11233823	11234155
chr1	112378785	112379058
chr1	112379954	112380238
chr1	112451663	112451930
chr1	112455919	112456340
chr1	11413930	11414421
chr1	116477663	116477985
chr1	118476933	118477311
chr1	119093670	119094091
chr1	119482772	119483165
chr1	119674882	119675323
chr1	119929768	119930104
chr1	120093524	120094291
chr1	120098364	120098763
chr1	120154232	120154516
chr1	120171742	120172250
chr1	120327743	120328020
chr1	121053774	121054028
chr1	121441055	121441530
chr1	125519095	125519565
chr1	129078390	129078632
chr1	129843534	129843827
chr1	130192720	130193076
chr1	13049966	13050687
chr1	130633946	130634326
chr1	131613354	131613737
chr1	131708448	131708739
chr1	131905436	131905765
chr1	131981683	131981984
chr1	132212143	132212539
chr1	132237562	132237964
chr1	132594539	132595040
chr1	132609081	132609538
chr1	132758604	132759388
chr1	132771452	132771792
chr1	133145973	133146332
chr1	133177417	133177859
chr1	133306795	133307720
chr1	133311358	133311662
chr1	133314339	133314780
chr1	133353411	133353881
chr1	133924282	133924724
chr1	134120190	134120640
chr1	134202029	134202385
chr1	135132439	135132749
chr1	135704195	135704560
chr1	135828907	135829261
chr1	135882527	135883055
chr1	136045745	136046220
chr1	136076135	136076407
chr1	136116151	136116477
chr1	136212732	136213253
chr1	136524889	136525383
chr1	136726145	136726607
chr1	136749232	136749602
chr1	138085800	138086171
chr1	143788955	143789198
chr1	143813920	143814353
chr1	14729039	14729388
chr1	149541446	149541700
chr1	15007680	15008020
chr1	151010918	151011328
chr1	152511239	152511741
chr1	152779116	152779424
chr1	152790132	152790644
chr1	153066502	153066791
chr1	153424499	153424866
chr1	153846889	153847274
chr1	154032551	154032996
chr1	154076719	154077084
chr1	154182690	154182961
chr1	154281497	154281810
chr1	154785980	154786682
chr1	154796792	154797165
chr1	155564788	155565105
chr1	155784712	155785258
chr1	156229359	156229849
chr1	156263360	156263719
chr1	156676088	156676537
chr1	157286577	157286929
chr1	157444203	157444489
chr1	157536466	157536808
chr1	157552863	157553493
chr1	158598015	158598285
chr1	159390074	159390421
chr1	159523497	159524105
chr1	159783860	159784247
chr1	159911040	159911288
chr1	160044166	160044818
chr1	160184531	160184833
chr1	160212980	160213549
chr1	160377552	160377961
chr1	160714751	160715032
chr1	161286697	161287066
chr1	161876396	161876773
chr1	161963075	161963339
chr1	162336732	162336996
chr1	162895921	162896267
chr1	164366756	164367061
chr1	16440300	16440570
chr1	164870718	164871224
chr1	165132524	165132912
chr1	165252073	165252462
chr1	165660786	165661094
chr1	165780436	165780964
chr1	166214258	166214520
chr1	167212267	167212791
chr1	16746088	16746354
chr1	167669796	167670180
chr1	167896372	167896650
chr1	167932211	167932477
chr1	167941989	167942423
chr1	16798251	16798724
chr1	169347712	169348283
chr1	169918026	169918423
chr1	169919200	169919573
chr1	169921376	169921933
chr1	170292361	170292944
chr1	170613103	170613593
chr1	170632376	170632831
chr1	170844435	170844741
chr1	17123409	17123783
chr1	171437337	171437658
chr1	172011988	172012518
chr1	172143638	172143923
chr1	172247577	172248097
chr1	172364570	172365116
chr1	172528590	172529129
chr1	172619260	172619659
chr1	173339516	173339961
chr1	174469703	174470201
chr1	175119062	175119404
chr1	176712284	176712722
chr1	178242180	178242504
chr1	179087010	179087311
chr1	179623772	179624669
chr1	179734482	179734806
chr1	17980724	17980980
chr1	179844931	179845217
chr1	180215009	180215444
chr1	180329055	180329356
chr1	180407035	180407667
chr1	180720130	180720661
chr1	180767907	180769207
chr1	180777478	180777909
chr1	180974141	180974800
chr1	181212061	181212726
chr1	181232783	181233065
chr1	181379737	181380076
chr1	181445684	181445994
chr1	181465120	181465442
chr1	181881641	181881986
chr1	181888677	181889325
chr1	182140360	182140801
chr1	182560416	182560711
chr1	182954748	182955079
chr1	183113120	183113407
chr1	183439062	183439565
chr1	184395306	184395565
chr1	184741554	184741803
chr1	184852071	184852668
chr1	184853087	184853690
chr1	185501844	185502226
chr1	186692395	186692638
chr1	187448152	187448487
chr1	187452183	187452722
chr1	187981021	187981284
chr1	189579438	189579702
chr1	190695666	190695922
chr1	191098337	191098734
chr1	191125980	191126418
chr1	191153084	191153516
chr1	191172495	191172810
chr1	191275470	191276042
chr1	19205669	19206554
chr1	192094430	192094911
chr1	192190501	192190979
chr1	193208216	193208603
chr1	193324229	193324677
chr1	193330084	193330602
chr1	193363798	193364116
chr1	193382701	193383609
chr1	193503948	193504212
chr1	193673148	193673658
chr1	193698896	193699226
chr1	194222870	194223368
chr1	194722375	194722638
chr1	195232598	195232928
chr1	20450154	20450413
chr1	20513674	20514038
chr1	20612679	20613337
chr1	20933508	20933895
chr1	20938973	20939359
chr1	21166030	21166623
chr1	21271445	21271717
chr1	21344383	21344667
chr1	21961085	21961672
chr1	23495358	23495691
chr1	23792739	23793118
chr1	23827039	23827490
chr1	24134882	24135375
chr1	24137133	24137517
chr1	24302675	24303104
chr1	24719694	24720002
chr1	33672462	33672843
chr1	34061194	34061436
chr1	34189984	34190326
chr1	34201349	34202004
chr1	34462794	34463340
chr1	34642394	34642975
chr1	34700445	34701053
chr1	34738395	34738741
chr1	34891546	34891982
chr1	34896914	34897221
chr1	35388158	35388733
chr1	36144996	36145466
chr1	36254603	36255104
chr1	36277225	36277686
chr1	36634881	36635400
chr1	36744610	36744872
chr1	37194744	37195010
chr1	37401647	37402107
chr1	37634630	37635119
chr1	37639029	37639617
chr1	37985832	37986110
chr1	38202863	38203146
chr1	38787350	38787804
chr1	38856201	38856531
chr1	38936738	38937161
chr1	39196635	39197091
chr1	39401076	39401328
chr1	39685907	39686244
chr1	40000966	40001245
chr1	40116417	40116716
chr1	40658012	40658287
chr1	40768613	40768951
chr1	40797405	40797699
chr1	40879035	40879428
chr1	40887566	40887962
chr1	41264296	41264679
chr1	42238307	42238691
chr1	43110526	43110898
chr1	43138239	43138518
chr1	43269698	43269946
chr1	43635787	43636054
chr1	45825162	45825665
chr1	46970638	46970962
chr1	4768288	4768774
chr1	51465468	51465714
chr1	51466436	51466784
chr1	51644487	51644796
chr1	51837809	51838233
chr1	52004123	52004414
chr1	52146527	52146912
chr1	52170107	52170411
chr1	52301343	52301649
chr1	52854036	52854333
chr1	53053096	53053513
chr1	53706345	53706598
chr1	53715519	53715905
chr1	55960317	55960724
chr1	56977023	56977428
chr1	57339065	57339500
chr1	58031214	58031492
chr1	58296269	58296777
chr1	5915436	5915717
chr1	59247717	59247992
chr1	59481447	59481715
chr1	59613860	59614103
chr1	60272524	60272767
chr1	60429064	60429430
chr1	60565245	60565695
chr1	60868498	60868899
chr1	62984411	62984851
chr1	63114447	63114789
chr1	63658083	63658443
chr1	63953545	63953787
chr1	6406392	6406641
chr1	64717589	64718137
chr1	65282803	65283344
chr1	66817243	66817648
chr1	7010252	7010702
chr1	7204712	7205032
chr1	72123495	72123936
chr1	72877780	72878261
chr1	73274534	73274930
chr1	73862834	73863328
chr1	7396889	7397679
chr1	73996173	73996665
chr1	74077396	74077725
chr1	74787905	74788267
chr1	74803001	74803351
chr1	74808064	74808524
chr1	74964408	74964882
chr1	75191745	75192107
chr1	75234452	75235013
chr1	75371413	75371853
chr1	75457098	75457346
chr1	75477195	75477812
chr1	75495136	75495498
chr1	75925718	75926271
chr1	78454655	78455016
chr1	78525200	78525714
chr1	81300788	81301052
chr1	81301732	81302000
chr1	82476278	82476678
chr1	82987718	82988138
chr1	83186936	83187527
chr1	83223127	83223404
chr1	84153982	84154224
chr1	84286689	84287140
chr1	84581871	84582133
chr1	84696123	84696419
chr1	85935485	85935769
chr1	86059401	86059894
chr1	86214154	86214534
chr1	86371996	86372318
chr1	86381085	86381419
chr1	86389302	86390076
chr1	86598545	86598808
chr1	87040896	87041596
chr1	87098414	87098968
chr1	87174174	87174721
chr1	87175585	87176149
chr1	87258353	87258849
chr1	87418624	87419112
chr1	87608443	87608897
chr1	87721491	87721735
chr1	87766272	87766549
chr1	88120699	88120956
chr1	88318527	88318970
chr1	88465599	88466062
chr1	88562333	88562899
chr1	88742163	88742687
chr1	88756712	88756962
chr1	89860208	89860548
chr1	89940404	89940760
chr1	90840196	90840610
chr1	90906361	90906739
chr1	91574297	91574599
chr1	91600744	91601104
chr1	91874669	91875162
chr1	92360338	92360735
chr1	92521060	92521735
chr1	92647721	92648299
chr1	92696790	92697214
chr1	92832536	92832895
chr1	92985553	92985796
chr1	93014509	93014839
chr1	93128682	93129079
chr1	93224085	93224537
chr1	93235758	93236005
chr1	93236390	93236927
chr1	93726845	93727344
chr1	9549040	9549348
chr1	9573230	9573628
chr1	95762213	95762575
chr1	96846734	96847093
chr1	9696698	9697079
chr1	97018960	97019329
chr1	97660751	97661128
chr1	97688765	97689088
chr1	97770300	97770701
chr1	97976985	97977343
chr1	98179102	98179367
chr10	100449305	100449674
chr10	102435148	102435444
chr10	102491795	102492221
chr10	102877959	102878378
chr10	103194932	103195395
chr10	103253914	103254159
chr10	105834686	105834938
chr10	107389645	107389927
chr10	107922755	107923102
chr10	107925345	107925668
chr10	108435729	108435998
chr10	108734016	108734400
chr10	109664815	109665228
chr10	110085143	110085584
chr10	110727763	110728119
chr10	112105782	112106211
chr10	112138519	112138895
chr10	115184650	115185224
chr10	116980883	116981166
chr10	117142023	117142374
chr10	117203682	117204079
chr10	117225148	117225437
chr10	117436826	117437154
chr10	117731223	117731632
chr10	118370388	118370881
chr10	119646491	119646825
chr10	120064442	120064763
chr10	120270798	120271172
chr10	120857730	120858112
chr10	120861199	120861546
chr10	121252899	121253184
chr10	121289764	121290384
chr10	121330821	121331494
chr10	121334539	121334923
chr10	121689615	121689937
chr10	122051704	122052293
chr10	122054522	122054939
chr10	122804001	122804334
chr10	125538352	125538621
chr10	127058195	127058616
chr10	127123445	127123897
chr10	127177646	127178216
chr10	127324578	127324824
chr10	127526726	127527168
chr10	127536664	127537073
chr10	127671343	127671598
chr10	127674572	127675287
chr10	127694590	127695101
chr10	127734433	127734778
chr10	127945282	127945761
chr10	128140421	128140905
chr10	128212777	128213395
chr10	128525666	128526215
chr10	128744947	128745226
chr10	128945672	128946074
chr10	129026102	129026364
chr10	12922713	12923393
chr10	130092796	130093179
chr10	130298810	130299123
chr10	13564666	13565170
chr10	13682657	13682962
chr10	13968951	13969391
chr10	14321493	14321956
chr10	17724267	17724642
chr10	18210747	18211186
chr10	18917009	18917417
chr10	19094339	19094678
chr10	19693046	19693435
chr10	20170111	20170929
chr10	20966012	20966594
chr10	21601014	21601297
chr10	22036407	22036687
chr10	22777976	22778220
chr10	23812165	23812436
chr10	23979295	23979697
chr10	24381876	24382267
chr10	24621484	24622977
chr10	24797264	24797513
chr10	25250171	25250474
chr10	26078890	26079207
chr10	26494268	26494633
chr10	27675574	27675951
chr10	28955104	28955553
chr10	29206806	29207102
chr10	30718943	30719329
chr10	31370295	31370592
chr10	31742382	31742844
chr10	32895171	32895426
chr10	33653292	33653564
chr10	33703232	33703819
chr10	33986645	33987226
chr10	34328242	34328665
chr10	3512763	3513160
chr10	3574053	3574345
chr10	3740274	3740544
chr10	3740920	3741486
chr10	39536203	39536475
chr10	39960072	39960534
chr10	40212382	40212992
chr10	41015685	41016042
chr10	41288718	41289287
chr10	41933429	41934061
chr10	42030996	42031356
chr10	42637174	42637544
chr10	42696987	42697323
chr10	42832858	42833236
chr10	42941888	42942616
chr10	42972735	42973183
chr10	42989878	42990349
chr10	43378272	43378738
chr10	43870679	43871154
chr10	4391673	4392185
chr10	43918989	43919339
chr10	44148763	44149236
chr10	44235304	44235618
chr10	44454903	44455199
chr10	45000782	45001117
chr10	45916717	45917358
chr10	46235685	46235949
chr10	50881552	50881984
chr10	50898015	50898537
chr10	52331057	52331368
chr10	5317664	5317984
chr10	54059758	54060007
chr10	55767625	55768078
chr10	56106669	56107046
chr10	56339033	56339510
chr10	57001341	57001672
chr10	57447917	57448497
chr10	57463265	57463700
chr10	57848294	57848903
chr10	5786974	5787322
chr10	58362620	58363143
chr10	58377834	58378270
chr10	58559188	58559444
chr10	58559789	58560312
chr10	58627683	58628094
chr10	59108922	59109427
chr10	59166555	59166909
chr10	59292583	59293019
chr10	59358805	59359054
chr10	59494129	59494403
chr10	59814839	59815265
chr10	59892946	59893450
chr10	60237503	60238087
chr10	60346627	60347360
chr10	60531323	60531786
chr10	60696969	60697388
chr10	60757024	60757374
chr10	60778596	60779021
chr10	60985232	60985526
chr10	61072346	61072689
chr10	61211707	61212107
chr10	61341363	61341910
chr10	61602228	61603039
chr10	61605810	61606353
chr10	62110874	62111241
chr10	62242933	62243185
chr10	62311410	62311698
chr10	62488348	62488676
chr10	62549899	62550184
chr10	62683123	62683428
chr10	63308579	63309419
chr10	63338382	63339191
chr10	66741832	66742246
chr10	66807597	66807917
chr10	6694522	6694776
chr10	67536016	67536416
chr10	67721912	67722264
chr10	67729247	67729655
chr10	67858822	67859261
chr10	67862418	67862696
chr10	67871701	67872334
chr10	68013121	68013492
chr10	69005437	69005798
chr10	69102018	69102272
chr10	69306047	69306501
chr10	69371356	69371859
chr10	69556402	69556682
chr10	69662375	69662819
chr10	69781541	69781861
chr10	70021746	70021990
chr10	70096729	70097308
chr10	70506516	70506808
chr10	7076174	7076581
chr10	71306186	71306642
chr10	71422580	71423031
chr10	71479947	71480281
chr10	73098089	73098548
chr10	73105952	73106215
chr10	73921632	73921996
chr10	7469921	7470476
chr10	74920821	74921418
chr10	74937031	74937273
chr10	75021113	75021468
chr10	75635485	75636223
chr10	75703520	75703854
chr10	75704236	75704492
chr10	75708636	75709023
chr10	75765028	75765462
chr10	75832229	75832543
chr10	7600713	7600979
chr10	76203853	76204374
chr10	76455344	76455639
chr10	76468561	76469004
chr10	76513203	76513738
chr10	76728387	76728738
chr10	77590875	77591264
chr10	78043327	78043695
chr10	78278979	78279626
chr10	78396151	78396678
chr10	78437973	78438464
chr10	78487684	78488080
chr10	78520359	78520909
chr10	79533105	79533366
chr10	79649384	79649727
chr10	79663874	79664420
chr10	79892654	79893118
chr10	79986974	79987527
chr10	80350262	80350717
chr10	80576391	80576932
chr10	80578179	80579243
chr10	80661183	80661429
chr10	80684201	80684594
chr10	80805966	80806395
chr10	80875956	80876671
chr10	81041458	81041835
chr10	81082235	81082634
chr10	81173022	81173526
chr10	81175075	81175548
chr10	81240930	81241474
chr10	81244502	81244987
chr10	81287796	81288058
chr10	81408724	81409194
chr10	81502588	81503211
chr10	81518581	81518835
chr10	81526601	81527189
chr10	81553340	81553593
chr10	82170837	82171178
chr10	82901457	82901903
chr10	83182742	83182998
chr10	83197912	83198440
chr10	83219521	83220164
chr10	83362102	83362394
chr10	83543928	83544283
chr10	83617427	83617744
chr10	83729515	83729894
chr10	83785100	83785572
chr10	84019488	84019832
chr10	84488299	84488650
chr10	8529232	8529607
chr10	85651695	85652200
chr10	85928541	85928920
chr10	86182262	86182545
chr10	86356777	86357180
chr10	86473634	86474020
chr10	86636925	86637428
chr10	8715647	8716097
chr10	87503990	87504453
chr10	8766256	8766548
chr10	8792419	8792922
chr10	89823972	89824272
chr10	9012875	9013173
chr10	9071692	9072089
chr10	91032345	91032787
chr10	91141583	91141924
chr10	91270421	91270706
chr10	91270954	91271838
chr10	91295443	91295769
chr10	92307820	92308326
chr10	93081553	93082001
chr10	93485412	93485654
chr10	93486586	93487033
chr10	93548973	93549438
chr10	93777397	93777701
chr10	93818586	93819041
chr10	94609163	94609670
chr10	95112506	95112813
chr10	95489653	95490004
chr10	95898535	95898811
chr10	96080375	96080874
chr10	97160088	97160627
chr10	97339866	97340271
chr10	97704682	97705004
chr10	99097444	99097757
chr10	99161967	99162331
chr10	99168471	99168717
chr10	99460070	99460453
chr10	99615740	99616251
chr10	99619315	99619767
chr11	100295068	100295950
chr11	100297888	100298783
chr11	100626806	100627289
chr11	100639986	100640439
chr11	100745138	100745476
chr11	100811093	100811365
chr11	100860366	100860637
chr11	100947520	100947799
chr11	101174976	101175261
chr11	101176140	101176507
chr11	101177073	101177336
chr11	101180817	101181256
chr11	101201067	101201507
chr11	101467396	101468030
chr11	101562538	101562863
chr11	101589282	101589762
chr11	101763791	101764255
chr11	102089203	102089829
chr11	102140446	102140899
chr11	102209823	102210233
chr11	102257378	102257670
chr11	102320618	102320932
chr11	102725645	102725893
chr11	102728441	102728947
chr11	102819449	102819721
chr11	102892851	102893455
chr11	102999139	102999593
chr11	103168656	103169021
chr11	103232957	103233467
chr11	103332357	103333018
chr11	103402224	103402575
chr11	103675527	103675990
chr11	104278278	104278614
chr11	104289442	104290063
chr11	104768053	104768478
chr11	106001597	106002141
chr11	106289338	106289735
chr11	106302725	106303046
chr11	106366314	106366845
chr11	106980465	106980772
chr11	107044314	107044747
chr11	107151851	107152389
chr11	107506396	107506652
chr11	107864969	107865480
chr11	107982406	107982936
chr11	108030760	108031426
chr11	108447238	108447491
chr11	108928843	108929105
chr11	109030514	109030840
chr11	109193221	109193705
chr11	109344382	109344625
chr11	109425426	109426148
chr11	109441247	109441552
chr11	110357853	110358175
chr11	110496144	110496503
chr11	110572490	110572923
chr11	111041977	111042468
chr11	111537680	111538094
chr11	113175273	113175693
chr11	113176021	113176499
chr11	113326343	113326869
chr11	113648116	113648769
chr11	114205310	114205594
chr11	114400828	114401090
chr11	114463052	114463410
chr11	114662954	114663251
chr11	114736854	114737150
chr11	114790826	114791107
chr11	114880615	114881090
chr11	11499911	11500334
chr11	115160148	115160481
chr11	115160971	115161400
chr11	115250157	115250550
chr11	115427802	115428274
chr11	11557090	11557509
chr11	115894776	115895098
chr11	115920032	115920643
chr11	116081201	116081464
chr11	116138756	116139248
chr11	116463873	116464301
chr11	116493866	116494123
chr11	116625647	116625995
chr11	117389855	117390431
chr11	117783219	117783561
chr11	117790221	117791046
chr11	117810005	117811006
chr11	117832361	117832614
chr11	117846802	117847136
chr11	117912679	117913241
chr11	118021778	118022204
chr11	118102721	118103492
chr11	118103789	118104466
chr11	118193755	118194147
chr11	118232186	118232501
chr11	118379571	118380101
chr11	118460404	118460770
chr11	118490835	118491238
chr11	118573594	118573956
chr11	118740046	118740420
chr11	118742818	118743395
chr11	118971470	118971821
chr11	119081767	119082183
chr11	119088268	119088909
chr11	119126512	119127068
chr11	119187526	119187984
chr11	119253069	119253538
chr11	119363310	119364129
chr11	119393043	119393442
chr11	119404719	119405042
chr11	119503633	119504064
chr11	119545856	119546262
chr11	119904972	119905377
chr11	119909402	119909886
chr11	119919894	119920220
chr11	120030124	120030639
chr11	120065050	120065676
chr11	120231003	120231314
chr11	120307524	120308275
chr11	120353455	120354070
chr11	120506971	120507356
chr11	120515554	120515984
chr11	120612674	120613115
chr11	120905334	120906102
chr11	120932896	120933172
chr11	121053551	121053936
chr11	121176324	121176687
chr11	12314766	12315101
chr11	12373371	12373848
chr11	16261300	16261666
chr11	16948774	16949109
chr11	17082905	17083281
chr11	19924128	19924567
chr11	20031601	20031889
chr11	20304411	20304721
chr11	20477121	20477377
chr11	20661743	20662070
chr11	20794250	20795395
chr11	21326808	21327082
chr11	21658922	21659553
chr11	22234837	22235087
chr11	22437601	22437919
chr11	22969503	22969857
chr11	23855391	23855890
chr11	24414714	24415126
chr11	25301176	25301598
chr11	26073715	26074317
chr11	26200978	26201275
chr11	26996750	26997099
chr11	29579660	29579998
chr11	30057281	30057699
chr11	30657073	30657478
chr11	32141100	32141362
chr11	32205043	32205333
chr11	32237093	32237375
chr11	32321010	32321463
chr11	32341086	32341434
chr11	32342785	32343156
chr11	33028963	33029210
chr11	33097856	33098271
chr11	3313900	3314594
chr11	33170519	33170890
chr11	33725433	33726021
chr11	33928629	33929049
chr11	34001996	34002690
chr11	34073690	34074155
chr11	34229076	34229429
chr11	35451537	35452100
chr11	35667390	35667703
chr11	35693146	35693465
chr11	36490107	36490442
chr11	36526377	36526712
chr11	3714526	3714937
chr11	3921474	3921912
chr11	4001643	4001954
chr11	40469357	40469672
chr11	4053501	4053966
chr11	4080079	4080618
chr11	40865744	40866045
chr11	42067749	42068194
chr11	42423272	42423597
chr11	4270715	4270988
chr11	43213114	43213598
chr11	43263863	43264212
chr11	43399494	43399752
chr11	43492595	43493067
chr11	43495026	43495291
chr11	44211767	44212222
chr11	44398838	44399363
chr11	44666828	44667101
chr11	45752241	45752619
chr11	45795654	45796050
chr11	46052058	46052685
chr11	46251962	46252389
chr11	46268948	46269332
chr11	46631612	46631891
chr11	46666101	46666448
chr11	47658198	47658459
chr11	4865881	4866327
chr11	48771754	48772031
chr11	4916016	4916504
chr11	49410571	49410878
chr11	49824895	49825288
chr11	49844930	49845261
chr11	49903300	49903752
chr11	5017602	5017876
chr11	50236536	50236821
chr11	50559187	50559486
chr11	50587076	50588113
chr11	50589138	50589422
chr11	50916159	50916566
chr11	51032793	51033171
chr11	51059298	51059572
chr11	5114807	5115321
chr11	51446889	51447310
chr11	51786065	51786338
chr11	51820890	51821280
chr11	52262020	52262351
chr11	52297317	52297735
chr11	52346242	52346658
chr11	52374275	52374744
chr11	52521914	52522205
chr11	52629817	52630148
chr11	52910911	52911169
chr11	53466404	53467242
chr11	53627861	53628238
chr11	53632124	53632759
chr11	53735566	53736031
chr11	54027936	54028224
chr11	54145006	54145276
chr11	54264645	54265022
chr11	54534904	54535317
chr11	5469056	5469455
chr11	54863031	54863294
chr11	54927701	54928217
chr11	55158756	55159204
chr11	55162605	55163056
chr11	55164731	55165147
chr11	55195135	55195600
chr11	55240626	55240933
chr11	55991640	55992056
chr11	5650305	5650652
chr11	57176611	57176929
chr11	57644854	57645704
chr11	5782684	5782944
chr11	57868740	57869196
chr11	58402082	58402407
chr11	58914645	58915175
chr11	58960213	58960497
chr11	58967371	58967721
chr11	58981690	58982237
chr11	59209133	59209557
chr11	59239044	59239559
chr11	59300294	59300541
chr11	59525152	59525718
chr11	5955054	5955523
chr11	60251296	60251599
chr11	60512495	60512782
chr11	60559238	60559787
chr11	60697615	60698034
chr11	60703104	60703405
chr11	60879583	60879846
chr11	61147253	61147694
chr11	61231445	61231764
chr11	61388018	61388318
chr11	61629481	61629896
chr11	61666043	61666392
chr11	61950415	61951054
chr11	62693352	62693675
chr11	62851195	62851564
chr11	63165076	63165497
chr11	63213024	63213450
chr11	63264371	63264756
chr11	63920501	63920906
chr11	6411721	6412131
chr11	6465106	6465438
chr11	65088922	65089304
chr11	65820445	65821285
chr11	66525783	66526130
chr11	66899396	66899757
chr11	66914254	66914594
chr11	66982818	66983085
chr11	67022370	67022707
chr11	67052505	67052812
chr11	67101844	67102116
chr11	67647667	67648253
chr11	67652333	67652734
chr11	67657450	67658106
chr11	67819530	67820588
chr11	68585964	68586272
chr11	69092246	69093144
chr11	69171674	69172077
chr11	69267021	69267651
chr11	69401055	69401664
chr11	69575331	69575577
chr11	69628129	69628773
chr11	69629718	69630073
chr11	69655172	69655923
chr11	69855455	69855827
chr11	70201568	70202370
chr11	70247557	70247929
chr11	70309123	70309665
chr11	70413970	70414511
chr11	70539916	70540533
chr11	70681951	70682235
chr11	7140549	7140837
chr11	7161626	7162029
chr11	72025873	72026138
chr11	72029229	72029516
chr11	72052698	72053011
chr11	72066409	72066738
chr11	7215561	7215958
chr11	72224742	72225246
chr11	72426720	72427424
chr11	72564102	72564677
chr11	72726146	72726488
chr11	72940834	72941391
chr11	73001009	73001342
chr11	73071916	73072257
chr11	73131041	73131294
chr11	73160382	73161059
chr11	73169276	73169696
chr11	74546274	74546545
chr11	75231825	75232139
chr11	75454234	75454969
chr11	75458162	75458469
chr11	75903508	75903856
chr11	76085906	76086374
chr11	76093638	76094096
chr11	76540943	76541409
chr11	77341179	77341460
chr11	77783846	77784281
chr11	77821640	77822104
chr11	77894005	77894460
chr11	77953778	77954023
chr11	77980328	77980590
chr11	78023732	78024099
chr11	78158981	78159823
chr11	78347333	78347696
chr11	78397358	78397726
chr11	78399641	78400267
chr11	78453632	78454163
chr11	78455442	78455707
chr11	78488200	78488552
chr11	78856079	78856851
chr11	78896773	78897151
chr11	78967440	78967883
chr11	79584185	79584742
chr11	80200404	80200693
chr11	80287174	80287701
chr11	80602012	80602303
chr11	80614528	80614781
chr11	80873118	80873500
chr11	81534661	81535071
chr11	81996114	81996704
chr11	82174797	82175159
chr11	83057851	83058294
chr11	83357518	83357798
chr11	83753610	83753932
chr11	83815558	83815989
chr11	8405510	8405947
chr11	84243626	84243944
chr11	84813697	84814138
chr11	85184024	85184472
chr11	85831031	85831273
chr11	86436923	86437217
chr11	86464041	86464660
chr11	86836343	86836845
chr11	86995463	86995939
chr11	87073217	87074147
chr11	87504557	87505092
chr11	87770994	87771311
chr11	87883448	87883847
chr11	88291717	88292018
chr11	88828587	88829057
chr11	88830382	88830708
chr11	88848519	88848983
chr11	88864289	88864561
chr11	88989498	88989947
chr11	89039259	89039694
chr11	89069366	89069760
chr11	89084472	89084905
chr11	89298118	89298435
chr11	89302100	89302501
chr11	89303402	89303947
chr11	89546299	89546622
chr11	89720819	89721242
chr11	8983147	8983630
chr11	90306932	90307473
chr11	90317398	90317908
chr11	90363378	90363713
chr11	90382931	90383249
chr11	90697328	90698423
chr11	9317162	9317665
chr11	93471926	93472187
chr11	93812378	93812861
chr11	94086753	94087403
chr11	94127954	94128282
chr11	94133131	94134018
chr11	94486003	94486462
chr11	94543931	94544372
chr11	94786187	94786805
chr11	94869967	94870615
chr11	95022676	95022948
chr11	95210313	95210640
chr11	95231780	95232300
chr11	95298099	95298556
chr11	95432278	95432520
chr11	95507437	95507736
chr11	95586084	95586757
chr11	95648804	95649408
chr11	95770713	95771073
chr11	95876285	95876685
chr11	96093297	96093841
chr11	96198578	96198960
chr11	96261586	96261880
chr11	96438638	96439085
chr11	96536135	96536468
chr11	96581876	96582253
chr11	96673829	96674324
chr11	96909891	96910454
chr11	97021907	97022586
chr11	97025769	97026467
chr11	97072506	97072977
chr11	97101730	97102151
chr11	97434695	97435265
chr11	97556989	97557396
chr11	97631945	97632219
chr11	97793283	97793593
chr11	98296406	98296714
chr11	98355670	98356159
chr11	98509513	98509845
chr11	98673163	98673514
chr11	98717917	98718216
chr11	98754628	98755114
chr11	98829391	98829691
chr11	99295098	99295408
chr11	99307696	99307974
chr11	99364450	99364746
chr11	99369345	99369752
chr11	99379609	99379914
chr11	99574030	99574459
chr12	101122963	101123308
chr12	101811079	101811571
chr12	102181756	102182267
chr12	10223832	10224261
chr12	102384850	102385238
chr12	102708350	102708678
chr12	102885833	102886207
chr12	103301626	103302202
chr12	103371667	103372289
chr12	103492826	103493288
chr12	103544205	103544564
chr12	103643359	103643732
chr12	104426962	104427296
chr12	104448233	104448531
chr12	104767280	104767528
chr12	104812706	104813214
chr12	104953961	104954348
chr12	105073697	105074060
chr12	105104023	105104537
chr12	105476315	105476870
chr12	105611735	105612047
chr12	105728018	105728345
chr12	108292908	108293485
chr12	108529289	108529543
chr12	108547551	108547862
chr12	108706202	108706554
chr12	108763638	108763980
chr12	108902974	108903221
chr12	108953846	108954150
chr12	109436182	109436642
chr12	109830399	109830677
chr12	110454059	110454648
chr12	111648254	111648591
chr12	11178715	11179154
chr12	112077729	112078049
chr12	112140033	112140545
chr12	112605468	112606207
chr12	112672839	112673111
chr12	112678446	112678880
chr12	112723931	112724608
chr12	112816255	112816751
chr12	112947395	112947912
chr12	112955764	112956405
chr12	113074735	113075528
chr12	113187412	113188068
chr12	113215966	113216242
chr12	113217153	113218352
chr12	113219939	113220916
chr12	113222018	113223042
chr12	11336837	11337222
chr12	11350822	11351293
chr12	116028122	116028459
chr12	116071102	116071407
chr12	116202576	116203031
chr12	116619928	116620371
chr12	116625546	116626059
chr12	117035229	117035629
chr12	117132114	117132368
chr12	117353028	117353399
chr12	117586175	117586565
chr12	117764710	117765323
chr12	117772662	117773039
chr12	117853346	117853745
chr12	117993430	117993909
chr12	118855181	118855464
chr12	12301998	12302255
chr12	12396237	12396655
chr12	12401076	12401422
chr12	12622943	12623302
chr12	13844524	13844917
chr12	14149915	14150368
chr12	15606123	15606453
chr12	16563300	16563704
chr12	16717669	16718054
chr12	16808149	16808478
chr12	17222019	17222329
chr12	17253186	17253596
chr12	17367042	17367315
chr12	17556717	17556981
chr12	17778342	17778629
chr12	17808573	17809026
chr12	17852122	17852402
chr12	21112584	21112881
chr12	21133671	21134351
chr12	21318114	21318554
chr12	21472593	21472919
chr12	21525645	21525892
chr12	21613783	21614127
chr12	24462175	24462453
chr12	24952236	24952548
chr12	25027314	25027902
chr12	25161516	25161866
chr12	26444028	26444437
chr12	27059885	27060146
chr12	28432490	28432933
chr12	28579229	28579512
chr12	29837538	29837893
chr12	29894705	29895057
chr12	30450707	30451029
chr12	31168230	31168682
chr12	32144487	32144871
chr12	32291855	32292526
chr12	32952572	32952819
chr12	33010036	33010458
chr12	33333869	33334340
chr12	33607956	33608222
chr12	3390718	3391472
chr12	35532154	35532541
chr12	3560627	3560910
chr12	35995708	35996053
chr12	3781549	3782102
chr12	38115132	38115522
chr12	40177184	40177441
chr12	40815013	40815294
chr12	41097356	41097757
chr12	44327382	44328002
chr12	44572638	44573027
chr12	45171921	45172322
chr12	45443828	45444180
chr12	4572004	4572267
chr12	49374749	49375033
chr12	50314567	50314991
chr12	5136259	5136782
chr12	51793856	51794109
chr12	52850741	52851122
chr12	54098780	54099197
chr12	54862382	54862631
chr12	54879693	54880026
chr12	55720311	55720604
chr12	55846903	55847195
chr12	56404864	56405251
chr12	56541148	56541532
chr12	56636727	56637658
chr12	56681054	56681321
chr12	56681651	56681906
chr12	57544985	57545442
chr12	57825726	57826218
chr12	58802493	58802759
chr12	58964635	58965039
chr12	64937635	64937886
chr12	65402062	65402396
chr12	68500832	68501113
chr12	69088027	69088470
chr12	69924046	69924317
chr12	70234378	70234899
chr12	70235227	70235503
chr12	70346186	70346600
chr12	70969687	70970174
chr12	71073238	71073585
chr12	71111341	71111729
chr12	72053351	72053660
chr12	72515500	72515816
chr12	72654716	72655091
chr12	73450148	73450415
chr12	73545734	73546147
chr12	73687265	73687672
chr12	73705223	73705683
chr12	74009287	74009720
chr12	74293745	74294184
chr12	75772674	75772990
chr12	75796548	75796809
chr12	76187835	76188188
chr12	76190863	76191336
chr12	76592251	76592596
chr12	77009401	77009663
chr12	77052878	77053180
chr12	77568329	77568837
chr12	77667757	77668175
chr12	7777625	7778304
chr12	78055876	78056382
chr12	79097416	79097836
chr12	7978554	7978927
chr12	7990844	7991224
chr12	80197338	80197736
chr12	8059613	8059996
chr12	80643940	80644278
chr12	80782991	80783368
chr12	81182075	81182468
chr12	81788621	81789200
chr12	82497738	82498231
chr12	83114490	83114825
chr12	8320016	8320482
chr12	84147927	84148336
chr12	84163156	84163506
chr12	84249255	84249564
chr12	84545958	84546398
chr12	84813821	84814135
chr12	85142795	85143195
chr12	8547249	8547791
chr12	85508323	85508588
chr12	85951976	85952291
chr12	86715447	86715735
chr12	86768963	86769405
chr12	86798676	86799206
chr12	87052804	87053312
chr12	8726823	8727227
chr12	87413150	87413599
chr12	88405049	88405522
chr12	8889276	8889674
chr12	88992076	88992513
chr12	89134394	89134647
chr12	89301957	89302312
chr12	89395613	89395898
chr12	89513791	89514174
chr12	90729520	90730058
chr12	9166287	9166587
chr12	9251857	9252177
chr12	93549873	93550200
chr12	96311200	96311510
chr12	98674495	98675252
chr12	98850800	98851213
chr13	100001746	100002244
chr13	100112584	100112989
chr13	100659811	100660486
chr13	10071278	10071528
chr13	100854252	100854563
chr13	100892169	100892641
chr13	101509945	101510307
chr13	103696014	103696553
chr13	105223137	105223470
chr13	107101571	107101983
chr13	107113898	107114374
chr13	107325792	107326053
chr13	108390643	108391009
chr13	109210299	109210876
chr13	109558258	109558645
chr13	109907627	109908024
chr13	110023119	110023489
chr13	110368404	110369266
chr13	111771201	111771576
chr13	112259398	112259701
chr13	112909775	112910108
chr13	113321855	113322328
chr13	113429748	113430017
chr13	113641383	113641805
chr13	113865639	113866221
chr13	113869079	113869577
chr13	114793311	114793667
chr13	114931754	114932074
chr13	114964228	114964691
chr13	116312067	116312386
chr13	117202940	117203203
chr13	117311428	117311852
chr13	117333934	117334429
chr13	11874922	11875254
chr13	119283407	119283793
chr13	119378413	119378918
chr13	119724426	119724812
chr13	119736983	119737317
chr13	119800628	119801419
chr13	13867984	13868273
chr13	13889389	13889983
chr13	14178091	14178334
chr13	14649341	14649617
chr13	17028692	17029009
chr13	18057253	18057566
chr13	18174073	18174318
chr13	18698668	18698966
chr13	19158555	19158826
chr13	19177622	19177963
chr13	19364416	19366023
chr13	19438122	19438537
chr13	19619574	19619908
chr13	19683909	19684354
chr13	20272601	20272902
chr13	20471734	20472188
chr13	20937529	20937822
chr13	21995563	21995861
chr13	22044132	22044712
chr13	23833000	23833349
chr13	24113000	24113335
chr13	24253985	24254399
chr13	24616287	24616538
chr13	24776251	24776761
chr13	25007042	25007471
chr13	25562713	25563129
chr13	30093113	30093431
chr13	30272306	30272680
chr13	30501868	30502287
chr13	30548821	30549246
chr13	30566789	30567053
chr13	30993917	30994254
chr13	31559805	31560216
chr13	31632478	31632907
chr13	31792458	31792904
chr13	31808216	31808585
chr13	32312718	32313058
chr13	32493289	32493663
chr13	32866359	32866874
chr13	32900754	32901161
chr13	33079341	33079864
chr13	3406645	3407218
chr13	35026973	35027242
chr13	35772001	35772244
chr13	3665316	3665784
chr13	38064869	38065209
chr13	38580557	38581035
chr13	38690004	38690563
chr13	38766206	38766462
chr13	39011721	39012272
chr13	39440940	39441311
chr13	39957251	39957521
chr13	4001745	4002121
chr13	40784389	40784678
chr13	40820628	40820927
chr13	41085020	41085457
chr13	4110399	4110817
chr13	41146371	41146722
chr13	41302700	41303135
chr13	41683578	41684017
chr13	42575661	42576230
chr13	42792355	42792703
chr13	4281457	4281916
chr13	43094347	43094709
chr13	43173343	43173670
chr13	43201086	43201613
chr13	43565289	43565823
chr13	43579632	43580143
chr13	43691800	43692079
chr13	44786295	44786615
chr13	44798364	44798779
chr13	44804980	44805223
chr13	44977683	44978257
chr13	45030730	45031460
chr13	45442496	45442992
chr13	45560641	45560982
chr13	45613425	45613802
chr13	45976902	45977367
chr13	46182994	46183300
chr13	46929382	46930278
chr13	47017278	47017615
chr13	47348747	47349265
chr13	48237492	48237880
chr13	48273613	48274101
chr13	48679363	48679621
chr13	49058592	49059014
chr13	49169749	49170257
chr13	49338962	49339303
chr13	51839747	51840135
chr13	52275704	52276028
chr13	52352614	52353216
chr13	53100322	53100724
chr13	53393883	53394296
chr13	53426404	53426932
chr13	53592766	53593036
chr13	53775634	53776065
chr13	53811915	53812254
chr13	54055231	54055902
chr13	54113842	54114120
chr13	54227848	54228316
chr13	54322938	54323274
chr13	54685101	54685443
chr13	54797391	54797742
chr13	55177934	55178345
chr13	55178691	55178941
chr13	55182420	55182925
chr13	55190326	55190800
chr13	55418031	55418613
chr13	55421144	55421411
chr13	55513392	55514074
chr13	55726565	55726943
chr13	55963225	55963686
chr13	56145619	56145867
chr13	56429123	56429541
chr13	56433579	56433860
chr13	56575597	56576024
chr13	56758531	56758854
chr13	57521210	57521558
chr13	58031622	58032208
chr13	58215671	58215961
chr13	58387850	58388375
chr13	58514443	58514705
chr13	58637383	58637914
chr13	58638936	58639290
chr13	59365483	59365779
chr13	59840587	59841225
chr13	60759250	60759575
chr13	61998611	61999122
chr13	62854659	62855111
chr13	62856172	62856792
chr13	63331298	63331847
chr13	63356470	63357057
chr13	63365089	63365650
chr13	63901265	63901603
chr13	63990467	63990777
chr13	65176207	65176476
chr13	6576158	6576418
chr13	66007763	66008362
chr13	6688827	6689368
chr13	6757249	6757518
chr13	67609132	67609432
chr13	6836737	6837099
chr13	68601320	68601637
chr13	69460070	69460400
chr13	69493061	69493493
chr13	69509358	69509914
chr13	69544978	69545281
chr13	70234381	70234920
chr13	70611089	70611566
chr13	71956481	71956762
chr13	73033198	73033491
chr13	73160166	73160757
chr13	73626629	73627040
chr13	73646648	73647131
chr13	73692526	73692861
chr13	73714208	73714494
chr13	74192734	74193010
chr13	74341155	74341464
chr13	74854364	74854911
chr13	74861430	74861867
chr13	79028097	79028523
chr13	81427409	81427739
chr13	8744638	8744895
chr13	8847676	8847996
chr13	89548200	89548482
chr13	91093115	91093517
chr13	9181891	9182238
chr13	92986699	92987391
chr13	93303311	93304060
chr13	93724270	93724675
chr13	94433952	94434206
chr13	94451298	94451553
chr13	94709742	94710124
chr13	95017872	95018358
chr13	95287042	95287434
chr13	95746358	95746816
chr13	95777281	95777605
chr13	96030712	96031009
chr13	96853358	96853618
chr13	98208821	98209113
chr13	98222932	98223325
chr13	98596841	98597086
chr13	98867691	98868439
chr13	99859083	99859478
chr14	100009760	100010121
chr14	101428913	101429239
chr14	101781913	101782369
chr14	101946568	101947107
chr14	103051376	103051760
chr14	103065542	103066010
chr14	103479450	103479802
chr14	103550388	103550768
chr14	103694277	103694727
chr14	103720512	103720953
chr14	106439284	106439681
chr14	109840437	109840908
chr14	110762401	110762876
chr14	115600338	115600584
chr14	116207051	116207300
chr14	118919080	118919360
chr14	119099322	119099645
chr14	119123941	119124459
chr14	120061059	120061443
chr14	12027068	12027310
chr14	12057871	12058303
chr14	120875118	120875436
chr14	120979682	120979943
chr14	121220591	121221127
chr14	121259871	121260157
chr14	121444982	121445555
chr14	121752949	121753370
chr14	122064447	122064975
chr14	122130437	122130731
chr14	122190852	122191426
chr14	122902891	122903412
chr14	12300657	12300999
chr14	123661019	123661513
chr14	124222453	124222734
chr14	13354135	13354587
chr14	14098443	14099100
chr14	14904975	14905364
chr14	14985257	14985694
chr14	16219040	16219386
chr14	16575493	16575795
chr14	17406027	17406269
chr14	17967355	17967795
chr14	18187125	18187372
chr14	18284604	18285004
chr14	19041902	19042378
chr14	19175323	19175622
chr14	19705592	19706057
chr14	19706432	19706904
chr14	19777010	19777324
chr14	19817969	19818448
chr14	19976783	19977451
chr14	20319450	20319746
chr14	20378235	20378611
chr14	20694941	20695389
chr14	20737325	20737835
chr14	21048915	21049206
chr14	21853241	21854257
chr14	21985727	21986419
chr14	22578171	22578573
chr14	22808259	22808540
chr14	23429109	23429419
chr14	23791495	23791867
chr14	24008208	24008643
chr14	24311174	24311445
chr14	25116384	25116902
chr14	25646355	25646782
chr14	25660710	25660988
chr14	25666754	25667191
chr14	25702013	25702373
chr14	26306141	26306450
chr14	26376626	26377095
chr14	26675371	26675688
chr14	26785755	26786004
chr14	27192575	27192861
chr14	27803946	27804426
chr14	28089718	28090034
chr14	28301257	28301523
chr14	29110638	29110982
chr14	30591427	30591845
chr14	30865387	30865667
chr14	30866988	30867352
chr14	30881339	30881720
chr14	31271959	31272600
chr14	31942659	31942980
chr14	32032463	32032962
chr14	32309965	32310280
chr14	32437498	32437843
chr14	32473007	32473301
chr14	32609495	32609776
chr14	32628521	32628849
chr14	32772930	32773179
chr14	33033426	33033857
chr14	33322577	33323051
chr14	33333889	33334228
chr14	33673625	33674087
chr14	33695364	33695804
chr14	33939176	33939458
chr14	33959314	33959716
chr14	34154543	34154867
chr14	34372681	34373030
chr14	34401128	34401539
chr14	34595916	34596234
chr14	34616674	34617192
chr14	34768936	34769490
chr14	34777898	34778236
chr14	36864013	36864491
chr14	39532774	39533215
chr14	40791696	40792144
chr14	40917706	40917994
chr14	40979052	40979300
chr14	41090734	41091088
chr14	41094148	41094444
chr14	41162762	41163009
chr14	43804510	43804753
chr14	43860524	43860832
chr14	43932982	43933455
chr14	43987483	43987765
chr14	44067980	44068251
chr14	44977252	44977537
chr14	45551148	45551475
chr14	45566290	45566948
chr14	45687329	45687595
chr14	45878360	45878841
chr14	46702716	46703080
chr14	46966442	46966686
chr14	47181265	47181674
chr14	47334845	47335127
chr14	48358832	48359147
chr14	48493914	48494292
chr14	49153582	49154241
chr14	49348831	49349108
chr14	49801508	49801814
chr14	52008732	52009329
chr14	53101353	53101606
chr14	53741278	53741543
chr14	54253890	54254235
chr14	54412733	54413189
chr14	54482417	54482863
chr14	54597080	54597400
chr14	54669456	54669817
chr14	54786071	54786367
chr14	55177133	55177628
chr14	55603869	55604360
chr14	55762271	55762800
chr14	55781207	55781598
chr14	55873778	55874290
chr14	55879643	55880029
chr14	56204000	56204340
chr14	56314456	56314858
chr14	56352006	56352361
chr14	56887103	56888480
chr14	57092850	57093473
chr14	57407423	57407722
chr14	57533202	57533688
chr14	59200939	59201308
chr14	59440896	59441140
chr14	59590712	59590958
chr14	60513570	60513870
chr14	60525285	60525742
chr14	6107637	6107904
chr14	61277250	61277542
chr14	61294162	61295012
chr14	62042319	62042744
chr14	62492432	62493015
chr14	62639215	62639506
chr14	62885194	62885438
chr14	63050853	63051194
chr14	63066503	63067173
chr14	63494793	63495058
chr14	64049205	64049577
chr14	64069856	64071173
chr14	64453906	64454224
chr14	64764822	64765068
chr14	64876483	64876895
chr14	64956706	64957020
chr14	65169985	65170402
chr14	65416806	65417251
chr14	65666110	65666507
chr14	65845325	65845715
chr14	65987884	65988349
chr14	66101227	66101478
chr14	66147455	66147933
chr14	66175696	66176047
chr14	66182630	66183213
chr14	66873315	66873753
chr14	66953146	66953437
chr14	67272191	67272643
chr14	67599666	67600073
chr14	67946229	67946782
chr14	68966664	68967113
chr14	69181601	69182128
chr14	69238201	69238597
chr14	69835259	69835631
chr14	69852824	69853254
chr14	70021172	70021773
chr14	70162263	70162586
chr14	70167802	70168396
chr14	70181047	70181678
chr14	70289069	70289453
chr14	70346369	70346712
chr14	70629499	70629806
chr14	70682222	70682496
chr14	70894245	70894767
chr14	71475694	71475976
chr14	71670432	71670730
chr14	72300053	72300422
chr14	72371934	72372334
chr14	7243504	7243762
chr14	73000380	73000819
chr14	73281040	73281353
chr14	73474716	73475009
chr14	73509580	73510377
chr14	73776039	73776484
chr14	74602528	74603009
chr14	74618925	74619208
chr14	75188502	75188787
chr14	75330606	75330963
chr14	75641391	75641692
chr14	75695712	75695966
chr14	75760977	75761477
chr14	75835241	75835552
chr14	7765743	7766350
chr14	77926822	77927173
chr14	78273523	78273912
chr14	78482636	78483085
chr14	79327059	79327404
chr14	7937047	7937379
chr14	79661099	79661627
chr14	79912560	79912902
chr14	7997213	7997962
chr14	80215914	80216537
chr14	80269173	80269517
chr14	8300254	8300623
chr14	84441001	84441262
chr14	86562794	86563093
chr14	87464155	87464697
chr14	87567145	87567535
chr14	88981932	88982260
chr14	90433221	90433510
chr14	93884591	93884898
chr14	9393502	9393890
chr14	98886877	98887350
chr15	100600077	100600360
chr15	100637739	100638303
chr15	100757338	100757806
chr15	100838851	100839284
chr15	100997214	100997529
chr15	101145274	101145810
chr15	101246386	101246665
chr15	101327301	101327661
chr15	101341847	101342252
chr15	101453172	101453690
chr15	101479296	101479608
chr15	101497225	101497527
chr15	101772733	101773151
chr15	101970632	101971095
chr15	101973603	101974290
chr15	102325882	102326229
chr15	102739612	102740367
chr15	102753119	102753629
chr15	102785060	102785455
chr15	103013459	103013763
chr15	103130730	103131110
chr15	103172536	103172888
chr15	103183114	103183610
chr15	103250287	103250619
chr15	103314957	103315639
chr15	103352918	103353410
chr15	103530325	103530822
chr15	103766867	103767279
chr15	10583289	10583886
chr15	11038536	11038895
chr15	11320573	11320823
chr15	11909975	11910218
chr15	12092158	12092423
chr15	12117505	12117868
chr15	12268082	12268486
chr15	12578209	12578532
chr15	13088726	13089019
chr15	13181028	13181421
chr15	25792020	25792376
chr15	25900545	25900996
chr15	25959344	25959714
chr15	27234671	27235110
chr15	27325878	27326300
chr15	27642790	27643188
chr15	27659604	27660042
chr15	27905248	27905741
chr15	28187934	28188430
chr15	28315786	28316221
chr15	30427358	30427667
chr15	31258655	31258919
chr15	34043114	34043432
chr15	34535888	34536177
chr15	34742980	34743465
chr15	34891397	34891772
chr15	35292792	35293278
chr15	35352667	35352987
chr15	36151783	36152290
chr15	36210301	36210980
chr15	36517646	36518143
chr15	36705912	36706434
chr15	36708281	36708836
chr15	36760580	36761004
chr15	37100345	37100721
chr15	37133845	37134210
chr15	37461078	37461477
chr15	38247134	38247488
chr15	38247788	38248232
chr15	38684199	38684488
chr15	38696345	38696871
chr15	3938226	3938505
chr15	3958029	3958303
chr15	39817031	39817416
chr15	40144171	40144445
chr15	41476783	41477254
chr15	44363984	44364238
chr15	44624499	44625118
chr15	5069070	5069416
chr15	5106220	5106559
chr15	51911769	51912149
chr15	52153436	52153826
chr15	53128534	53129119
chr15	53343232	53343484
chr15	53353930	53354259
chr15	53688740	53688987
chr15	53785197	53785827
chr15	54413796	54414229
chr15	54768397	54768676
chr15	56066111	56066463
chr15	57600386	57600965
chr15	57644389	57644712
chr15	58022737	58023397
chr15	58383517	58383889
chr15	58577780	58578468
chr15	59828429	59828843
chr15	59864952	59865378
chr15	59905862	59906163
chr15	60759865	60760328
chr15	60822906	60823176
chr15	61157437	61158035
chr15	61985454	61985744
chr15	63601596	63601868
chr15	63721685	63721985
chr15	63895634	63896337
chr15	64687214	64687564
chr15	64764638	64764939
chr15	65637526	65637853
chr15	67174548	67175040
chr15	68239123	68239521
chr15	68394811	68395171
chr15	68924107	68924418
chr15	71917526	71918028
chr15	72051382	72051801
chr15	72206014	72206413
chr15	72517007	72517283
chr15	7263810	7264148
chr15	73022903	73023278
chr15	73387070	73387414
chr15	73554626	73555189
chr15	73581113	73581449
chr15	73716237	73717048
chr15	73787109	73787546
chr15	73791754	73792080
chr15	74535450	74536047
chr15	74537415	74537706
chr15	74589710	74590133
chr15	74692280	74692627
chr15	74701919	74702184
chr15	74725361	74725744
chr15	74749235	74749703
chr15	74968221	74968658
chr15	74992719	74993157
chr15	75019589	75019874
chr15	75062125	75062411
chr15	75407720	75407972
chr15	75548849	75549421
chr15	75727402	75728018
chr15	75923372	75923671
chr15	76015105	76015433
chr15	76205278	76205634
chr15	76236718	76237075
chr15	76247624	76248020
chr15	76332646	76333001
chr15	76472571	76472956
chr15	76533962	76534240
chr15	76872434	76872730
chr15	76998975	76999345
chr15	77412830	77413129
chr15	77683872	77684334
chr15	77756875	77757256
chr15	77761937	77762386
chr15	77782575	77782838
chr15	77916828	77917513
chr15	78239476	78239954
chr15	78320871	78321256
chr15	78340032	78340430
chr15	78422551	78422907
chr15	78436753	78437086
chr15	78547490	78547745
chr15	78587221	78587668
chr15	78623419	78624107
chr15	78720064	78720536
chr15	78778287	78778763
chr15	78826391	78827020
chr15	78848378	78848989
chr15	78903193	78903761
chr15	78931589	78931951
chr15	78956302	78956891
chr15	78962862	78963297
chr15	79038857	79039362
chr15	79092840	79093503
chr15	79126356	79126850
chr15	79139619	79139955
chr15	79224754	79225105
chr15	79270864	79271483
chr15	79380412	79380761
chr15	79650559	79650939
chr15	79950208	79950719
chr15	79961608	79961923
chr15	80065417	80065665
chr15	80088448	80089092
chr15	80112562	80112836
chr15	80225178	80226261
chr15	80280672	80281081
chr15	80340371	80340935
chr15	80634617	80634888
chr15	80706110	80706564
chr15	80945954	80946260
chr15	81448395	81448911
chr15	81514257	81514653
chr15	81670119	81670432
chr15	81693868	81694222
chr15	82163988	82164266
chr15	82164891	82165832
chr15	82259501	82259933
chr15	82271172	82271628
chr15	83157210	83157559
chr15	83634046	83634412
chr15	83664617	83665089
chr15	83756743	83757113
chr15	84072203	84072533
chr15	84073953	84074241
chr15	84167759	84168129
chr15	84284109	84284459
chr15	84614151	84614633
chr15	84616842	84617284
chr15	84701996	84702357
chr15	84829596	84829841
chr15	84891698	84892260
chr15	85042619	85042975
chr15	85249112	85249922
chr15	85257858	85258274
[truncated: 3,674 more rows]

## Sheet: Increase-binding sites
Increase-binding sites in heart tissue
chr	start	end
chr1	10229118	10229413
chr1	106170993	106171562
chr1	127765555	127765845
chr1	134494971	134495287
chr1	138835360	138835764
chr1	155224007	155224717
chr1	156640624	156640927
chr1	160399399	160399831
chr1	161195415	161195969
chr1	161968912	161969283
chr1	170174734	170175336
chr1	171222510	171223057
chr1	172481801	172482131
chr1	180484006	180484382
chr1	188321556	188321802
chr1	188904145	188904448
chr1	191075477	191075950
chr1	193326644	193327070
chr1	193449425	193449846
chr1	21419450	21419800
chr1	21967163	21967578
chr1	22604301	22604687
chr1	23286784	23287178
chr1	24034136	24034378
chr1	24678421	24678816
chr1	33757596	33757850
chr1	34005636	34006012
chr1	37864893	37865204
chr1	38767857	38768237
chr1	43760092	43760517
chr1	51478286	51478637
chr1	51944870	51945245
chr1	58993760	58994050
chr1	59623339	59623781
chr1	61297966	61298388
chr1	62986363	62986659
chr1	63659518	63659901
chr1	66992701	66993117
chr1	74284469	74284917
chr1	74460283	74460619
chr1	81303516	81303780
chr1	82293991	82294486
chr1	90202173	90202416
chr1	93343596	93344032
chr1	93477999	93478896
chr1	93801614	93802104
chr10	105774297	105774811
chr10	105840805	105841661
chr10	109920727	109921172
chr10	111472947	111473260
chr10	121409602	121410039
chr10	121640512	121640788
chr10	122553085	122553507
chr10	123175842	123176116
chr10	123263771	123264222
chr10	125725277	125725637
chr10	125785014	125785302
chr10	126330565	126330991
chr10	127641684	127642262
chr10	14200332	14200751
chr10	20547938	20548270
chr10	21465340	21465825
chr10	22714538	22714886
chr10	25488536	25488940
chr10	3943889	3944289
chr10	40349673	40349999
chr10	41004232	41004708
chr10	42734457	42734854
chr10	45045322	45045680
chr10	45485655	45485980
chr10	52106198	52106464
chr10	52533858	52534244
chr10	53509180	53509533
chr10	57794650	57794987
chr10	5800556	5800822
chr10	61783945	61784203
chr10	61838695	61839177
chr10	62725742	62726094
chr10	63024426	63024915
chr10	67264907	67265264
chr10	67311153	67311739
chr10	6885482	6885741
chr10	69186058	69186584
chr10	70296780	70297207
chr10	70963675	70964167
chr10	76229653	76229904
chr10	79116549	79117114
chr10	80292104	80292561
chr10	80995041	80995645
chr10	8196372	8196660
chr10	8240255	8240582
chr10	84836270	84836534
chr10	85045061	85045765
chr10	86463756	86464271
chr10	8775331	8775585
chr10	88327310	88327847
chr10	90081661	90081976
chr10	93539743	93540093
chr10	94958329	94958731
chr10	95088137	95088581
chr10	96213913	96214253
chr11	100472658	100473209
chr11	102053935	102054207
chr11	102572748	102573337
chr11	104589978	104590552
chr11	106084078	106084586
chr11	106678154	106678446
chr11	107213853	107214114
chr11	108010586	108010866
chr11	110268301	110269018
chr11	111064686	111065096
chr11	115612438	115613066
chr11	118220519	118220902
chr11	119199058	119199327
chr11	12291310	12291796
chr11	17459809	17460308
chr11	19024422	19024720
chr11	19761014	19761503
chr11	20200967	20201404
chr11	21178414	21178695
chr11	21561538	21561783
chr11	24094162	24094606
chr11	29373586	29373873
chr11	30025804	30026251
chr11	34814785	34815084
chr11	35922302	35922550
chr11	3648951	3649245
chr11	48837415	48837676
chr11	49955792	49956253
chr11	53584806	53585385
chr11	59483221	59483531
chr11	61104238	61104784
chr11	61193279	61193829
chr11	63132898	63133269
chr11	63404630	63405079
chr11	65268219	65268618
chr11	67999747	68000015
chr11	69682673	69683208
chr11	69880481	69881005
chr11	75966544	75967512
chr11	76027729	76027969
chr11	76577815	76578400
chr11	77793075	77793621
chr11	80183399	80183793
chr11	80670436	80670936
chr11	82235568	82236016
chr11	89058595	89058838
chr11	90059396	90059698
chr11	94265332	94265635
chr11	95251278	95251747
chr11	95685820	95686437
chr11	95981198	95981456
chr11	97531536	97532312
chr11	98863342	98863713
chr12	100724541	100725221
chr12	100841223	100841656
chr12	103425834	103426367
chr12	10390628	10391311
chr12	105427467	105427794
chr12	108306205	108306669
chr12	108332934	108333453
chr12	108511030	108511466
chr12	110936114	110936717
chr12	111044848	111045121
chr12	111504863	111505431
chr12	112808713	112809018
chr12	113014087	113014369
chr12	117769109	117769548
chr12	118930461	118930963
chr12	12179426	12179665
chr12	16568467	16568904
chr12	31116089	31116543
chr12	32245906	32246266
chr12	35016156	35016421
chr12	39509945	39510336
chr12	5029116	5029435
chr12	54489644	54490070
chr12	55372367	55372677
chr12	69159344	69160108
chr12	69696844	69697103
chr12	71830991	71831304
chr12	73020959	73021385
chr12	73907830	73908106
chr12	80198547	80198915
chr12	81796477	81796950
chr12	84996086	84996344
chr12	85745734	85746061
chr12	86076295	86076614
chr13	101768371	101768758
chr13	103751126	103751704
chr13	108041555	108042013
chr13	111742167	111742638
chr13	113618462	113618976
chr13	16005469	16005932
chr13	17746123	17746440
chr13	18810006	18810370
chr13	21974071	21974686
chr13	28957672	28958228
chr13	32851836	32852305
chr13	33964530	33964971
chr13	34642897	34643348
chr13	36282108	36282535
chr13	37434065	37434573
chr13	37482760	37483389
chr13	37541677	37542107
chr13	46724450	46724760
chr13	47288426	47288847
chr13	50949586	50949977
chr13	52623994	52624367
chr13	54371444	54371791
chr13	56555922	56556216
chr13	58117669	58117972
chr13	59769948	59770449
chr13	64155343	64155602
chr13	76384736	76385022
chr13	76759936	76760370
chr13	77045429	77045702
chr13	80613942	80614216
chr13	89740121	89740451
chr13	91809500	91809882
chr13	92580135	92580574
chr13	95443465	95443753
chr13	99375434	99376147
chr14	101460663	101461188
chr14	103069776	103070136
chr14	117879373	117879678
chr14	118709687	118710063
chr14	120831756	120832337
chr14	20348108	20348486
chr14	20993368	20993666
chr14	21136930	21137381
chr14	21812745	21813200
chr14	32085638	32086038
chr14	32228917	32229470
chr14	43924956	43925446
chr14	45153252	45153677
chr14	51103279	51103877
chr14	52295559	52296039
chr14	57664987	57665233
chr14	63471101	63471461
chr14	65026169	65026633
chr14	65381539	65382037
chr14	66161654	66161948
chr14	66955331	66955584
chr14	67620870	67621135
chr14	75870682	75870928
chr14	8172775	8173139
chr14	87452133	87452453
chr15	102421413	102421895
chr15	103272329	103272763
chr15	10981443	10981706
chr15	11590506	11590795
chr15	11991755	11992024
chr15	12586158	12586446
chr15	27856166	27856442
chr15	27884112	27884864
chr15	31150855	31151150
chr15	31611104	31611353
chr15	36148248	36148848
chr15	55113003	55113710
chr15	59314649	59315129
chr15	64060368	64060752
chr15	64627363	64627677
chr15	68258236	68258502
chr15	7226245	7226661
chr15	74923235	74923887
chr15	75616386	75616906
chr15	79891386	79891831
chr15	81199624	81199937
chr15	82212160	82212421
chr15	8382228	8382570
chr15	85266829	85267119
chr15	92265344	92265741
chr15	94463376	94463654
chr15	99295007	99295373
chr16	11176038	11176625
chr16	11418362	11418691
chr16	14159555	14160221
chr16	14705308	14705759
chr16	17131948	17132560
chr16	17760694	17761186
chr16	18590578	18590872
chr16	23135401	23135871
chr16	29728804	29729303
chr16	31354997	31355339
chr16	31705305	31705603
chr16	33306586	33307004
chr16	33820852	33821209
chr16	33999477	33999761
chr16	34303893	34304170
chr16	35271593	35271893
chr16	35319374	35319732
chr16	4213137	4213454
chr16	42836035	42836359
chr16	42875158	42875441
chr16	45608455	45608841
chr16	46487740	46488189
chr16	49016594	49016927
chr16	76803738	76804046
chr16	78969309	78969756
chr16	85806975	85807966
chr16	87284838	87285174
chr16	87754817	87755230
chr16	91560950	91561459
chr16	92478473	92478857
chr16	95345799	95346173
chr16	95466580	95466881
chr16	95605320	95605774
chr16	96044233	96044508
chr17	26113533	26113831
chr17	27685037	27685355
chr17	28061571	28061858
chr17	28207564	28207909
chr17	29020575	29020885
chr17	30590862	30591168
chr17	30950821	30951137
chr17	34170728	34171070
chr17	34349487	34349850
chr17	36826036	36826417
chr17	42943384	42943790
chr17	43229862	43230303
chr17	46159891	46160376
chr17	47482436	47482704
chr17	47610983	47611554
chr17	47759775	47760087
chr17	56831240	56831611
chr17	63951472	63951751
chr17	65562803	65563225
chr17	71662574	71662980
chr17	74810828	74811291
chr17	8389854	8390099
chr17	9031601	9032168
chr18	10882768	10883062
chr18	11758470	11758911
chr18	15552655	15553070
chr18	20566720	20567030
chr18	24309561	24310009
chr18	24529878	24530560
chr18	31760340	31760597
chr18	31918438	31918733
chr18	34572636	34573471
chr18	35045361	35045707
chr18	35561629	35562103
chr18	37720122	37720532
chr18	38804411	38804655
chr18	38940357	38940890
chr18	42511032	42511582
chr18	43438125	43438371
chr18	43836372	43836808
chr18	45644278	45644563
chr18	46947298	46947783
chr18	53289712	53290138
chr18	53951186	53951579
chr18	56711157	56711675
chr18	57330147	57330567
chr18	57976641	57976997
chr18	58509702	58510179
chr18	61526621	61526883
chr18	68244471	68244963
chr18	68337243	68337661
chr18	69507789	69508238
chr18	69537546	69537838
chr18	74267890	74268136
chr18	75819499	75820000
chr18	76150881	76151461
chr18	78289393	78289659
chr18	82578780	82579056
chr18	88980871	88981352
chr19	10605164	10605602
chr19	21653073	21653483
chr19	25628457	25628956
chr19	26718176	26718602
chr19	34284539	34284886
chr19	36090829	36091172
chr19	36886423	36886689
chr19	37050613	37051045
chr19	4125716	4126065
chr19	42144393	42144917
chr19	43495768	43496248
chr19	44988908	44989277
chr19	45581288	45581591
chr2	101678090	101678574
chr2	101706192	101706520
chr2	103564652	103565071
chr2	10374573	10374851
chr2	110564892	110565367
chr2	113234555	113234961
chr2	118730309	118730857
chr2	118764489	118764929
chr2	121102061	121102433
chr2	121413482	121413866
chr2	129435198	129435440
chr2	129502586	129503088
chr2	131160761	131161165
chr2	13290580	13290945
chr2	135328777	135329180
chr2	136444803	136445045
chr2	146621229	146621481
chr2	152105426	152105855
chr2	155765060	155765343
chr2	160578665	160579257
chr2	163644929	163645431
chr2	164073902	164074232
chr2	164769297	164769679
chr2	167219145	167219765
chr2	167894879	167895681
chr2	168742684	168743044
chr2	168764956	168765251
chr2	172477858	172478119
chr2	17422938	17423316
chr2	181595063	181595360
chr2	19430899	19431322
chr2	24852180	24852710
chr2	25580248	25580558
chr2	26273530	26273983
chr2	26351926	26352499
chr2	26566268	26566643
chr2	27280833	27281291
chr2	30758420	30758738
chr2	3118083	3118537
chr2	31305786	31306097
chr2	36009424	36009670
chr2	57919262	57919744
chr2	60607934	60608266
chr2	61402427	61402807
chr2	63700223	63700628
chr2	69885514	69885913
chr2	74027823	74028117
chr2	75055129	75055638
chr2	75151052	75151317
chr2	77408937	77409349
chr2	80356716	80357039
chr2	83253699	83254022
chr2	83644220	83644555
chr2	84037351	84037598
chr2	90866496	90866940
chr2	91526513	91526843
chr2	93063303	93063826
chr2	93216919	93217631
chr2	93976459	93976731
chr3	101443344	101443648
chr3	104511887	104512504
chr3	104864078	104864326
chr3	105674605	105675006
chr3	115793287	115793688
chr3	115978954	115979373
chr3	117788903	117789380
chr3	121540033	121540305
chr3	121964166	121964463
chr3	123353244	123353545
chr3	126596570	126597144
chr3	127837289	127837969
chr3	130079848	130080162
chr3	132747028	132747399
chr3	134629775	134630330
chr3	135581721	135582241
chr3	138431837	138432147
chr3	139193956	139194208
chr3	139509312	139509553
chr3	141862760	141863180
chr3	14611426	14611892
chr3	146564280	146564721
chr3	14886059	14886420
chr3	149445162	149445710
chr3	152095042	152095505
chr3	18623802	18624142
chr3	19522157	19522584
chr3	26002391	26002667
chr3	33824499	33824939
chr3	36475722	36476171
chr3	37472454	37473004
chr3	38849591	38849875
chr3	41042175	41042592
chr3	51652170	51652799
chr3	57204162	57204495
chr3	59059192	59059704
chr3	64039768	64040126
chr3	67429444	67430245
chr3	68045798	68046094
chr3	69208660	69209005
chr3	84914337	84914680
chr3	86328584	86328971
chr3	87089916	87090328
chr3	87562277	87562793
chr3	87749030	87749274
chr3	87768908	87769501
chr3	90220182	90220794
chr3	9400152	9400574
chr3	94902626	94903193
chr3	9610091	9610431
chr3	96147913	96148349
chr3	97928891	97929371
chr4	100028478	100028991
chr4	105151931	105152357
chr4	11076085	11076500
chr4	111645780	111646093
chr4	11166613	11166853
chr4	116685580	116686092
chr4	116788752	116789405
chr4	120471842	120472083
chr4	123254578	123254950
chr4	123460735	123461073
chr4	123750124	123750516
chr4	123939852	123940143
chr4	124714502	124714925
chr4	124801762	124802509
chr4	126181177	126181671
chr4	126554508	126554950
chr4	129120855	129121121
chr4	130188959	130189406
chr4	130360105	130360384
chr4	133005138	133005719
chr4	134249573	134250055
chr4	134307610	134307888
chr4	136621349	136621610
chr4	139085980	139086497
chr4	148677414	148677692
chr4	149373420	149373786
chr4	150655926	150656438
chr4	151139394	151139838
chr4	155481419	155481790
chr4	19441235	19441575
chr4	19569735	19570129
chr4	26543801	26544241
chr4	32239822	32240335
chr4	3835496	3835838
chr4	3975025	3975385
chr4	40301080	40301438
chr4	41569465	41569981
chr4	41604724	41605097
chr4	43114920	43115449
chr4	43431649	43432093
chr4	43672064	43672515
chr4	43906512	43906850
chr4	44292594	44293000
chr4	44564581	44565115
chr4	58266349	58266761
chr4	58985096	58985654
chr4	59340725	59341095
chr4	80866103	80866433
chr4	80911880	80912298
chr4	82542114	82542562
chr4	82837345	82837769
chr4	83570522	83570912
chr4	84078912	84079237
chr4	86480991	86481243
chr4	86554980	86555478
chr4	88823000	88823291
chr5	102874604	102875023
chr5	105868637	105869065
chr5	106990694	106991076
chr5	107611237	107611703
chr5	108651831	108652213
chr5	113179972	113180571
chr5	113365910	113366322
chr5	113844806	113845046
chr5	115564764	115565274
chr5	117115940	117116476
chr5	122344211	122344661
chr5	122725915	122726416
chr5	123609660	123610317
chr5	127235324	127235574
chr5	129063240	129063682
chr5	134668498	134668778
chr5	136881346	136881944
chr5	137787672	137788014
chr5	138199593	138199864
chr5	139363969	139364648
chr5	143037184	143037515
chr5	143571993	143572305
chr5	144100039	144100450
chr5	146904382	146904806
chr5	147076407	147076803
chr5	147992571	147992873
chr5	150020893	150021196
chr5	24078544	24078835
chr5	25006746	25007294
chr5	25100951	25101388
chr5	31192753	31193196
chr5	32588088	32588575
chr5	32657363	32657744
chr5	38632459	38632796
chr5	3893988	3894322
chr5	41051842	41052188
chr5	46443818	46444236
chr5	48240855	48241162
chr5	54113278	54113648
chr5	62895454	62895722
chr5	64866598	64867074
chr5	65415705	65416029
chr5	66253390	66253647
chr5	73431667	73432076
chr5	73490544	73490982
chr5	77354406	77354930
chr5	77629183	77630751
chr5	88564609	88565162
chr5	90194846	90195305
chr5	92679480	92679765
chr5	95880910	95881218
chr6	103682816	103683188
chr6	108736115	108736494
chr6	112207217	112207754
chr6	112364553	112365005
chr6	120039571	120040018
chr6	120324219	120324745
chr6	124569846	124570431
chr6	124829137	124829502
chr6	127324985	127325349
chr6	127969967	127970533
chr6	128169069	128169333
chr6	134659327	134659782
chr6	137663473	137663825
chr6	137723909	137724255
chr6	139577425	139577880
chr6	146762268	146762724
chr6	14838887	14839255
chr6	18819395	18819805
chr6	21213803	21214241
chr6	24516264	24516616
chr6	24530133	24530541
chr6	29166219	29166555
chr6	34230848	34231460
chr6	42227276	42227644
chr6	47877296	47877833
chr6	48771971	48772463
chr6	4902797	4903091
chr6	50112752	50113108
chr6	51580226	51580719
chr6	51585913	51586337
chr6	5589643	5590033
chr6	5639637	5640004
chr6	56480672	56481303
chr6	61301676	61301982
chr6	61315921	61316293
chr6	66533338	66533684
chr6	66962533	66962833
chr6	71143718	71144217
chr6	71166793	71167147
chr6	71493767	71494226
chr6	72098787	72099060
chr6	72535162	72535535
chr6	82970933	82971454
chr6	83165312	83166066
chr6	83568981	83569321
chr6	83758052	83758608
chr6	85137085	85137832
chr6	86128583	86128861
chr6	87335451	87336050
chr6	88906804	88907181
chr6	89553277	89553763
chr6	90575321	90575803
chr6	94543868	94544221
chr6	98003224	98003579
chr7	100371849	100372199
chr7	100932604	100933281
chr7	101231506	101231943
chr7	101541039	101541504
chr7	102513033	102513535
chr7	109892515	109892975
chr7	110844228	110844551
chr7	113311729	113312133
chr7	116260814	116261078
chr7	118297641	118297980
chr7	119515485	119515823
chr7	120104938	120105310
chr7	120670116	120670572
chr7	126487048	126487381
chr7	126975610	126976255
chr7	127208938	127209452
chr7	129648953	129649424
chr7	130546880	130547615
chr7	142425902	142426179
chr7	16628063	16628630
chr7	25754960	25755393
chr7	27178974	27179246
chr7	28302119	28302536
chr7	28598145	28598484
chr7	28810625	28810942
chr7	34439012	34439341
chr7	44527470	44527875
chr7	45521413	45522115
chr7	49283638	49283964
chr7	66711291	66711646
chr7	70364924	70365279
chr7	71412062	71412554
chr7	81341596	81341984
chr7	83550176	83550461
chr7	87277212	87277623
chr7	89841803	89842349
chr7	92105479	92105942
chr7	96913991	96914443
chr7	99500135	99500798
chr8	105217883	105218362
chr8	10574109	10574532
chr8	105770781	105771023
chr8	107424971	107425409
chr8	107588300	107588720
chr8	111090072	111090646
chr8	111825212	111825562
chr8	11469069	11469450
chr8	117626228	117626618
chr8	119699110	119699430
chr8	126975669	126976078
chr8	22506093	22506359
chr8	25101686	25102002
chr8	25617861	25618260
chr8	26184259	26184604
chr8	27186608	27186887
chr8	33184580	33184966
chr8	34146599	34146879
chr8	35376249	35376665
chr8	40150933	40151327
chr8	41443607	41443966
chr8	44985695	44986009
chr8	45780545	45780897
chr8	54076979	54077322
chr8	54507611	54508089
chr8	57530831	57531473
chr8	57800166	57800962
chr8	62060399	62060710
chr8	70522972	70523309
chr8	71464498	71464964
chr8	73040220	73040461
chr8	74993612	74994353
chr8	80996729	80996983
chr8	84661577	84661822
chr8	85456518	85456937
chr8	85665044	85665492
chr8	90657715	90657961
chr8	95331434	95332535
chr8	95974968	95975299
chr8	9976382	9976695
chr9	100454201	100454717
chr9	100545480	100546221
chr9	106418260	106418618
chr9	108317684	108318103
chr9	111551573	111551962
chr9	118489493	118490025
chr9	119558092	119558664
chr9	120011576	120011941
chr9	122018766	122019080
chr9	123440815	123441122
chr9	13298017	13298363
chr9	21955291	21955614
chr9	22518666	22519031
chr9	28261448	28261757
chr9	29458084	29458562
chr9	41999728	42000304
chr9	44239453	44239923
chr9	45877886	45878214
chr9	53990903	53991342
chr9	56847514	56847918
chr9	56994799	56995259
chr9	57075804	57076314
chr9	60895538	60895989
chr9	63124002	63124653
chr9	65502182	65502433
chr9	65646031	65646311
chr9	71646168	71646525
chr9	72458281	72458643
chr9	83727408	83727981
chr9	95852884	95853244
chr9	96818407	96819086
chrX	10216673	10217028
chrX	106171138	106171399
chrX	108834440	108834794
chrX	11443740	11444013
chrX	134551004	134551294
chrX	136047637	136048039
chrX	137049355	137049643
chrX	137144673	137144920
chrX	140932181	140932485
chrX	142314321	142314626
chrX	158922136	158922534
chrX	158925161	158925443
chrX	161033365	161033689
chrX	164183930	164184187
chrX	167233510	167233763
chrX	37074528	37074973
chrX	48278196	48278452
chrX	6261468	6261835
chrX	71799062	71799335
chrX	73786789	73787055
chrX	7421094	7421384
chrX	74452863	74453136
