# Supplementary material for: CTCF Point Mutation at R567 Disrupts Mouse Heart Development via 3D Genome Rearrangement and Transcription Dysregulation
Source: Cell Prolif. 2024 Dec 16;58(4):e13783. doi: 10.1111/cpr.13783 (PMC11969252; doi:10.1111/cpr.13783)
Supplement: Supplementary file 10 — Data S5. Source data. [file CPR-58-e13783-s010.xlsx]

## Sheet: Figure 1
Figure 1b: Heart weight				Figure 1e: % Left ventricular cavity area				Figure 1i: LVIDs (mm)
Ctcf+/+	Ctcf+/R567W	CtcfR567W/R567W		Ctcf+/+	Ctcf+/R567W	CtcfR567W/R567W		Ctcf+/+	Ctcf+/R567W
0.0076	0.0102	0.0065		10.154	9.50566	7.17411		2	2.7
0.0099	0.0081	0.0061		12.4425	10.3043	5.1451		1.6	1.9
0.0098	0.0094	0.0053		11.8916	10.8636	11.7595		2	2.3
0.0093	0.0102	0.0076		8.03145	6.54224	7.36239		2.2	2.5
0.0093	0.0095	0.0078		18.5216	15.3264	9.89334		2.7	3.1
0.0086	0.0082	0.004		11.4466	8.63044	7.39169		1.9	2.5
0.0093	0.0091	0.0058		11.2673		7.08178		2.4	2.6
0.0093	0.0074	0.0058		15.8902		4.86878			3.3
0.0089	0.0086	0.0058
0.0078	0.0082	0.0067		Figure 1f: % Right ventricular cavity area				Figure 1j: EF (%)
0.0078	0.008	0.0079		Ctcf+/+	Ctcf+/R567W	CtcfR567W/R567W		Ctcf+/+	Ctcf+/R567W
0.008	0.0065			13.2478	15.7607	6.10199		70.39	50.34
0.0095	0.0093			14.8436	12.2235	10.7116		74.26	60.35
0.01	0.0078			12.7322	12.1737	5.80219		65.84	60.3
0.0082	0.0083			8.11047	9.423	8.14752		68.33	59.41
0.0083	0.0097			10.0058	9.68615	10.1439		60.86	52.59
0.0092	0.0089			19.2707	10.2668	7.37079		62.64	61.87
	0.009			18.3755		4.63547		58	45.9
						11.1668			46.91
Figure 1c: HW/BW						6.91986
Ctcf+/+	Ctcf+/R567W	CtcfR567W/R567W						Figure 1k: FS (%)
0.006461	0.007135	0.005817		Figure 1g: Atrial/ventricular length ratio				Ctcf+/+	Ctcf+/R567W
0.006732	0.007227	0.00831		Ctcf+/+	Ctcf+/R567W	CtcfR567W/R567W		34.5	21.61
0.007643	0.007569	0.008065		0.633616	0.598028	0.933246		37.83	27.85
0.009208	0.008588	0.005678		0.58352	0.637487	1.16466		30.92	27.29
0.007748	0.008636	0.006991		0.423413	0.517561	0.837725		32.75	26.83
0.009588	0.007455	0.007571		0.579516	0.644735	0.707435		27.81	22.91
0.007117	0.007287	0.007685		0.518607	0.516225	0.890949		28.69	28.48
0.006676	0.008571	0.00887		0.610478	0.552734	0.891037		26.29	19.17
0.006692	0.007186	0.005793		0.550039	0.59225	1.04593			19.84
0.007367	0.008019	0.006689		0.461318	0.508895	0.841727
0.007507	0.00807	0.007614		0.578758	0.644036	0.769077		Figure 1l: HR (bpm)
0.007572	0.006678	0.007858		0.531339	0.50456	0.868947		Ctcf+/+	Ctcf+/R567W
0.008319	0.007004							371	393
0.008448	0.006075							296	415
0.00823	0.006662							391	488
0.0093	0.007207							351	392
0.006972	0.00721							412	427
0.009048	0.007556							338	370
0.008712	0.007508							351	369
0.007125	0.00916								483

## Sheet: Figure 2
Figure 2d: Myocardial contraction
	Ctcf+/+												CtcfR567W/R567W
Acta1	0.74672	0.737182	0.714883	1.1831	1.15208	1.17765	0.936418	0.899313	0.93432	1.30961	1.26962	1.21011	0.537186	0.610275	0.622516	0.43784	0.431703	0.414171	0.278967	0.283817	0.302393	0.398424	0.40456	0.266508
Myl9	0.697092	0.731204	0.75626	1.17339	1.15153	1.15337	1.08611	1.10253	1.17451	1.09975	1.05506	1.02005	0.586526	0.600847	0.59917	0.456779	0.504212	0.430509	0.327267	0.334971	0.32067	0.56307	0.62071	0.599312
Casq1	0.970715	0.891486	0.966625	1.0038	1.01686	0.967216	0.868255	0.874814	0.817825	1.34992	1.22749	1.1764	0.681236	0.602564	0.608051	0.433399	0.444795	0.428044	0.274234	0.285672	0.276466	0.362176	0.332574	0.307876
Fdps	0.962488	0.929368	0.996386	0.943016	1.00216	0.969304	1.00578	1.00713	1.01529	1.08773	1.0341	1.05879	0.652783	0.640202	0.657901	0.704627	0.776677	0.704668	0.603748	0.600553	0.629659	0.649173	0.671437	0.63571
Cnn1	1.39091	1.43729	1.35019	0.960975	0.958504	0.992039	1.39974	1.26589	1.22018				0.385008	0.388148	0.358045	0.184099	0.197567	0.185521	0.193679	0.178808	0.194264	0.353352	0.373583	0.348154
Aif1l	0.767608	0.681552	0.74479	1.11649	1.07423	1.05887	1.2568	1.15284	1.13909	1.10146	0.981448	1.13268	0.289754	0.258016	0.236824	0.218816	0.185962	0.20944	0.192975	0.176945	0.210296	0.31018	0.310083	0.293429
Lmod3	1.04171	1.01146	1.0559	0.971472	1.03695	0.978225	0.926816	1.00082	0.959301	1.08118	1.0553	0.898401	0.689293	0.673198	0.691582	0.559135	0.575346	0.553975	0.471237	0.487062	0.522602	0.52917	0.506487	0.446019
Syt7	1.18104	1.27103	1.09481	1.01458	1.02659	0.992128	0.853228	0.820941	0.922014	1.07929	1.10805	0.762396	0.299399	0.369599	0.551224	0.359423	0.354245	0.410642	0.680535	0.776636	0.509487	0.554552	0.428211	0.401445
Dbi	1.0659	1.03829	1.02996	0.953189	1.03658	0.996818	0.973629	1.07105	1.0337	0.957078	0.938267	0.920165	0.736767	0.745707	0.741224	0.85226	0.839072	0.808358	0.666671	0.655203	0.673228	0.739161	0.779586	0.710636
S100a1	1.10499	1.21699	1.23179	1.02081	0.960529	0.927184	1.07259	1.03063	0.988857	0.91725	0.806568	0.821111	0.37639	0.37524	0.421134	0.454117	0.48093	0.403493	0.364314	0.369473	0.443565	0.384108	0.369539	0.327843
Plcg2	1.01347	1.0237	1.08075	0.937378	1.04246	1.01736	0.915461	1.03728	0.97447	1.02807	1.01213	0.931707	0.515774	0.529198		0.443555	0.398935	0.400334	0.608925	0.550619	0.603101	0.466664	0.463404	0.385122
Figure 2e: Mitochondrial function
	Ctcf+/+												CtcfR567W/R567W
Cox6a1	0.894985	0.905975	0.941281	1.0528	1.02442	1.09139	1.06418	1.13128	1.07986	1.02511	0.969098	0.86188	0.660459	0.627499	0.622076	0.618805	0.621894	0.593365	0.494587	0.53359	0.487108	0.728817	0.669404	0.659736
Cox7a2	1.00827	0.968004	0.993444	0.990044	0.98644	0.962348	1.03155	1.05425	1.05391	0.956088	1.05331	0.950717	0.647322	0.7776	0.790268	0.862239	0.861422	0.828203	0.682027	0.719745	0.712938	0.843272	0.847805	0.789001
Uqcrh	0.988467	0.962205	0.977512	0.991408	1.02689	0.978968	1.0807	1.07917	1.0353	1.03909	0.969943	0.886838	0.77795	0.750463	0.741808	0.770276	0.824717	0.782877	0.633073	0.621407	0.653452	0.810617	0.791277	0.719085
Ndufs6	0.983939	1.0036	1.0419	0.961907	0.974824	0.946996	1.03451	1.02021	1.05612	1.02381	1.01873	0.941496	0.761385	0.836989	0.845132	0.866018	0.867876	0.849168	0.747351	0.720324	0.760788	0.856056	0.848692	0.734284

## Sheet: Figure S1
Figure S1a: Liver weight				Figure S1b: Brain weight				Figure S1c: Lung weight				Figure S1d: Kidney weight				Figure S1e: Spleen weight
Ctcf+/+	Ctcf+/R567W	CtcfR567W/R567W		Ctcf+/+	Ctcf+/R567W	CtcfR567W/R567W		Ctcf+/+	Ctcf+/R567W	CtcfR567W/R567W		Ctcf+/+	Ctcf+/R567W	CtcfR567W/R567W		Ctcf+/+	Ctcf+/R567W	CtcfR567W/R567W
0.0833	0.0804	0.023		0.0764	0.0862	0.0647		0.04	0.037	0.0256		0.0122	0.0129	0.0085		0.0016	0.0019	0.0005
0.06	0.045	0.0419		0.0749	0.0767	0.0769		0.025	0.026	0.0264		0.008	0.0103	0.0071		0.0012	0.0013	0.0007
0.0683	0.0691	0.0409		0.0852	0.0801	0.0719		0.0388	0.0338	0.0182		0.009	0.0109	0.0058		0.0011	0.0017	0.0009
0.0501	0.0573	0.0399		0.0745	0.072	0.0682		0.0307	0.0307	0.0272		0.014	0.0096	0.0085		0.002	0.0008
0.0603	0.0471	0.03		0.0725	0.0799	0.067		0.0304	0.0323			0.0085	0.0113			0.0015	0.0011
0.0596	0.0756			0.0706	0.0713			0.0323	0.041			0.0111	0.0118			0.001	0.0019
0.0769	0.0532			0.0767	0.0748			0.0321	0.0276
0.0643	0.0704			0.08	0.0799			0.0336	0.0397
Figure S1h: Cardiomyocyte cross sectional area				Figure S1k: % Fibrosis
Ctcf+/+	Ctcf+/R567W	CtcfR567W/R567W		Ctcf+/+	Ctcf+/R567W
44.867	32.86	40.697		0.178	0.170333
23.089	13.367	30.107		0.024333	0.053
15.674	47.542	67.332		0.097333	0.116333
33.554	27.28	38.217
39.432	34.497	50.989		Figure S1l: LVIDd (mm)			Figure S1m: IVSd (mm)			Figure S1n: LVAWd (mm)			Figure S1o: IVSs (mm)			Figure S1p: LVAWs (mm)
27.354	31.248	68.994		Ctcf+/+	Ctcf+/R567W		Ctcf+/+	Ctcf+/R567W		Ctcf+/+	Ctcf+/R567W		Ctcf+/+	Ctcf+/R567W		Ctcf+/+	Ctcf+/R567W
55.255	23.064	53.94		3	3.4		0.9	0.7		0.8	0.6		1.2	1		0.7	1
40.722	25.048	38.663		2.6	2.6		0.8	0.8		0.7	0.6		1	1.3		1.1	1.2
22.94	30.727	38.663		2.9	3.1		0.9	0.7		0.7	0.6		1.3	1.1		1.1	0.9
19.096	25.37	61.306		3.3	3.4		0.8	1.1		0.9	0.9		1.1	1.2		1	1.3
19.666	19.939	64.579		3.8	4		0.9	0.9		0.8	0.9		1.3	1.4		1.1	1.3
20.683	31.025	35.241		2.7	3.5		1.1	0.8		1	0.8		1.3	1.4		1.3	1.1
19.592	22.345	41.49		3.2	3.2		0.8	1		0.9	1		1.1	0.9		1.4	1
23.61	37.597	39.756			4.1			1			0.9			1.1			1.1
22.568	20.981	56.147
16.442	32.81	49.972
20.212	52.626	27.255
50.22	27.156	37.299
31	35.563	36.654
20.683	18.278	44.466
17.236	57.263	22.494
31.471	37.15	62.695
19.493	30.628	40.002
18.476	34.621	65.447
36.778	39.407	54.089
34.844	35.117	57.859
51.386	39.482	60.165
30.132	31.645	65.547
64.877	30.901	55.775
17.509	28.173	49.873
42.755	22.816	53.767
32.688	20.758	40.746
19.369	19.443	38.217
23.436	45.706	61.281
30.157	19.096	55.751
16.269	29.859	55.899
31.422	17.558	44.938
34.67	25.618	42.458
25.222	29.735	51.659
15.302	20.46	41.292
27.528	27.503	53.395
18.426	20.956	53.618
33.257	24.155	34.1
27.33	26.536	41.242
26.263	18.575	61.975
41.565	27.999	60.859
37.87	34.546	53.618
32.364	29.934	47.12
69.564	34.274	38.49
43.276	34.695	62.149
27.354	33.926	62.67
41.887	32.017	33.406
23.734	27.478	50.741
40.052	26.933	54.188
40.126	20.584	54.114
26.238	23.907	38.862
40.846	32.042	36.404
58.627	50.642	31.322
16.219	18.203	50.493
34.497	47.368	55.701
36.53	18.798	48.856
28.768	48.558	58.231
	42.234	33.406
	30.504	39.06
	28.123	42.78
	51.46	53.816
	17.087	46.326
	24.329	33.554
	25.321	38.266
	45.607	58.603
	36.431	32.835
	26.734	37.2
	44.814	35.588
	70.482	58.404
	50.344	52.303
	52.576	41.664
	69.192	25.792
	22.047	30.38
		43.053
		38.787
		30.653
		25.172
		43.226
		35.464
		37.919
		44.169
		17.955

## Sheet: Figure S2
Figure S2b: % EdU+ CMs
Ctcf+/+	CtcfR567W/R567W
0.09292	0.125541
0.068376	0.081871
0.091371	0.103448
0.102564	0.167702
0.17284	0.155779
0.157447	0.141361
0.118705	0.13369
0.15311	0.119792
0.07767	0.103261
0.073359	0.077236
0.105469	0.134715
0.104265	0.09
0.117904	0.111588
0.144578	0.113208
0.079498	0.171053
0.059524	0.119835

## Sheet: Figure S3
Figure S3d: Relative protein level				Figure S3e: ATP
	Ctcf+/+	CtcfR567W/R567W		Ctcf+/+	CtcfR567W/R567W
VDAC	1.34	1.11		7.43974	4.26635
	1.06	1.19		6.40421	4.35978
	0.98	1.31		3.2878	2.96729
MTCO1	0.74	0.66		6.05383	3.43252
	0.63	0.66		4.4806	3.16638
	0.59	0.77		3.70151	3.67749
ATP5A	1.80699	1.27374		7.25391	3.77793
	1.43023	1.15356		5.47894	3.61288
	1.30285	1.14665		4.52764	4.08757
				2.67604	2.59595
